# Supplementary material for: Electrically driven organic laser using integrated OLED pumping
Source: Nature. 2023 Sep 27;621(7980):746–52. doi: 10.1038/s41586-023-06488-5 (PMC10533406; doi:10.1038/s41586-023-06488-5)
Supplement: Supplementary file 3 — Source Data Fig. 2 [file 41586_2023_6488_MOESM3_ESM.xlsx]

## Sheet: Fig 2a
			TSBF film - PL			BBEHP-PPV film Abs.			PNPN-OLED EL
			Wavelength	Emission		Wavelength	Absorptivity		Wavelength	Emission
			[nm]	[a.u.]		[nm]	[]		[nm]	[a.u.]
			350	0		245.874	0.99872		340.69	-0.01414
			376	0.002		247.461	0.99751		340.9	-0.0034
			380	0.0149		249.048	0.99603		341.12	-0.02819
			381	0.0175		250.636	0.99377		341.34	0.01569
			382	0.02276		252.223	0.99079		341.56	0.00315
			383	0.02834		253.81	0.98723		341.77	-0.00652
			384	0.03195		255.397	0.98276		341.99	0.01029
			385	0.03766		256.984	0.97773		342.21	-0.01983
			386	0.05029		258.571	0.97192		342.43	-0.01588
			387	0.06135		260.158	0.96581		342.64	0.00018791
			388	0.07402		261.745	0.95867		342.86	0.02018
			389	0.08922		263.332	0.95135		343.08	-0.01533
			390	0.10906		264.92	0.94332		343.29	-0.00478
			391	0.13691		266.507	0.93512		343.51	-0.01163
			392	0.16614		268.094	0.92661		343.73	0.01337
			393	0.20149		269.681	0.91801		343.95	0.00647
			394	0.24445		271.268	0.90949		344.16	0.00612
			395	0.29422		272.855	0.90104		344.38	-0.01707
			396	0.34848		274.442	0.89242		344.6	0.01375
			397	0.41378		276.029	0.88432		344.82	0.00298
			398	0.4839		277.616	0.87585		345.03	-0.00733
			399	0.54928		279.203	0.86786		345.25	-0.0192
			400	0.62897		280.79	0.85999		345.47	-0.0173
			401	0.69004		282.377	0.85253		345.69	-0.0066
			402	0.75682		283.964	0.8444		345.9	-0.00292
			403	0.80565		285.55	0.83695		346.12	-0.01041
			404	0.8458		287.137	0.82981		346.34	-0.01318
			405	0.88485		288.724	0.82326		346.55	-0.02434
			406	0.89514		290.311	0.81702		346.77	-0.00232
			407	0.90825		291.898	0.81105		346.99	-0.00214
			408	0.90022		293.485	0.8054		347.21	-0.00829
			409	0.88382		295.072	0.80014		347.42	0.01392
			410	0.87896		296.659	0.79497		347.64	-0.00343
			411	0.86279		298.245	0.78868		347.86	-0.00821
			412	0.85256		299.832	0.78212		348.07	-0.00015693
			413	0.85178		301.419	0.77471		348.29	0.00291
			414	0.84084		303.006	0.7666		348.51	0.00947
			415	0.83521		304.592	0.75659		348.72	-0.00503
			416	0.84984		306.179	0.74535		348.94	-8.3274e-05
			417	0.86209		307.766	0.73332		349.16	-0.00106
			418	0.87139		309.352	0.71948		349.38	-0.00544
			419	0.89643		310.939	0.7049		349.59	0.00299
			420	0.91651		312.526	0.69053		349.81	0.00288
			421	0.93855		314.112	0.67554		350.03	-0.01272
			422	0.96384		315.699	0.6604		350.24	-0.01632
			423	0.97692		317.286	0.64629		350.46	-0.0073
			424	0.99064		318.872	0.63149		350.68	0.01051
			425	0.99755		320.459	0.6184		350.89	-0.00748
			426	0.99863		322.045	0.60487		351.11	0.00088297
			427	0.99518		323.632	0.59107		351.33	-0.00638
			428	1		325.218	0.57833		351.55	0.00676
			429	0.98443		326.805	0.56621		351.76	0.01175
			430	0.96891		328.391	0.55415		351.98	-0.00753
			431	0.94624		329.978	0.54298		352.2	0.00684
			432	0.91974		331.564	0.5334		352.41	-0.01347
			433	0.87648		333.15	0.52537		352.63	-0.00768
			434	0.84267		334.737	0.5173		352.85	-0.00758
			435	0.80895		336.323	0.51001		353.06	0.01265
			436	0.78167		337.909	0.50481		353.28	-0.01237
			437	0.73674		339.496	0.50083		353.5	0.00223
			438	0.71442		341.082	0.49759		353.71	-0.00697
			439	0.67497		342.668	0.4962		353.93	-0.02778
			440	0.64173		344.254	0.49495		354.15	0.00293
			441	0.61018		345.841	0.49435		354.36	-0.00296
			442	0.58939		347.427	0.49547		354.58	0.00157
			443	0.57529		349.013	0.49666		354.8	-6.865e-05
			444	0.54565		350.599	0.49913		355.01	-0.00644
			445	0.53584		352.185	0.50264		355.23	0.00255
			446	0.52373		353.771	0.50671		355.45	-0.00869
			447	0.51183		355.357	0.51122		355.66	0.00634
			448	0.50429		356.943	0.51644		355.88	0.01169
			449	0.49556		358.529	0.52219		356.1	0.00599
			450	0.4787		360.115	0.52846		356.31	-0.00475
			451	0.4712		361.701	0.53469		356.53	0.00404
			452	0.46568		363.287	0.54217		356.75	-0.02046
			453	0.46061		364.873	0.55015		356.96	0.00568
			454	0.44875		366.459	0.55869		357.18	0.00992
			455	0.43187		368.044	0.56707		357.4	-0.00249
			456	0.41742		369.63	0.57581		357.61	-0.01336
			457	0.42084		371.216	0.58527		357.83	-0.00116
			458	0.40436		372.802	0.59543		358.05	0.00691
			459	0.38859		374.387	0.60589		358.26	0.00745
			460	0.37201		375.973	0.61601		358.48	0.00723
			461	0.36361		377.559	0.62706		358.69	0.00747
			462	0.34058		379.144	0.63758		358.91	0.00058665
			463	0.329		380.73	0.6491		359.13	0.011
			464	0.30928		382.315	0.66015		359.34	0.00172
			465	0.29733		383.901	0.67156		359.56	0.00464
			466	0.28405		385.486	0.68229		359.78	-0.01279
			467	0.267		387.072	0.69264		359.99	0.0088
			468	0.25039		388.657	0.70385		360.21	0.0149
			469	0.23684		390.242	0.7151		360.43	0.0018
			470	0.22507		391.828	0.72509		360.64	0.00727
			471	0.21237		393.413	0.73506		360.86	-0.00506
			472	0.20441		394.998	0.74476		361.07	-0.00714
			473	0.19433		396.584	0.75457		361.29	0
			474	0.1823		398.169	0.76372		361.51	-0.00086123
			475	0.18239		399.754	0.77194		361.72	0.00373
			476	0.16764		401.339	0.78049		361.94	0.00297
			477	0.1629		402.924	0.78866		362.16	0.00135
			478	0.15819		404.509	0.79555		362.37	-0.01292
			479	0.14826		406.094	0.80281		362.59	0.00351
			480	0.14437		407.679	0.8094		362.8	-0.00905
			481	0.1397		409.264	0.8154		363.02	0.00695
			482	0.13803		410.849	0.82098		363.24	-0.00344
			483	0.13089		412.434	0.82567		363.45	-0.00361
			484	0.12637		414.019	0.83078		363.67	-0.00627
			485	0.12444		415.603	0.83467		363.89	0.00219
			486	0.11646		417.188	0.83837		364.1	-0.00318
			487	0.11276		418.773	0.84221		364.32	-0.00251
			488	0.11179		420.357	0.84485		364.53	-0.00415
			489	0.10297		421.942	0.847		364.75	-0.00222
			490	0.10403		423.527	0.84879		364.97	-0.00030235
			491	0.0978		425.111	0.85031		365.18	0.00981
			492	0.09545		426.696	0.85185		365.4	0.00466
			493	0.08871		428.28	0.85215		365.61	0.01113
			494	0.08495		429.865	0.85206		365.83	0.01016
			495	0.08336		431.449	0.85203		366.05	0.00728
			496	0.07776		433.033	0.85109		366.26	-0.00415
			497	0.07743		434.618	0.84945		366.48	-0.00258
			498	0.07005		436.202	0.84751		366.69	-0.00099669
			499	0.06728		437.786	0.84488		366.91	-0.00425
			500	0.06386		439.37	0.84191		367.13	0.01461
			501	0.06173		440.954	0.83764		367.34	-0.00057148
			502	0.05873		442.538	0.83342		367.56	0.00108
			503	0.05672		444.122	0.8283		367.77	0.0061
			504	0.05237		445.706	0.82219		367.99	-0.00765
			505	0.05163		447.29	0.8158		368.21	0.00453
			506	0.0485		448.874	0.80862		368.42	0.00461
			507	0.04657		450.458	0.8005		368.64	-0.00051911
			508	0.04258		452.042	0.79215		368.85	0.00907
			509	0.0411		453.626	0.78264		369.07	5.3359e-05
			510	0.03928		455.209	0.77254		369.28	0.00819
			511	0.03911		456.793	0.76182		369.5	0.00861
			512	0.03561		458.377	0.75006		369.72	-0.00826
			513	0.03495		459.96	0.73692		369.93	-0.00551
			514	0.0329		461.544	0.72186		370.15	0.00116
			515	0.0317		463.127	0.70616		370.36	-0.0043
			516	0.0313		464.711	0.68967		370.58	0.00688
			517	0.0299		466.294	0.67017		370.8	0.00269
			518	0.02764		467.877	0.64831		371.01	0.00854
			519	0.02534		469.461	0.62429		371.23	0.01535
			520	0.02787		471.044	0.59783		371.44	-0.00044507
			521	0.02515		472.627	0.5702		371.66	0.00209
			522	0.02582		474.21	0.53968		371.87	0.00316
			523	0.02409		475.793	0.50776		372.09	0.00482
			524	0.02434		477.376	0.47515		372.3	0.00404
			525	0.0213		478.959	0.44039		372.52	0.01615
			526	0.01885		480.542	0.40531		372.74	0.00561
			527	0.01982		482.125	0.3692		372.95	0.00927
			528	0.01942		483.708	0.33482		373.17	0.00195
			529	0.0175		485.291	0.30629		373.38	0.00631
			530	0.01839		486.873	0.28075		373.6	0.00497
			531	0.01701		488.456	0.25304		373.81	-0.00271
			532	0.01608		490.039	0.22763		374.03	0.00721
			533	0.01762		491.621	0.20691		374.24	-0.00284
			534	0.01566		493.204	0.18932		374.46	0.00392
			535	0.01509		494.786	0.17352		374.68	0.01199
			536	0.01439		496.368	0.16099		374.89	0.00119
			537	0.013		497.951	0.15211		375.11	0.00394
			538	0.01344		499.533	0.14501		375.32	0.01273
			539	0.01276		501.115	0.13905		375.54	0.00784
			540	0.01215		502.698	0.13507		375.75	0.01687
			541	0.01202		504.28	0.13115		375.97	0.00336
			542	0.01097		505.862	0.12898		376.18	0.00673
			543	0.01141		507.444	0.1274		376.4	0.01323
			544	0.00976		509.026	0.12502		376.61	0.00754
			545	0.00955		510.608	0.12344		376.83	0.00221
			546	0.00913		512.189	0.12219		377.05	0.01282
			547	0.00854		513.771	0.12207		377.26	0.00958
			548	0.00818		515.353	0.12173		377.48	0.00776
			549	0.00866		516.935	0.121		377.69	0.00759
			550	0.00907		518.516	0.11992		377.91	0.00565
			551	0.00765		520.098	0.11874		378.12	0.00676
			552	0.00613		521.679	0.11836		378.34	0.00666
			553	0.00685		523.261	0.11644		378.55	0.00769
			554	0.00583		524.842	0.11668		378.77	0.01815
			555	0.00577		526.423	0.1164		378.98	0.00471
			556	0.00645		528.005	0.11559		379.2	0.01281
			557	0.00619		529.586	0.11451		379.41	0.00075197
			558	0.00602		531.167	0.11446		379.63	0.02075
			559	0.00549		532.748	0.11342		379.84	0.02164
			560	0.00492		534.329	0.11238		380.06	0.00886
			561	0.00495		535.91	0.11187		380.27	0.01283
			562	0.00469		537.491	0.11171		380.49	0.01669
			563	0.00556		539.072	0.11053		380.7	0.01456
			564	0.00495		540.652	0.11054		380.92	0.02107
			565	0.00442		542.233	0.11014		381.13	0.02229
			566	0.00454		543.814	0.11017		381.35	0.01278
			567	0.00408		545.394	0.1086		381.56	0.02405
			568	0.00363		546.975	0.10815		381.78	0.01249
			569	0.00368		548.555	0.1079		381.99	0.02546
			570	0.00345		550.135	0.10669		382.21	0.02434
			571	0.00439		551.716	0.10601		382.43	0.01565
			572	0.00366		553.296	0.10559		382.64	0.0189
			573	0.00372		554.876	0.10523		382.86	0.01833
			574	0.00302		556.456	0.10344		383.07	0.01764
			575	0.00319		558.036	0.10394		383.28	0.01978
			576	0.00239		559.616	0.10333		383.5	0.02063
			577	0.00258		561.196	0.10285		383.71	0.0254
			578	0.00289		562.776	0.10267		383.93	0.02234
			579	0.00313		564.356	0.10245		384.14	0.00981
			580	0.00233		565.936	0.10085		384.36	0.01138
			581	0.00245		567.515	0.10096		384.57	0.01614
			582	0.00215		569.095	0.10104		384.79	0.01921
			583	0.00199		570.674	0.10008		385	0.02505
			584	0.00197		572.254	0.09991		385.22	0.03017
			585	0.00245		573.833	0.09933		385.43	0.02958
			586	0.0019		575.412	0.0975		385.65	0.02673
			587	0.00232		576.992	0.0971		385.86	0.02903
			588	0.00159		578.571	0.09725		386.08	0.0288
			589	0.00182		580.15	0.09832		386.29	0.03991
			590	0.00144		581.729	0.097		386.51	0.03332
			591	0.0019		583.308	0.09564		386.72	0.03481
			592	0.00196		584.887	0.09647		386.94	0.04553
			593	0.00158		586.465	0.09497		387.15	0.02908
			594	0.00144		588.044	0.09464		387.37	0.03641
			595	0.00139		589.623	0.09311		387.58	0.04108
			596	0.00127		591.201	0.09316		387.8	0.0433
			597	0.00125		592.78	0.09309		388.01	0.04596
			598	0.00148		594.358	0.0932		388.23	0.05493
			599	0.0012		595.937	0.09224		388.44	0.04016
			600	0.00131		597.515	0.0926		388.66	0.05344
			601	0.0014		599.093	0.09251		388.87	0.04329
			602	0.0011		600.671	0.09229		389.08	0.0477
			603	0.00093018		602.249	0.09137		389.3	0.04081
			604	0.00158		603.827	0.08949		389.51	0.04779
			605	0.00139		605.405	0.09042		389.73	0.0493
			606	0.00108		606.983	0.08964		389.94	0.05216
			607	0.00103		608.561	0.0897		390.16	0.05054
			608	0.00087323		610.138	0.08912		390.37	0.05967
			609	0.00112		611.716	0.09008		390.59	0.05896
			610	0.00106		613.294	0.08979		390.8	0.06145
			611	0.00112		614.871	0.08864		391.02	0.06369
			612	0.000664414		616.448	0.08793		391.23	0.07366
			613	0.00104		618.026	0.08844		391.44	0.08308
			614	0.000664414		619.603	0.08783		391.66	0.08556
			615	0.000607464		621.18	0.08813		391.87	0.08464
			616	0.000854247		622.757	0.08735		392.09	0.09615
			617	0.00081628		624.334	0.0866		392.3	0.10812
			618	0.000740347		625.911	0.0868		392.52	0.11468
			619	0.000474581		627.488	0.08639		392.73	0.12729
			620	0.000683397		629.065	0.08716		392.95	0.13775
			621	0.000512548		630.641	0.08602		393.16	0.14986
			622	0.000740347		632.218	0.08567		393.37	0.14493
			623	0.000322715		633.794	0.08506		393.59	0.16073
			624	0.000740347		635.371	0.08428		393.8	0.16123
			625	0.000626447		636.947	0.08454		394.02	0.17144
			626	0.000626447		638.523	0.08454		394.23	0.16202
			627	0.000512548		640.1	0.08252		394.45	0.17182
			628	0.000626447		641.676	0.08341		394.66	0.17016
			629	0.000398648		643.252	0.08423		394.87	0.16981
			630	0.000683397		644.828	0.08286		395.09	0.16546
			631	0.000531531		646.403	0.0833		395.3	0.16935
			632	0.000417632		647.979	0.08289		395.52	0.16721
			633	0.000322715		649.555	0.0823		395.73	0.18582
			634	0.000436615		651.13	0.0827		395.95	0.16624
			635	0.000284749		652.706	0.08371		396.16	0.1665
			636	0.000341699		654.281	0.08701		396.37	0.16894
			637	0.000341699		655.857	0.08637		396.59	0.173
			638	0.000417632		657.432	0.08352		396.8	0.17647
			639	0.000455598		659.007	0.08103		397.02	0.18661
			640	0.000227799		660.582	0.08172		397.23	0.19957
			641	0.000398648		662.157	0.0821		397.44	0.19926
			642	0.000417632		663.732	0.08128		397.66	0.20948
			643	0.000322715		665.307	0.08134		397.87	0.23948
			644	0.000151866		666.882	0.08116		398.09	0.25062
			645	0.000265766		668.456	0.08097		398.3	0.26917
			646	9.49163e-05		670.031	0.08165		398.51	0.2712
			647	0.000170849		671.605	0.08021		398.73	0.29983
			648	0.000303732		673.18	0.07925		398.94	0.31863
			649	0.000379665		674.754	0.07984		399.16	0.33161
			650	0.000227799		676.328	0.08001		399.37	0.34558
			651	9.49163e-05		677.902	0.0799		399.58	0.37574
			652	0.000208816		679.477	0.07946		399.8	0.37894
			653	0.000208816		681.05	0.08013		400.01	0.39542
			654	0.000265766		682.624	0.08013		400.23	0.404
			655	0.000170849		684.198	0.07998		400.44	0.42674
			656	0.000398648		685.772	0.08002		400.65	0.41757
			657	0.000208816		687.345	0.0789		400.87	0.43976
			658	0.0001139		688.919	0.07951		401.08	0.40516
			659	0.000322715		690.492	0.07755		401.3	0.41911
			660	-3.79665e-05		692.066	0.07889		401.51	0.40169
			661	0.000208816		693.639	0.07912		401.72	0.40589
			662	0.000322715		695.212	0.07874		401.94	0.42688
			663	0.000284749		696.785	0.08089		402.15	0.40088
			664	0.000379665		698.358	0.07852		402.37	0.40674
			665	0.000341699		699.931	0.07742		402.58	0.41091
			666	7.5933e-05		701.503	0.0783		402.79	0.39084
			667	5.69498e-05		703.076	0.07781		403.01	0.40055
			668	7.5933e-05		704.649	0.07809		403.22	0.43338
			669	0.000151866		706.221	0.07802		403.43	0.42912
			670	0.000132883		707.794	0.07828		403.65	0.46763
			671	3.79665e-05		709.366	0.08071		403.86	0.46313
			672	5.69498e-05		710.938	0.08054		404.08	0.47122
			673	0.000227799		712.51	0.07872		404.29	0.51431
			674	9.49163e-05		714.082	0.07838		404.5	0.53035
			675	0.000132883		715.654	0.07694		404.72	0.5483
			676	5.69498e-05		717.226	0.07771		404.93	0.59823
			677	0.000360682		718.797	0.0783		405.14	0.63682
			678	-1.89833e-05		720.369	0.07724		405.36	0.65141
			679	0.000208816		721.941	0.07745		405.57	0.74309
			680	0.000132883		723.512	0.07843		405.78	0.71784
			681	-5.69498e-05		725.083	0.07872		406	0.75862
			682	3.79665e-05		726.655	0.07878		406.21	0.81362
			683	0.000151866		728.226	0.07717		406.43	0.8083
			684	0.000189833		729.797	0.07801		406.64	0.86994
			685	-3.79665e-05		731.368	0.07913		406.85	0.86767
			686	1.89833e-05		732.938	0.07827		407.07	0.82905
			687	0.000227799		734.509	0.07835		407.28	0.83291
			688	0.000151866		736.08	0.0786		407.49	0.82708
			689	-5.69498e-05		737.65	0.07678		407.71	0.76848
			690	0.0001139		739.221	0.07752		407.92	0.77199
			691	0.000227799		740.791	0.07724		408.13	0.7285
			692	0.000189833		742.361	0.07568		408.35	0.706
			693	0.000227799		743.931	0.07708		408.56	0.67705
			694	0.000227799		745.501	0.0764		408.77	0.63088
			695	-5.69498e-05		747.071	0.0761		408.99	0.59457
			696	1.89833e-05		748.641	0.07897		409.2	0.57474
			697	0.000170849		750.211	0.07769		409.41	0.55669
			698	0.000265766		751.78	0.0729		409.63	0.51755
			699	0		753.35	0.0753		409.84	0.48723
			700	0.000208816		754.919	0.08144		410.05	0.49472
						756.489	0.08677		410.27	0.46883
						758.058	0.08151		410.48	0.47591
						759.627	0.07748		410.69	0.49188
						761.196	0.08009		410.91	0.48104
						762.765	0.07975		411.12	0.48745
						764.333	0.07729		411.33	0.50397
						765.902	0.078		411.55	0.52801
						767.471	0.07783		411.76	0.54648
						769.039	0.07806		411.97	0.54091
						770.607	0.07633		412.19	0.55496
						772.176	0.07891		412.4	0.60977
						773.744	0.07767		412.61	0.60286
						775.312	0.0779		412.83	0.65249
						776.88	0.07969		413.04	0.65198
						778.448	0.07907		413.25	0.64763
						780.015	0.0784		413.47	0.66688
						781.583	0.07812		413.68	0.70006
						783.15	0.08085		413.89	0.69484
						784.718	0.07965		414.1	0.67514
						786.285	0.07898		414.32	0.72178
						787.852	0.07925		414.53	0.70499
						789.419	0.07983		414.74	0.66771
						790.986	0.07897		414.96	0.68746
						792.553	0.07943		415.17	0.65614
						794.12	0.07822		415.38	0.64406
						795.686	0.08027		415.6	0.62022
						797.253	0.08048		415.81	0.59454
						798.819	0.08091		416.02	0.59685
						800.385	0.07967		416.23	0.56171
						801.951	0.07992		416.45	0.55221
						803.517	0.08014		416.66	0.52571
						805.083	0.07944		416.87	0.53382
						806.649	0.08101		417.09	0.51284
						808.215	0.07961		417.3	0.55355
						809.78	0.07962		417.51	0.52022
						811.346	0.07981		417.72	0.54492
						812.911	0.08109		417.94	0.54563
						814.476	0.08159		418.15	0.5704
						816.042	0.08272		418.36	0.59672
						817.607	0.07964		418.58	0.61368
						819.172	0.08178		418.79	0.61243
						820.736	0.08012		419	0.65573
						822.301	0.0803		419.21	0.70549
						823.866	0.08085		419.43	0.71231
						825.43	0.08003		419.64	0.76352
						826.994	0.08142		419.85	0.80828
						828.558	0.08127		420.07	0.83724
						830.123	0.0818		420.28	0.86645
						831.687	0.08157		420.49	0.88487
						833.25	0.08074		420.7	0.93053
						834.814	0.08019		420.92	0.96256
						836.378	0.07919		421.13	0.97373
						837.941	0.08264		421.34	0.97037
						839.505	0.0835		421.55	0.95946
						841.068	0.08345		421.77	0.99571
						842.631	0.08246		421.98	0.94801
						844.194	0.08022		422.19	0.88661
						845.757	0.08262		422.4	0.87542
						847.32	0.08313		422.62	0.84108
						848.882	0.0817		422.83	0.81369
						850.445	0.08296		423.04	0.78726
						852.007	0.08482		423.25	0.73993
						853.569	0.0831		423.47	0.72491
						855.132	0.08186		423.68	0.67296
						856.694	0.08053		423.89	0.65358
						858.255	0.08316		424.1	0.62777
						859.817	0.08414		424.32	0.61367
						861.379	0.08452		424.53	0.60395
						862.94	0.0822		424.74	0.58882
						864.502	0.08224		424.95	0.57816
						866.063	0.08282		425.17	0.57669
						867.624	0.0838		425.38	0.57199
						869.185	0.08215		425.59	0.59524
						870.746	0.08178		425.8	0.63193
						872.307	0.0821		426.02	0.59426
						873.868	0.08204		426.23	0.63895
						875.428	0.08317		426.44	0.64543
						876.989	0.08271		426.65	0.67102
						878.549	0.0839		426.87	0.69583
						880.109	0.08492		427.08	0.7303
						881.669	0.08372		427.29	0.75689
						883.229	0.08371		427.5	0.78512
						884.789	0.0807		427.71	0.84968
						886.348	0.08066		427.93	0.88417
						887.908	0.08099		428.14	0.89004
						889.467	0.0829		428.35	0.89501
						891.027	0.08194		428.56	0.95936
						892.586	0.08356		428.78	0.99642
						894.145	0.08391		428.99	0.99523
						895.703	0.0827		429.2	1.0118
						897.262	0.08534		429.41	1.0243
						898.821	0.08649		429.62	1.0183
						900.379	0.08744		429.84	1.0522
						901.938	0.08481		430.05	0.98959
						903.496	0.08374		430.26	0.9893
						905.054	0.08669		430.47	0.96215
						906.612	0.08631		430.68	0.95966
						908.17	0.08416		430.9	0.97645
						909.728	0.08374		431.11	0.93144
						911.285	0.08746		431.32	0.89745
						912.842	0.08687		431.53	0.85577
						914.4	0.08506		431.74	0.85687
						915.957	0.08557		431.96	0.81685
						917.514	0.0854		432.17	0.79929
						919.071	0.08755		432.38	0.79534
						920.628	0.08889		432.59	0.78302
						922.184	0.08667		432.8	0.73979
						923.741	0.08621		433.02	0.76705
						925.297	0.08703		433.23	0.74843
						926.853	0.08513		433.44	0.7565
						928.409	0.08581		433.65	0.77856
						929.965	0.08569		433.86	0.76915
						931.521	0.08674		434.08	0.79068
						933.077	0.08875		434.29	0.81322
						934.632	0.08712		434.5	0.81395
						936.188	0.08831		434.71	0.86969
						937.743	0.08716		434.92	0.86784
						939.298	0.08687		435.13	0.91321
						940.853	0.08738		435.35	0.95159
						942.408	0.08723		435.56	0.98479
						943.963	0.08575		435.77	0.99342
						945.517	0.08533		435.98	0.97151
						947.071	0.08785		436.19	1.0195
						948.626	0.08418		436.4	1.0176
						950.18	0.08582		436.62	1.0251
						951.734	0.08692		436.83	1.0153
						953.288	0.08574		437.04	1.02
						954.841	0.08737		437.25	0.97169
						956.395	0.08575		437.46	0.98113
						957.949	0.08937		437.67	0.94043
						959.502	0.08873		437.89	0.91158
						961.055	0.08742		438.1	0.86363
						962.608	0.08988		438.31	0.86404
						964.161	0.08633		438.52	0.77969
						965.714	0.08687		438.73	0.76849
						967.266	0.09		438.94	0.68472
						968.819	0.08893		439.15	0.67116
						970.371	0.08593		439.37	0.63919
						971.923	0.09036		439.58	0.59116
						973.475	0.08799		439.79	0.5746
						975.027	0.08889		440	0.54958
						976.579	0.08889		440.21	0.52507
						978.13	0.09047		440.42	0.50297
						979.682	0.0879		440.64	0.48803
						981.233	0.08973		440.85	0.47589
						982.784	0.08954		441.06	0.46251
						984.335	0.08711		441.27	0.45417
						985.886	0.08804		441.48	0.45668
						987.437	0.091		441.69	0.43671
						988.987	0.08789		441.9	0.45752
						990.537	0.0866		442.11	0.45211
						992.088	0.08897		442.33	0.46137
						993.638	0.09044		442.54	0.48085
						995.188	0.08924		442.75	0.48019
						996.738	0.08931		442.96	0.48976
						998.287	0.0904		443.17	0.51543
						1010.89	0.09138		443.38	0.51503
						1014.25	0.09082		443.59	0.54041
						1017.62	0.09092		443.8	0.55095
						1020.99	0.09046		444.02	0.57244
						1024.35	0.08955		444.23	0.58866
						1027.72	0.08933		444.44	0.60279
						1031.09	0.09326		444.65	0.61565
						1034.46	0.09344		444.86	0.64097
						1037.83	0.09142		445.07	0.65759
						1041.2	0.08969		445.28	0.6569
						1044.57	0.08849		445.49	0.6621
						1047.94	0.08973		445.71	0.68742
						1051.31	0.08826		445.92	0.70648
						1054.69	0.08598		446.13	0.67285
						1058.06	0.08968		446.34	0.68401
						1061.43	0.08981		446.55	0.66248
						1064.81	0.08786		446.76	0.64842
						1068.18	0.08904		446.97	0.67552
						1071.56	0.0892		447.18	0.62604
						1074.94	0.0879		447.39	0.62322
						1078.31	0.08992		447.6	0.59517
						1081.69	0.08663		447.82	0.59465
						1085.07	0.08703		448.03	0.59444
						1088.45	0.08855		448.24	0.56554
						1091.83	0.08803		448.45	0.54894
						1095.21	0.08696		448.66	0.54633
						1098.59	0.08527		448.87	0.53858
						1101.97	0.08675		449.08	0.52466
						1105.35	0.0866		449.29	0.50753
						1108.74	0.08612		449.5	0.50014
						1112.12	0.08444		449.71	0.50434
						1115.5	0.08764		449.92	0.49581
						1118.89	0.08698		450.13	0.48836
						1122.27	0.08623		450.35	0.51092
						1125.66	0.09068		450.56	0.51704
						1129.04	0.08468		450.77	0.52045
						1132.43	0.09095		450.98	0.52519
						1135.82	0.08791		451.19	0.55385
						1139.21	0.08394		451.4	0.56139
						1142.6	0.08626		451.61	0.56693
						1145.99	0.0869		451.82	0.59377
						1149.38	0.09149		452.03	0.5797
						1152.77	0.08781		452.24	0.60562
						1156.16	0.08886		452.45	0.6329
						1159.55	0.09012		452.66	0.63315
						1162.94	0.08633		452.87	0.62099
						1166.34	0.08602		453.08	0.64102
						1169.73	0.08897		453.3	0.66045
						1173.12	0.08491		453.51	0.66658
						1176.52	0.08842		453.72	0.64674
						1179.91	0.08726		453.93	0.6897
						1183.31	0.08653		454.14	0.65633
						1186.71	0.08243		454.35	0.65787
						1190.1	0.08823		454.56	0.65888
						1193.5	0.08758		454.77	0.62114
						1196.9	0.08785		454.98	0.60459
						1200.3	0.08647		455.19	0.605
						1203.7	0.08547		455.4	0.58229
						1207.1	0.08179		455.61	0.57806
						1210.5	0.08828		455.82	0.54904
						1213.9	0.09179		456.03	0.5336
						1217.3	0.08923		456.24	0.48515
						1220.71	0.08681		456.45	0.45316
						1224.11	0.08451		456.66	0.458
						1227.52	0.09024		456.87	0.44864
						1230.92	0.08817		457.08	0.4158
						1234.33	0.08804		457.29	0.41021
						1237.73	0.08976		457.5	0.39282
						1241.14	0.08881		457.72	0.36622
						1244.55	0.0904		457.93	0.37564
						1247.95	0.08918		458.14	0.34816
						1251.36	0.09247		458.35	0.33364
						1254.77	0.09		458.56	0.32567
						1258.18	0.09066		458.77	0.32415
						1261.59	0.0908		458.98	0.32508
						1265	0.08865		459.19	0.33585
						1268.41	0.08934		459.4	0.33042
						1271.82	0.09001		459.61	0.33533
						1275.24	0.08941		459.82	0.35393
						1278.65	0.08926		460.03	0.33499
						1282.06	0.08931		460.24	0.34487
						1285.48	0.08404		460.45	0.3719
						1288.89	0.09006		460.66	0.38228
						1292.31	0.0913		460.87	0.38088
						1295.73	0.09441		461.08	0.38354
						1299.14	0.09226		461.29	0.39286
						1302.56	0.08932		461.5	0.40131
						1305.98	0.09118		461.71	0.40946
						1309.4	0.08918		461.92	0.41647
						1312.82	0.08955		462.13	0.42283
						1316.24	0.08618		462.34	0.44407
						1319.66	0.08699		462.55	0.44526
						1323.08	0.08463		462.76	0.4596
						1326.5	0.08921		462.97	0.46733
						1329.92	0.09045		463.18	0.4809
						1333.35	0.09071		463.39	0.48214
						1336.77	0.08972		463.6	0.46776
						1340.2	0.08812		463.81	0.48693
						1343.62	0.0874		464.02	0.48665
						1347.05	0.08841		464.23	0.47395
						1350.47	0.08815		464.44	0.46947
						1353.9	0.08745		464.65	0.46122
						1357.33	0.09041		464.86	0.46066
						1360.76	0.08374		465.07	0.45
						1364.18	0.08922		465.28	0.43492
						1367.61	0.08782		465.49	0.40518
						1371.04	0.0905		465.7	0.41618
						1374.47	0.08616		465.91	0.4068
						1377.9	0.08973		466.12	0.39638
						1381.34	0.09454		466.33	0.38047
						1384.77	0.09422		466.54	0.37115
						1388.2	0.09082		466.75	0.35166
						1391.64	0.09604		466.96	0.34887
						1395.07	0.09673		467.17	0.3365
						1398.5	0.09888		467.38	0.31642
						1401.94	0.09166		467.59	0.3243
						1405.38	0.09682		467.79	0.30888
						1408.81	0.08584		468	0.29732
						1412.25	0.09158		468.21	0.29919
						1415.69	0.09981		468.42	0.29566
						1419.13	0.09523		468.63	0.29651
						1422.57	0.09049		468.84	0.29935
						1426.01	0.09549		469.05	0.29437
						1429.45	0.09111		469.26	0.29839
						1432.89	0.08973		469.47	0.28971
						1436.33	0.08645		469.68	0.28226
						1439.77	0.09406		469.89	0.29786
						1443.21	0.09293		470.1	0.30251
						1446.66	0.09514		470.31	0.28836
						1450.1	0.08858		470.52	0.29581
						1453.55	0.09227		470.73	0.29605
						1456.99	0.09165		470.94	0.29953
						1460.44	0.09406		471.15	0.31418
						1463.88	0.0923		471.36	0.30464
						1467.33	0.0943		471.57	0.30792
						1470.78	0.09173		471.78	0.3154
						1474.23	0.09092		471.99	0.3105
						1477.68	0.09492		472.19	0.31865
						1481.13	0.09429		472.4	0.30758
						1484.58	0.09255		472.61	0.29431
						1488.03	0.09589		472.82	0.29894
						1491.48	0.09309		473.03	0.30131
						1494.93	0.09597		473.24	0.29608
						1498.38	0.0954		473.45	0.27567
						1501.84	0.09235		473.66	0.27228
						1505.29	0.09518		473.87	0.26157
						1508.75	0.0911		474.08	0.24603
						1512.2	0.09128		474.29	0.25245
						1515.66	0.09582		474.5	0.24547
						1519.11	0.09056		474.71	0.2382
						1522.57	0.08797		474.92	0.21876
						1526.03	0.09537		475.12	0.21728
						1529.49	0.0941		475.33	0.19577
						1532.95	0.08857		475.54	0.20004
						1536.41	0.08843		475.75	0.17785
						1539.87	0.09247		475.96	0.1762
						1543.33	0.0968		476.17	0.17156
						1546.79	0.09705		476.38	0.16608
						1550.25	0.09104		476.59	0.16069
						1553.71	0.09136		476.8	0.16167
						1557.18	0.08684		477.01	0.1475
						1560.64	0.09478		477.22	0.14645
						1564.11	0.08965		477.42	0.15033
						1567.57	0.09699		477.63	0.14596
						1571.04	0.0947		477.84	0.14734
						1574.5	0.0916		478.05	0.13957
						1577.97	0.09013		478.26	0.13666
						1581.44	0.09728		478.47	0.13659
						1584.91	0.09159		478.68	0.13441
						1588.37	0.0899		478.89	0.13773
						1591.84	0.09783		479.1	0.14454
						1595.31	0.09069		479.31	0.1463
						1598.78	0.08651		479.51	0.14466
						1602.26	0.08435		479.72	0.14377
						1605.73	0.09135		479.93	0.14936
						1609.2	0.0894		480.14	0.1529
						1612.67	0.09155		480.35	0.15573
						1616.15	0.09387		480.56	0.15781
						1619.62	0.10123		480.77	0.16769
						1623.1	0.09453		480.98	0.16123
						1626.57	0.09422		481.19	0.16832
						1630.05	0.09598		481.39	0.17268
						1633.53	0.09204		481.6	0.17927
						1637	0.09851		481.81	0.17633
						1640.48	0.09737		482.02	0.17397
						1643.96	0.09637		482.23	0.1879
						1647.44	0.09234		482.44	0.19016
						1650.92	0.09417		482.65	0.20318
						1654.4	0.09434		482.86	0.20192
						1657.88	0.09646		483.06	0.20678
						1661.36	0.09474		483.27	0.20258
						1664.85	0.09515		483.48	0.20059
						1668.33	0.09094		483.69	0.19741
						1671.81	0.09356		483.9	0.20598
						1675.3	0.08664		484.11	0.20054
						1678.78	0.09023		484.32	0.20073
						1682.27	0.09659		484.52	0.19996
						1685.75	0.08443		484.73	0.19867
						1689.24	0.09321		484.94	0.19871
									485.15	0.18795
									485.36	0.18153
									485.57	0.17479
									485.78	0.17589
									485.98	0.16581
									486.19	0.16624
									486.4	0.16398
									486.61	0.16142
									486.82	0.15628
									487.03	0.14528
									487.23	0.14584
									487.44	0.1379
									487.65	0.13821
									487.86	0.13311
									488.07	0.13321
									488.28	0.12648
									488.48	0.12663
									488.69	0.12836
									488.9	0.12756
									489.11	0.12094
									489.32	0.1248
									489.53	0.12298
									489.73	0.12428
									489.94	0.12713
									490.15	0.1279
									490.36	0.13066
									490.57	0.13214
									490.78	0.12862
									490.98	0.13126
									491.19	0.12969
									491.4	0.13429
									491.61	0.13007
									491.82	0.13349
									492.02	0.13611
									492.23	0.13871
									492.44	0.1398
									492.65	0.13929
									492.86	0.1387
									493.06	0.13891
									493.27	0.13666
									493.48	0.13885
									493.69	0.13237
									493.9	0.13133
									494.1	0.12747
									494.31	0.12769
									494.52	0.12438
									494.73	0.1185
									494.94	0.11729
									495.14	0.1142
									495.35	0.10485
									495.56	0.10445
									495.77	0.0971
									495.97	0.09282
									496.18	0.09259
									496.39	0.09032
									496.6	0.08498
									496.81	0.08126
									497.01	0.08277
									497.22	0.07337
									497.43	0.07236
									497.64	0.07135
									497.84	0.06797
									498.05	0.07163
									498.26	0.07043
									498.47	0.06364
									498.67	0.06391
									498.88	0.06213
									499.09	0.062
									499.3	0.06039
									499.51	0.06193
									499.71	0.06215
									499.92	0.06004
									500.13	0.05636
									500.34	0.05811
									500.54	0.06035
									500.75	0.06003
									500.96	0.05957
									501.17	0.06266
									501.37	0.06193
									501.58	0.06261
									501.79	0.06777
									502	0.06891
									502.2	0.0661
									502.41	0.07307
									502.62	0.07148
									502.82	0.07343
									503.03	0.07122
									503.24	0.07248
									503.45	0.07851
									503.65	0.0786
									503.86	0.07372
									504.07	0.07693
									504.28	0.07869
									504.48	0.08084
									504.69	0.08068
									504.9	0.07884
									505.1	0.08184
									505.31	0.0743
									505.52	0.07866
									505.73	0.07429
									505.93	0.07523
									506.14	0.07367
									506.35	0.07145
									506.55	0.07232
									506.76	0.0697
									506.97	0.06999
									507.18	0.06615
									507.38	0.06202
									507.59	0.06075
									507.8	0.05897
									508	0.05758
									508.21	0.05416
									508.42	0.05318
									508.63	0.0521
									508.83	0.0503
									509.04	0.04881
									509.25	0.04892
									509.45	0.04664
									509.66	0.04369
									509.87	0.04347
									510.07	0.04337
									510.28	0.04046
									510.49	0.03867
									510.69	0.04046
									510.9	0.03864
									511.11	0.0436
									511.31	0.04187
									511.52	0.04015
									511.73	0.0385
									511.93	0.03632
									512.14	0.04062
									512.35	0.039
									512.56	0.03687
									512.76	0.03759
									512.97	0.03788
									513.18	0.03786
									513.38	0.03909
									513.59	0.03865
									513.79	0.03916
									514	0.03562
									514.21	0.04143
									514.41	0.03861
									514.62	0.04012
									514.83	0.04094
									515.03	0.04283
									515.24	0.04203
									515.45	0.04084
									515.65	0.04019
									515.86	0.04056
									516.07	0.04064
									516.27	0.04225
									516.48	0.03873
									516.69	0.04128
									516.89	0.04049
									517.1	0.03634
									517.31	0.03727
									517.51	0.03782
									517.72	0.03405
									517.92	0.03252
									518.13	0.03348
									518.34	0.0311
									518.54	0.03186
									518.75	0.03007
									518.96	0.03083
									519.16	0.03025
									519.37	0.02784
									519.57	0.02962
									519.78	0.02768
									519.99	0.02716
									520.19	0.02871
									520.4	0.02363
									520.61	0.02546
									520.81	0.02529
									521.02	0.0226
									521.22	0.02226
									521.43	0.02228
									521.64	0.02088
									521.84	0.02191
									522.05	0.01947
									522.25	0.02278
									522.46	0.01692
									522.67	0.01738
									522.87	0.01835
									523.08	0.01888
									523.28	0.01815
									523.49	0.01781
									523.7	0.01526
									523.9	0.02041
									524.11	0.02025
									524.31	0.01943
									524.52	0.01839
									524.73	0.01869
									524.93	0.0208
									525.14	0.0212
									525.34	0.02039
									525.55	0.02019
									525.76	0.02155
									525.96	0.02132
									526.17	0.02124
									526.37	0.02239
									526.58	0.02157
									526.78	0.02539
									526.99	0.022
									527.2	0.0261
									527.4	0.02343
									527.61	0.02394
									527.81	0.02518
									528.02	0.02668
									528.22	0.02842
									528.43	0.02288
									528.63	0.02821
									528.84	0.02774
									529.05	0.02824
									529.25	0.02696
									529.46	0.02595
									529.66	0.02398
									529.87	0.02559
									530.07	0.02285
									530.28	0.02394
									530.48	0.02375
									530.69	0.02453
									530.9	0.02481
									531.1	0.02493
									531.31	0.02292
									531.51	0.02292
									531.72	0.02296
									531.92	0.01938
									532.13	0.01777
									532.33	0.02118
									532.54	0.01993
									532.74	0.01586
									532.95	0.02146
									533.15	0.01593
									533.36	0.01332
									533.57	0.01204
									533.77	0.01491
									533.98	0.01334
									534.18	0.0159
									534.39	0.01679
									534.59	0.01203
									534.8	0.01279
									535	0.0109
									535.21	0.01317
									535.41	0.01495
									535.62	0.0103
									535.82	0.00706
									536.03	0.01262
									536.23	0.01166
									536.44	0.01235
									536.64	0.00955
									536.85	0.01226
									537.05	0.00991
									537.26	0.00843
									537.46	0.01264
									537.67	0.0103
									537.87	0.01074
									538.08	0.0059
									538.28	0.01154
									538.49	0.0087
									538.69	0.01009
									538.9	0.01007
									539.1	0.01063
									539.31	0.01172
									539.51	0.01249
									539.72	0.01295
									539.92	0.012
									540.13	0.00972
									540.33	0.01151
									540.54	0.01084
									540.74	0.01471
									540.95	0.01028
									541.15	0.00893
									541.36	0.01049
									541.56	0.01082
									541.76	0.00897
									541.97	0.00966
									542.17	0.01179
									542.38	0.01153
									542.58	0.00966
									542.79	0.00664
									542.99	0.01095
									543.2	0.01301
									543.4	0.0052
									543.61	0.0125
									543.81	0.00818
									544.02	0.01271
									544.22	0.00628
									544.42	0.00903
									544.63	0.00848
									544.83	0.00985
									545.04	0.01092
									545.24	0.00832
									545.45	0.00613
									545.65	0.00784
									545.86	0.00568
									546.06	0.00771
									546.26	0.00735
									546.47	0.00404
									546.67	0.0075
									546.88	0.00793
									547.08	0.00461
									547.29	0.005
									547.49	0.00327
									547.7	0.00539
									547.9	0.00717
									548.1	0.00632
									548.31	0.00533
									548.51	0.00331
									548.72	0.00319
									548.92	0.00453
									549.12	0.00638
									549.33	0.00408
									549.53	0.00783
									549.74	0.00526
									549.94	0.00468
									550.15	0.00651
									550.35	0.00604
									550.55	0.00825
									550.76	0.00595
									550.96	0.00423
									551.17	0.0045
									551.37	0.00459
									551.57	0.00326
									551.78	0.00446
									551.98	0.00638
									552.19	0.00287
									552.39	0.00418
									552.59	0.00292
									552.8	0.00539
									553	0.00911
									553.21	0.00637
									553.41	0.00535
									553.61	0.00572
									553.82	0.00523
									554.02	0.00719
									554.23	0.00689
									554.43	0.0067
									554.63	0.00869
									554.84	0.00511
									555.04	0.00802
									555.24	0.00665
									555.45	0.00875
									555.65	0.00677
									555.86	0.0045
									556.06	0.00626
									556.26	0.00488
									556.47	0.00857
									556.67	0.00993
									556.87	0.00926
									557.08	0.00619
									557.28	0.00479
									557.48	0.00994
									557.69	0.00593
									557.89	0.00856
									558.1	0.00639
									558.3	0.00689
									558.5	0.00207
									558.71	0.0054
									558.91	0.00638
									559.11	0.00409
									559.32	0.00275
									559.52	0.00836
									559.72	0.00342
									559.93	0.00499
									560.13	0.00292
									560.33	0.0012
									560.54	0.00183
									560.74	0.00494
									560.94	0.00467
									561.15	0.006
									561.35	0.00286
									561.55	0.00229
									561.76	0.0033
									561.96	0.00319
									562.16	0.00178
									562.37	0.00226
									562.57	0.00389
									562.77	0.00151
									562.98	0.00634
									563.18	0.00186
									563.38	0.00169
									563.59	0.00357
									563.79	0.0015
									563.99	0.00135
									564.2	0.00033702
									564.4	0.00423
									564.6	-0.00057793
									564.81	0.00132
									565.01	0.00277
									565.21	0.00322
									565.41	0.00387
									565.62	0.0032
									565.82	-0.01279
									566.02	0.00234
									566.23	0.00244
									566.43	0.00467
									566.63	0.0009027
									566.84	0.00251
									567.04	0.00475
									567.24	0.00054165
									567.44	0.00377
									567.65	0.00576
									567.85	0.00268
									568.05	0.00552
									568.26	0.00246
									568.46	0.00157
									568.66	0.00407
									568.86	0.00284
									569.07	0.00289
									569.27	0.00486
									569.47	0.00393
									569.68	-0.00075384
									569.88	0.00152
									570.08	0.00168
									570.28	0.00024069
									570.49	0.00045711
									570.69	0.00122
									570.89	0.00214
									571.09	0.00416
									571.3	0.00254
									571.5	0.00482
									571.7	0.00239
									571.9	0.00499
									572.11	0.00471
									572.31	0.00212
									572.51	2.5947e-05
									572.71	0.00308
									572.92	0.00026121
									573.12	0.00408
									573.32	0.00219
									573.52	0.00298
									573.73	-5.2898e-05
									573.93	0.00421
									574.13	0.00414
									574.33	0.00041228
									574.54	0.00174
									574.74	0.00064641
									574.94	0.00089219
									575.14	0.00052872
									575.35	0.00341
									575.55	0.00465
									575.75	0.00204
									575.95	0.00376
									576.16	-0.00183
									576.36	0.00329
									576.56	0.0036
									576.76	2.6644e-05
									576.96	0.00229
									577.17	0.00051514
									577.37	-0.00074114
									577.57	0.00324
									577.77	0.00173
									577.98	-0.00090578
									578.18	0.00347
									578.38	0.00184
									578.58	5.6679e-05
									578.78	0.00392
									578.99	0.00020329
									579.19	-0.00087009
									579.39	0.00436
									579.59	0.00445
									579.79	0.00517
									580	0.00309
									580.2	-0.00155
									580.4	0.00483
									580.6	0.00281
									580.8	-0.0002897
									581.01	-0.00058332
									581.21	0.00143
									581.41	0.00296
									581.61	0.00541
									581.81	0.00328
									582.02	0.00215
									582.22	0.00116
									582.42	0.00564
									582.62	0.00161
									582.82	0.00136
									583.02	0.00345
									583.23	0.00093557
									583.43	0.00306
									583.63	0.0019
									583.83	0.00070438
									584.03	0.00403
									584.24	0.00398
									584.44	0.00144
									584.64	0.00037639
									584.84	0.0023
									585.04	-0.00030753
									585.24	0.00201
									585.45	0.00299
									585.65	0.00095455
									585.85	0.0037
									586.05	0.00301
									586.25	0.00208
									586.45	0.00316
									586.65	0.00177
									586.86	0.00153
									587.06	-0.00118
									587.26	-0.00209
									587.46	0.0013
									587.66	0.00188
									587.86	-0.00203
									588.07	0
									588.27	0.00235
									588.47	0.00107
									588.67	0.00174
									588.87	0.00234
									589.07	6.9248e-05
									589.27	0.00404
									589.47	0.0007873
									589.68	-0.00024798
									589.88	0.00323
									590.08	0.00368
									590.28	0.00235
									590.48	0.00371
									590.68	0.00304
									590.88	-0.00034722
									591.08	0.00238
									591.29	-0.00031099
									591.49	0.00185
									591.69	-0.00076111
									591.89	0.00076777
									592.09	0.00078906
									592.29	0.00088837
									592.49	0.00242
									592.69	0.00108
									592.9	0.00012424
									593.1	-0.00181
									593.3	-0.00175
									593.5	-0.00149
									593.7	-0.00197
									593.9	-0.00020641
									594.1	5.5649e-05
									594.3	-0.00361
									594.5	-0.00073964
									594.7	0.00036545
									594.91	0.00205
									595.11	0.00165
									595.31	0.00106
									595.51	0.0003248
									595.71	0.00199
									595.91	0.00052999
									596.11	-2.6348e-05
									596.31	0.00154
									596.51	-0.00105
									596.71	0.00073769
									596.91	0.0026
									597.11	-0.00167
									597.32	2.865e-05
									597.52	0.00188
									597.72	-0.00161
									597.92	-0.00070741
									598.12	-8.2795e-05
									598.32	0.00093122
									598.52	-0.00203
									598.72	-5.2569e-05
									598.92	0.00554
									599.12	0.00033335
									599.32	0.00028306
									599.52	0.0009868
									599.72	0.00115
									599.92	0.00087405
									600.12	0.00182
									600.33	-0.00073249
									600.53	2.7838e-05
									600.73	-0.00157
									600.93	0.00177
									601.13	-0.00237
									601.33	-0.00050498
									601.53	0.00325
									601.73	2.7069e-05
									601.93	0.00049443
									602.13	-0.00197
									602.33	5.4744e-05
									602.53	0.00034683
									602.73	0.00095814
									602.93	-0.00061751
									603.13	0.00126
									603.33	0.00125
									603.53	0.00094681
									603.73	0.00231
									603.93	0.00146
									604.13	0.00036557
									604.33	0.00113
									604.53	0.00518
									604.73	0.00046917
									604.93	0.00137
									605.13	-0.00175
									605.33	0.00122
									605.53	0.00222
									605.73	0.00087188
									605.93	0.00102
									606.13	1.3868e-05
									606.33	0.00051026
									606.53	0.00018407
									606.73	0.00057936
									606.94	0.00121
									607.14	2.7853e-05
									607.34	-0.00142
									607.54	0.00068262
									607.74	0.00255
									607.94	-0.00080636
									608.14	0.00156
									608.34	-0.00045846
									608.54	-0.0013
									608.73	0.00364
									608.93	0.00243
									609.13	0.00209
									609.33	-0.00060918
									609.53	0.00349
									609.73	0.00241
									609.93	0.00032652
									610.13	0.00283
									610.33	-0.00178
									610.53	5.6836e-05
									610.73	0.00114
									610.93	-0.00139
									611.13	0.00139
									611.33	-0.00104
									611.53	0.00167
									611.73	0.00040841
									611.93	-0.00202
									612.13	-0.00396
									612.33	0.00137
									612.53	-0.00211
									612.73	-0.00269
									612.93	-0.0004958
									613.13	0.00123
									613.33	0.00164
									613.53	-0.00204
									613.73	-0.0046
									613.93	-0.00146
									614.13	-0.00123
									614.33	-0.00066061
									614.53	-0.00244
									614.73	0.00073879
									614.93	0.00097823
									615.13	-0.00276
									615.32	0.00035897
									615.52	-1.45e-05
									615.72	0.00098743
									615.92	-0.00136
									616.12	0.00024494
									616.32	0.00265
									616.52	-0.00402
									616.72	-0.00304
									616.92	3.0404e-05
									617.12	-0.00155
									617.32	-0.0015
									617.52	0.00242
									617.72	-0.00015996
									617.92	0.00312
									618.12	-0.00143
									618.31	-0.00147
									618.51	0.00044376
									618.71	-9.6265e-05
									618.91	-0.00106
									619.11	0.00062629
									619.31	-0.00189
									619.51	0.00138
									619.71	-0.00481
									619.91	0.0048
									620.11	0.00237
									620.31	0.00195
									620.5	-0.00099631
									620.7	-0.00185
									620.9	-0.00010003
									621.1	-0.00328
									621.3	-0.00142
									621.5	-0.00412
									621.7	-0.00197
									621.9	0.00069658
									622.1	-0.00299
									622.3	-0.0017
									622.49	-4.8635e-05
									622.69	0.00359
									622.89	-0.00267
									623.09	-0.00248
									623.29	-0.00296
									623.49	0.00134
									623.69	-0.00075729
									623.89	-0.00085763
									624.09	-0.0011
									624.28	-0.00301
									624.48	-0.00268
									624.68	0.00061662
									624.88	-0.00041341
									625.08	0.00054499
									625.28	-0.00127
									625.48	0.00146
									625.68	0.00087109
									625.87	0.00363
									626.07	-0.00121
									626.27	-0.00073387
									626.47	0.0007099
									626.67	-0.00113
									626.87	0.00215
									627.07	-0.00282
									627.26	0.00049774
									627.46	0.00067175
									627.66	-0.00074556
									627.86	-0.00029877
									628.06	-0.0017
									628.26	-0.00126
									628.46	0.00158
									628.65	0.00084227
									628.85	0.0029
									629.05	0
									629.25	0.00037747
									629.45	0.00366
									629.65	0.00213
									629.84	0.00088469
									630.04	-0.0008792
									630.24	0.00229
									630.44	0.00032315
									630.64	-0.00030535
									630.84	-0.00155
									631.03	0.00325
									631.23	0.00194
									631.43	-0.00114
									631.63	-0.00098306
									631.83	0.00010903
									632.03	-0.00194
									632.22	0.00041978
									632.42	-0.00219
									632.62	-0.00263
									632.82	-0.00073559
									633.02	-0.00048626
									633.21	0.00034455
									633.41	-5.4205e-05
									633.61	-0.00378
									633.81	0.00255
									634.01	-0.00117
									634.2	-0.00517
									634.4	-0.00396
									634.6	-0.00285
									634.8	-0.00577
									635	0.00035879
									635.19	-0.00329
									635.39	0.00196
									635.59	-0.00259
									635.79	0.000536
									635.99	-0.00356
									636.18	-0.00093725
									636.38	-0.00089181
									636.58	0.00031334
									636.78	-0.00699
									636.98	0.00016471
									637.17	0.00114
									637.37	-0.00291
									637.57	-0.00151
									637.77	0.0011
									637.96	0.00303
									638.16	0.00101
									638.36	0.0006981
									638.56	0.00029642
									638.76	0.00388
									638.95	-0.00263
									639.15	0.00028168
									639.35	0.00063699
									639.55	-0.00027653
									639.74	-0.0006584
									639.94	0.00050634
									640.14	-0.00455
									640.34	-0.00176
									640.53	-0.00050361
									640.73	0.00274
									640.93	-0.00193
									641.13	-0.00076769
									641.32	0.00163
									641.52	0.00331
									641.72	-0.00411
									641.92	-0.00409
									642.11	-0.00271
									642.31	0.00244
									642.51	-0.00087153
									642.71	0.00134
									642.9	0.00414
									643.1	-0.00227
									643.3	0.00278
									643.5	-0.00037212
									643.69	-0.00235
									643.89	0.00179
									644.09	0.0001526
									644.28	-0.00126
									644.48	-0.00263
									644.68	0.00089336
									644.88	-0.00354
									645.07	0.00043314
									645.27	0.00243
									645.47	-0.00076174
									645.67	0.00232
									645.86	-0.00212
									646.06	-0.00217
									646.26	0.00523
									646.45	0.00198
									646.65	-0.00527
									646.85	0.00080938
									647.05	0.0002087
									647.24	-0.00117
									647.44	-0.00013536
									647.64	-0.00117
									647.83	-0.00116
									648.03	0.00236
									648.23	-0.00214
									648.42	0.00077799
									648.62	-0.0006478
									648.82	-0.00148
									649.01	-0.00015534
									649.21	-0.0018
									649.41	-0.00011702
									649.61	-0.00091369
									649.8	0.00052795
									650	0.00494
									650.2	-0.00315
									650.39	-0.00153
									650.59	0.00060101
									650.79	0.00279
									650.98	-0.00132
									651.18	-0.00376
									651.38	-0.00295
									651.57	-0.00031821
									651.77	0.00175
									651.97	0.00071006
									652.16	0.00087881
									652.36	-0.00243
									652.56	0.00113
									652.75	0.00235
									652.95	-0.00194
									653.15	0.00064221
									653.34	-0.00182
									653.54	-0.00013582
									653.74	-0.00132
									653.93	-0.00041777
									654.13	-0.00756
									654.33	0.00011033
									654.52	-0.00046192
									654.72	0.00348
									654.92	-0.00305
									655.11	-0.00168
									655.31	0.00034698
									655.5	-0.00060216
									655.7	-0.00016679
									655.9	-0.00199
									656.09	-0.00201
									656.29	-0.00287
									656.49	-0.007
									656.68	0.00011695
									656.88	-0.00462
									657.08	-0.00608
									657.27	-0.00243
									657.47	-0.00286
									657.66	-0.0014
									657.86	-0.00206
									658.06	0.00185
									658.25	-3.8046e-05
									658.45	-0.0007893
									658.65	-0.00020809
									658.84	-0.00034129
									659.04	-0.00030688
									659.23	-0.00184
									659.43	-0.00349
									659.63	-0.00258
									659.82	0.0035
									660.02	-0.00174
									660.21	0.00177
									660.41	0.00208
									660.61	0.00218
									660.8	-0.00152
									661	-0.00198
									661.19	0.00093346
									661.39	0.0008154
									661.59	-0.0013
									661.78	0.00179
									661.98	0.00086427
									662.17	-0.00437
									662.37	-0.00059998
									662.57	-0.00332
									662.76	0.0011
									662.96	0.00101
									663.15	0.00156
									663.35	-0.00084028
									663.55	0.00327
									663.74	-0.00379
									663.94	-5.952e-05
									664.13	-0.00342
									664.33	-0.00702
									664.52	-0.00065151
									664.72	-0.00136
									664.92	0.00166
									665.11	-0.00336
									665.31	-0.00123
									665.5	-0.0017
									665.7	-0.00011757
									665.89	-0.00019503
									666.09	-0.00021531
									666.28	-0.00139
									666.48	-0.00245
									666.68	0.00211
									666.87	-0.00232
									667.07	-0.00362
									667.26	-0.00127
									667.46	-0.00344
									667.65	-0.00082418
									667.85	0.00033294
									668.04	0.0007702
									668.24	0.00457
									668.44	0.00509
									668.63	-0.00391
									668.83	-0.00336
									669.02	-0.00012423
									669.22	-0.00078756
									669.41	-0.00127
									669.61	-0.00306
									669.8	0.00419
									670	-8.2254e-05
									670.19	0.00276
									670.39	-0.00134
									670.58	-0.0044
									670.78	0.00036625
									670.97	-0.00050405
									671.17	0.00010324
									671.37	0.002
									671.56	-0.00564
									671.76	-0.00594
									671.95	0.00060157
									672.15	0.00016493
									672.34	-0.0009835
									672.54	-0.0004018
									672.73	-0.00236
									672.93	-0.00407
									673.12	0.00118
									673.32	-0.00169
									673.51	0.00295
									673.71	0.0034
									673.9	0.00099663
									674.1	-0.00735
									674.29	-0.00279
									674.49	0.007
									674.68	-0.00237
									674.88	-0.00411
									675.07	-0.00468
									675.27	0.00177
									675.46	0.00508
									675.66	0.00586
									675.85	-0.00303
									676.05	-0.0026
									676.24	-0.00288
									676.43	-8.5548e-05
									676.63	-0.00028113
									676.82	-0.00646
									677.02	-0.00506
									677.21	-0.00585
									677.41	0.00030296
									677.6	0.00010647
									677.8	-0.00143
									677.99	-0.00154
									678.19	-0.00087989
									678.38	-0.00447
									678.58	-0.0015
									678.77	0.00208
									678.97	-0.00643
									679.16	-0.00554
									679.36	0.00111
									679.55	-0.00115
									679.74	-0.0045
									679.94	0.00077969
									680.13	0.00248
									680.33	-0.0018
									680.52	0.00183
									680.72	0.00090927
									680.91	0.00166
									681.11	-0.00577
									681.3	-0.00271
									681.49	-0.00256
									681.69	0.00039793
									681.88	-0.00407
									682.08	-0.00066109
									682.27	0.00387
									682.47	-0.00444
									682.66	-0.00231
									682.85	-0.00186
									683.05	-0.00563
									683.24	-7.3662e-05
									683.44	-0.003
									683.63	-0.00279
									683.83	-0.00056836
									684.02	-0.00621
									684.21	-0.00479
									684.41	0.00060433
									684.6	0.00207
									684.8	0.00188
									684.99	-0.00526
									685.19	-0.00538
									685.38	-0.00495
									685.57	0.00141
									685.77	-0.00291
									685.96	-0.0043
									686.16	-0.00169
									686.35	0.00352
									686.54	-0.00349
									686.74	-0.00637
									686.93	-0.00333
									687.13	-0.00391
									687.32	-0.00431
									687.51	-0.00588
									687.71	-0.00030432
									687.9	-0.00597
									688.1	0.00245
									688.29	0.004
									688.48	-0.00119
									688.68	-0.00313
									688.87	-0.00289
									689.06	0.00245
									689.26	-0.00178
									689.45	-0.01119
									689.65	-0.00194
									689.84	-0.00405
									690.03	0.00098106
									690.23	0.00358
									690.42	0.00064389
									690.61	-0.00199
									690.81	0.00097369
									691	0.00102
									691.2	-0.00149
									691.39	0.00077926
									691.58	-0.0049
									691.78	-0.00544
									691.97	-0.00024259
									692.16	0.00405
									692.36	0.00153
									692.55	-0.00099272
									692.74	-0.00141
									692.94	-0.00622
									693.13	-0.00396
									693.32	-0.00118
									693.52	0.00276
									693.71	0.00049483
									693.9	0.0028
									694.1	-0.00098621
									694.29	-0.00723
									694.48	-0.00108
									694.68	-0.004
									694.87	-0.00337
									695.07	-0.00056026
									695.26	0.0027
									695.45	-0.00369
									695.64	-0.00233
									695.84	-0.00289
									696.03	0.00036982
									696.22	-0.00104
									696.42	-0.00248
									696.61	-0.00408
									696.8	0.00159
									697	-0.00065196
									697.19	-0.00019593
									697.38	0.00145
									697.58	0.00369
									697.77	-0.00059946
									697.96	-0.00584
									698.16	0.00041171
									698.35	-0.00386
									698.54	-0.00165
									698.74	-0.00218
									698.93	0.00223
									699.12	0.00036428
									699.31	-0.00032793
									699.51	-0.00024828
									699.7	-0.00053322
									699.89	-0.00278
									700.09	-0.00081835
									700.28	-0.00542
									700.47	-0.00442
									700.67	-0.00306
									700.86	-0.00056
									701.05	-0.00125
									701.24	-0.0058
									701.44	-0.00251
									701.63	-0.0034
									701.82	-0.00394
									702.01	-0.00304
									702.21	-0.00564
									702.4	-0.00306
									702.59	-0.00169
									702.79	-0.00035748
									702.98	-0.00053834
									703.17	-0.00297
									703.36	-0.00147
									703.56	-0.00584
									703.75	-0.00505
									703.94	-0.00262
									704.13	-0.00197
									704.33	-0.00081332
									704.52	0.0013
									704.71	0.00019747
									704.9	-0.00042251
									705.1	-0.00351
									705.29	-0.00011721
									705.48	-0.00355
									705.67	-0.00044342
									705.87	-0.00831
									706.06	-0.00602
									706.25	0.00117
									706.44	-0.00198
									706.64	-0.00144
									706.83	-0.00819
									707.02	0.00072034
									707.21	-0.00249
									707.41	-0.00267
									707.6	0.00172
									707.79	-0.00773
									707.98	0.00231
									708.18	0.00477
									708.37	0.0002593
									708.56	-0.00183
									708.75	-0.00919
									708.94	-0.00251
									709.14	-0.00359
									709.33	-0.00118
									709.52	0.00043983
									709.71	-0.00060371
									709.91	-0.0051
									710.1	-3.1532e-05
									710.29	-0.00326
									710.48	-0.00277
									710.67	0.0032
									710.87	-0.00055912
									711.06	-0.00144
									711.25	-0.00931
									711.44	0.00105
									711.63	-0.00097738
									711.83	0.0003668
									712.02	0.00384
									712.21	0.00123
									712.4	-0.00368
									712.59	-0.00411
									712.79	-0.00791
									712.98	-0.00555
									713.17	0.00042346
									713.36	-0.01017
									713.55	-0.00257
									713.75	-0.00024023
									713.94	-0.00020699
									714.13	-0.00444
									714.32	-0.00301
									714.51	-0.00397
									714.7	0.00016171
									714.9	0.00090888
									715.09	-0.00081349
									715.28	-0.00359
									715.47	0.00191
									715.66	-0.00301
									715.85	-0.00367
									716.05	-0.00183
									716.24	-0.00045817
									716.43	-0.00124
									716.62	0.00261
									716.81	0.00146
									717	-0.00594
									717.2	-0.00133
									717.39	-0.00755
									717.58	0.00378
									717.77	0.00137
									717.96	-0.0041
									718.15	-0.00803
									718.35	-0.00056424
									718.54	-0.00316
									718.73	-0.0072
									718.92	-0.00163
									719.11	-0.00743
									719.3	-0.00035548
									719.49	0.0045
									719.68	-0.00606
									719.88	0.01065
									720.07	-0.0011
									720.26	-0.00578
									720.45	-0.00615
									720.64	0.00893
									720.83	-0.00485
									721.02	-0.00094401
									721.22	-0.00445
									721.41	-0.00056152
									721.6	0.00041438
									721.79	-0.0021
									721.98	-0.00847
									722.17	-0.0022
									722.36	0.00635
									722.55	-0.00525
									722.74	-0.00913
									722.94	0.00253
									723.13	-0.00063415
									723.32	-0.00591
									723.51	-0.00876
									723.7	-0.00316
									723.89	-0.00222
									724.08	0.00548
									724.27	-0.00276
									724.46	-0.00112
									724.65	0.00126
									724.85	0.00675
									725.04	0.00107
									725.23	0.00198
									725.42	0.002
									725.61	-0.0035
									725.8	-0.00441
									725.99	-0.00589
									726.18	-0.00576
									726.37	-0.00562
									726.56	-0.00582
									726.75	0.00298
									726.94	-0.0037
									727.14	-0.00121
									727.33	-0.00196
									727.52	0.00081998
									727.71	0.00153
									727.9	-0.00442
									728.09	-0.00466
									728.28	-0.00064652
									728.47	-0.00531
									728.66	-0.00031875
									728.85	-0.00167
									729.04	-0.0062
									729.23	-0.00127
									729.42	-0.00691
									729.61	-0.00384
									729.8	-0.00644
									730	-0.00195
									730.19	-0.00571
									730.38	0.00321
									730.57	-0.00265
									730.76	0.00213
									730.95	-0.00063249
									731.14	-0.00151
									731.33	0.00262
									731.52	0.00128
									731.71	0.00292
									731.9	-0.0018
									732.09	-0.01009
									732.28	-0.00632
									732.47	-0.00545
									732.66	0.00184
									732.85	0.00476
									733.04	-0.00684
									733.23	0.00386
									733.42	-0.00122
									733.61	-0.0028
									733.8	0.00025942
									733.99	-0.00281
									734.18	-0.0025
									734.37	0.00246
									734.56	0.00304
									734.75	-0.00269
									734.94	-0.00214
									735.13	0.00052809
									735.32	-0.00427
									735.51	-0.00324
									735.7	-0.00159
									735.89	0.00692
									736.08	-0.01081
									736.27	0.00528
									736.46	0.00236
									736.65	0.0051
									736.84	-0.00376
									737.03	0.00493
									737.22	0.00326
									737.41	-0.00566
									737.6	-0.00374
									737.79	-0.00060954
									737.98	0.00332
									738.17	0.0057
									738.36	0.00010823
									738.55	-0.00664
									738.74	-0.00712
									738.93	0.00144
									739.12	-0.0035
									739.31	0.00018969
									739.5	-0.00308
									739.69	-0.00409
									739.88	-0.00534
									740.07	-0.00393
									740.26	-0.00284
									740.45	-0.00098583
									740.64	-0.00317
									740.83	-0.00251
									741.02	0.00516
									741.21	0.00748
									741.4	0.00077533
									741.59	0.00208
									741.78	-0.00376
									741.97	0.00409
									742.16	-0.00254
									742.35	-0.00033225
									742.53	-0.00083343
									742.72	0.00616
									742.91	-0.00166
									743.1	-3.7625e-05
									743.29	0.00457
									743.48	-0.00127
									743.67	-0.00055956
									743.86	-0.00602
									744.05	-0.00734
									744.24	0.01371
									744.43	0.00279
									744.62	-0.01027
									744.81	-0.00121
									745	-0.00815
									745.19	-0.00464
									745.37	-0.00693
									745.56	0.0059
									745.75	-0.00118
									745.94	-0.00671
									746.13	-0.00521
									746.32	-0.00288
									746.51	-0.00492
									746.7	0.00057848
									746.89	0.00635
									747.08	-0.00778
									747.27	-0.00342
									747.46	-0.00015261
[truncated: 1,635 more rows]

## Sheet: Fig 2b
	At peak current desnity of 5.5 kA/cm2(S14D3)					At peak current desnity of 0.9 kA/cm2(S14D3)
	Time	Current (offset)	Emission			Time	Current (offset)	Emission
	[ns]	[a.u.]	[a.u.]			[ns]	[a.u.]	[a.u.]
	-224.21	1	0			-224.61	1	0
	-224.01	0.9982	0.000769783			-224.41	0.98933	0.0073
	-223.81	0.99978	-0.00108			-224.21	1.00793	0.00974
	-223.61	1.00375	-0.00221			-224.01	0.99699	0.00945
	-223.41	0.99849	0.00139			-223.81	0.99918	0.01002
	-223.21	0.99611	0.00154			-223.61	0.99124	0.00816
	-223.01	1.00101	-0.00046187			-223.41	1.01204	0.00702
	-222.81	0.99921	-0.00308			-223.21	1.00602	0.000715922
	-222.61	1.0018	-0.000769783			-223.01	0.98112	-0.000572738
	-222.41	1.00166	0.000564508			-222.81	0.98632	-0.001
	-222.21	0.99957	-0.000821102			-222.61	1.01094	0.00659
	-222.01	1.00166	0.00185			-222.41	1.01149	-0.0043
	-221.81	1.00195	-0.000205276			-222.21	0.99425	-0.00444
	-221.61	0.99777	0.00308			-222.01	0.9844	0.000143184
	-221.41	1.00007	0.00323			-221.81	0.98112	0.00888
	-221.21	0.99834	0.000307913			-221.61	0.98659	0.01246
	-221.01	1.00029	0.00277			-221.41	1.00766	0.0053
	-220.81	1.00295	0.00185			-221.21	1.00876	0.00515
	-220.61	0.99661	0.000410551			-221.01	1.01368	0.00143
	-220.41	0.99712	0.000153957			-220.81	1.00027	0.0063
	-220.21	1.00086	0.00251			-220.61	0.97592	-0.00573
	-220.01	0.99892	0.00282			-220.41	0.98495	-0.00515
	-219.81	0.99885	-0.000667146			-220.21	1.00766	0.00573
	-219.61	0.99942	0.0018			-220.01	0.99726	0.00243
	-219.41	1.00173	-0.00467			-219.81	1.00356	-0.000859107
	-219.21	0.99957	-0.00118			-219.61	0.99918	0.0043
	-219.01	0.99813	-0.000307913			-219.41	0.98523	0.00358
	-218.81	1.00252	-0.00144			-219.21	0.99508	0.0083
	-218.61	0.99863	0.00508			-219.01	1.01943	0.01031
	-218.41	1.0013	0.000410551			-218.81	0.99726	0.00272
	-218.21	0.9987	-0.000513189			-218.61	0.9959	0.00687
	-218.01	1.00022	-0.00128			-218.41	0.98659	0.01103
	-217.81	1.00317	-0.000667146			-218.21	0.98605	0.00401
	-217.61	0.99957	0.00272			-218.01	1.01231	0.000859107
	-217.41	1.0013	0.00431			-217.81	1.00356	0.00644
	-217.21	0.99488	0.00185			-217.61	0.98796	-0.000859107
	-217.01	0.99611	0.000821102			-217.41	0.97674	0.00902
	-216.81	1.00288	0.000102638			-217.21	0.97921	-0.00129
	-216.61	1.00396	0.00092374			-217.01	1.01012	0.00387
	-216.41	0.99719	-0.00303			-216.81	1.00082	-0.002
	-216.21	0.99539	-0.00169			-216.61	0.99042	0.002
	-216.01	0.99589	0.00154			-216.41	1.00109	0.00845
	-215.81	1.00353	-0.00159			-216.21	0.99699	0.00673
	-215.61	1.00317	0.000205276			-216.01	0.99042	0.01432
	-215.41	1.00223	-0.00246			-215.81	0.96908	-0.00401
	-215.21	1.00476	-0.00144			-215.61	0.98796	-0.002
	-215.01	1.00331	-0.00123			-215.41	1.00739	0.00272
	-214.81	0.99877	-0.00113			-215.21	1.00137	0.000859107
	-214.61	0.99805	0.00118			-215.01	1.01231	-0.00329
	-214.41	1.00173	0.0019			-214.81	0.97948	-0.00401
	-214.21	1.00303	-0.000153957			-214.61	1.00055	-0.002
	-214.01	1.00331	0.000615827			-214.41	1.00602	-0.000143184
	-213.81	1.00022	0.00169			-214.21	1.00684	0.00358
	-213.61	0.99791	0.0018			-214.01	0.99042	0.00759
	-213.41	0.99409	-0.000256594			-213.81	1.00821	0.002
	-213.21	1.00166	-0.000769783			-213.61	0.9751	0.000859107
	-213.01	1.00195	0.00446			-213.41	1.00246	0.00344
	-212.81	0.99712	0.00421			-213.21	1.0041	0.0083
	-212.61	0.99813	0.00344			-213.01	0.98331	0.01002
	-212.41	1.00476	0.00364			-212.81	0.98276	0.01002
	-212.21	0.99539	0.00118			-212.61	0.98878	0.000286369
	-212.01	0.99942	0.00154			-212.41	0.9762	0.00444
	-211.81	0.99683	0.00246			-212.21	0.99042	0.00788
	-211.61	1.0013	0.000564508			-212.01	1.01313	0.00558
	-211.41	0.99553	0.00169			-211.81	1.00137	-0.00186
	-211.21	0.99582	-0.000410551			-211.61	1.00739	0.00415
	-211.01	1.00137	0.00339			-211.41	0.99343	-0.002
	-210.81	0.99575	0			-211.21	0.98386	-0.00544
	-210.61	0.99582	0.00123			-211.01	0.99152	-0.00172
	-210.41	0.99553	0.00364			-210.81	0.99015	0.00158
	-210.21	0.99647	0.00375			-210.61	1.00711	-0.00401
	-210.01	1.00101	0.00118			-210.41	0.99836	-0.00172
	-209.81	0.99971	0.00159			-210.21	1.00985	0.01303
	-209.61	1.00634	0.00195			-210.01	0.99371	0.00387
	-209.41	1.00108	-0.000153957			-209.81	0.98413	0.00129
	-209.21	0.99856	0.0021			-209.61	1.00219	-0.00229
	-209.01	0.99769	0.00323			-209.41	0.99343	-0.000715922
	-208.81	1.00346	0.00595			-209.21	0.9803	-0.00172
	-208.61	1.00447	0.00108			-209.01	1.01423	0.00115
	-208.41	1.00043	0.00108			-208.81	1.0041	0.00673
	-208.21	1.00274	0.00364			-208.61	0.99371	0.00716
	-208.01	0.99971	0.00446			-208.41	1.00547	0.000429553
	-207.81	1.00029	0.000872421			-208.21	0.99425	0.00702
	-207.61	1.00187	0.00334			-208.01	0.99316	0.0073
	-207.41	0.99914	0.004			-207.81	1.00219	-0.01088
	-207.21	1.00123	0.00133			-207.61	1.00082	0.00601
	-207.01	0.99899	-0.000153957			-207.41	0.99644	0.00759
	-206.81	0.99892	0.000307913			-207.21	0.99699	0.00573
	-206.61	0.99957	0.00241			-207.01	1.00821	0.00487
	-206.41	1.00317	-0.00231			-206.81	0.9948	0.00258
	-206.21	0.99813	-0.00118			-206.61	1.01122	0.000715922
	-206.01	1.00295	5.13189e-05			-206.41	0.98796	0.00315
	-205.81	1.00389	0.00287			-206.21	1.00328	-0.000859107
	-205.61	1.00108	0.000718465			-206.01	1.00301	0.00458
	-205.41	1.00389	0.00108			-205.81	1.01231	0.00988
	-205.21	0.99575	0.000821102			-205.61	0.99617	-0.000715922
	-205.01	0.99402	0.00221			-205.41	1.00657	0.00702
	-204.81	0.99849	-0.000975059			-205.21	1.00328	0.0073
	-204.61	1	0.00416			-205.01	0.99508	0.00458
	-204.41	0.9982	0.00267			-204.81	0.99617	0.000143184
	-204.21	0.99596	0.000359232			-204.61	0.99042	0.00473
	-204.01	1.00259	0.004			-204.41	1.00876	0.00501
	-203.81	1.00101	0.00046187			-204.21	1.00492	0.00358
	-203.61	0.99805	0.00282			-204.01	0.97893	0.00873
	-203.41	0.99906	0.00185			-203.81	0.99562	0.000859107
	-203.21	1.00418	0.00236			-203.61	1.00082	0.01317
	-203.01	0.99712	0.002			-203.41	1.01313	0
	-202.81	1.00202	0.00144			-203.21	1.02326	-0.00601
	-202.61	1.00007	0.00113			-203.01	1.00684	0.00816
	-202.41	0.99647	-0.00236			-202.81	0.97565	0.00329
	-202.21	1.00216	0.00144			-202.61	0.98304	0.0063
	-202.01	0.99741	-0.00154			-202.41	0.99152	-0.000715922
	-201.81	1.00022	0.00113			-202.21	1.01642	0.00501
	-201.61	0.99632	0.0018			-202.01	1.0301	0.00329
	-201.41	0.99748	0.00287			-201.81	1.02025	-0.00243
	-201.21	1.00173	0.00128			-201.61	1	-0.00945
	-201.01	1.00202	0.00339			-201.41	0.99754	0.000429553
	-200.81	1.00245	0.00364			-201.21	0.99672	0.00286
	-200.61	0.99885	0.00139			-201.01	1.00821	0.0073
	-200.41	1.00281	0.00118			-200.81	1.00766	0.00329
	-200.21	0.99827	0.00231			-200.61	1.01286	0.00473
	-200.01	0.99885	-0.00128			-200.41	0.99261	0.00344
	-199.81	1.00231	0.00518			-200.21	0.99425	0.00172
	-199.61	1.00411	-0.00144			-200.01	1.0052	0.000572738
	-199.41	1.00072	0.000513189			-199.81	1.00903	-0.01303
	-199.21	0.99957	0.00339			-199.61	1.00821	-0.00687
	-199.01	0.99315	0.00267			-199.41	1.01532	-0.00773
	-198.81	0.99618	-0.00216			-199.21	1.00492	0.00329
	-198.61	0.99928	0.00092374			-199.01	1.01286	0.00158
	-198.41	0.99777	0.00139			-198.81	0.9907	-0.00372
	-198.21	1	0.00323			-198.61	0.99699	-0.00215
	-198.01	1.00382	0.000718465			-198.41	1.00547	0.00329
	-197.81	1.00014	0.00169			-198.21	1.00684	0.01174
	-197.61	1.00022	0.00421			-198.01	0.99124	-0.00158
	-197.41	1	0.00149			-197.81	1.00848	0.002
	-197.21	0.9969	-0.00205			-197.61	1.00766	0.00186
	-197.01	0.99546	0.000564508			-197.41	1.00547	-0.00115
	-196.81	0.99899	-0.000667146			-197.21	0.99015	0.00444
	-196.61	1.00231	-0.0021			-197.01	0.99398	0.00315
	-196.41	1.00339	0.000307913			-196.81	1.00958	0.00115
	-196.21	1.00173	0.000205276			-196.61	0.99945	-0.00215
	-196.01	1.00346	0.00221			-196.41	0.99781	0.00601
	-195.81	0.99625	0.0019			-196.21	1.00164	0.00673
	-195.61	1.00742	-0.000359232			-196.01	0.99398	0.00673
	-195.41	0.99697	0.00149			-195.81	1.01094	0.00501
	-195.21	0.99741	-0.00139			-195.61	0.99781	0.00931
	-195.01	1.00389	0.000769783			-195.41	0.99152	0.001
	-194.81	1.00079	-0.000410551			-195.21	0.99535	0.00315
	-194.61	0.99863	-0.000975059			-195.01	1.00602	0.00802
	-194.41	1.00144	-0.000667146			-194.81	0.9959	0.00745
	-194.21	0.99834	-0.00411			-194.61	0.99754	0.00172
	-194.01	1.00231	-0.00108			-194.41	0.99042	-0.000286369
	-193.81	0.99914	0.00308			-194.21	1.00246	0.00401
	-193.61	0.9995	0.000975059			-194.01	1.00027	0.00573
	-193.41	1.00014	0.00092374			-193.81	0.99672	0.01017
	-193.21	0.99964	-0.000307913			-193.61	0.99535	0.0136
	-193.01	1.00022	0.000205276			-193.41	1.00958	0.00702
	-192.81	0.99856	0.000513189			-193.21	1.00766	0.00215
	-192.61	0.99618	0.00123			-193.01	1.00055	-0.00515
	-192.41	0.99135	0.00205			-192.81	0.99371	-0.000429553
	-192.21	0.99762	-0.000153957			-192.61	0.99535	-0.00329
	-192.01	1.00065	-0.000615827			-192.41	0.99562	0.00272
	-191.81	0.99856	-0.000153957			-192.21	0.99754	0.00816
	-191.61	1.00014	-0.000359232			-192.01	1.00246	0.00143
	-191.41	1.0005	0.000615827			-191.81	0.98714	0.00473
	-191.21	0.9969	0.00123			-191.61	0.9959	0.00344
	-191.01	0.99575	0.00149			-191.41	0.98769	0.00759
	-190.81	1.00014	0.00185			-191.21	0.98632	0
	-190.61	1.00216	0.00262			-191.01	0.99152	-0.00158
	-190.41	0.99964	0.000872421			-190.81	0.99015	-0.00616
	-190.21	0.99719	-0.00246			-190.61	0.99891	-0.00329
	-190.01	0.99049	0.00236			-190.41	1.00958	0
	-189.81	0.99921	0.000718465			-190.21	0.9803	0.00687
	-189.61	1.00007	-0.00113			-190.01	0.99343	0
	-189.41	1	-0.00164			-189.81	0.99863	0.01188
	-189.21	0.99769	-0.00298			-189.61	1.00985	0.00186
	-189.01	0.99805	-0.000872421			-189.41	1.00575	-0.00358
	-188.81	0.99849	0.000153957			-189.21	0.97839	0.00788
	-188.61	0.99575	0.00205			-189.01	0.98167	0.00243
	-188.41	0.99683	0.00262			-188.81	0.99617	0.00186
	-188.21	1.00014	0.000307913			-188.61	0.99425	0.00458
	-188.01	0.99993	0.00251			-188.41	0.9907	0.0053
	-187.81	1.00065	0.00298			-188.21	0.99371	0.00659
	-187.61	0.99964	0.000410551			-188.01	0.99562	0.00487
	-187.41	0.99986	-0.00221			-187.81	1.0093	0.01303
	-187.21	1.00195	5.13189e-05			-187.61	1.00739	-0.00129
	-187.01	0.9946	0.00159			-187.41	0.99535	-0.00129
	-186.81	1.00029	0.00426			-187.21	1.00055	0.000572738
	-186.61	1.00418	-0.00133			-187.01	0.99945	0.00587
	-186.41	1.00187	0.000718465			-186.81	0.99918	0.000859107
	-186.21	1.00014	0.000205276			-186.61	0.98824	-0.00301
	-186.01	0.99964	-0.000205276			-186.41	1.00684	-0.00258
	-185.81	1.00079	0.00328			-186.21	0.99863	0.01174
	-185.61	0.99841	5.13189e-05			-186.01	0.98659	0.002
	-185.41	0.99841	-0.00103			-185.81	0.9803	0.00974
	-185.21	1	0.0039			-185.61	0.99152	0.00959
	-185.01	0.99942	0.0018			-185.41	0.99207	0.00845
	-184.81	0.99805	0.0019			-185.21	0.99562	0.00444
	-184.61	0.99899	0.00174			-185.01	0.99343	0.00673
	-184.41	1.00036	-0.000102638			-184.81	1.00602	0.00401
	-184.21	0.99769	-0.000513189			-184.61	0.99015	0.00487
	-184.01	1.0031	0.00282			-184.41	0.99097	0.0083
	-183.81	1.00166	0.00354			-184.21	1.0145	0.00558
	-183.61	1.00447	0.00349			-184.01	1.00192	0.00888
	-183.41	1.00267	0.00246			-183.81	1.00876	0.00888
	-183.21	1.00072	0.00236			-183.61	0.98933	0.000143184
	-183.01	0.99632	-0.00108			-183.41	0.97729	-0.00215
	-182.81	0.99935	-0.00128			-183.21	0.9844	-0.00129
	-182.61	0.9982	0.00287			-183.01	0.99863	0.000429553
	-182.41	1.00043	-0.000153957			-182.81	0.99754	-0.00587
	-182.21	1.0031	-0.00503			-182.61	0.98933	0.00902
	-182.01	0.99856	-0.000667146			-182.41	0.98222	-0.000715922
	-181.81	0.99957	-0.00159			-182.21	0.99425	0.00845
	-181.61	1.00209	-0.000667146			-182.01	0.9948	0.00873
	-181.41	0.99892	0.000564508			-181.81	0.99371	0.00487
	-181.21	0.99791	0.00293			-181.61	0.99726	-0.00329
	-181.01	1.00252	0.00405			-181.41	1.00274	-0.000572738
	-180.81	1.00079	0.000307913			-181.21	0.99371	-0.00172
	-180.61	1.00512	0.00174			-181.01	0.98769	0.00544
	-180.41	1.00209	0.000256594			-180.81	0.98906	-0.00458
	-180.21	0.99906	0.000769783			-180.61	0.98714	-0.000143184
	-180.01	0.99517	0.00174			-180.41	0.97674	-0.00487
	-179.81	1.00267	0.00272			-180.21	0.99754	0.00501
	-179.61	1.00137	0.00133			-180.01	0.99617	0.00773
	-179.41	0.99856	0.00118			-179.81	0.99863	-0.000715922
	-179.21	0.99669	0.000102638			-179.61	0.99918	-0.00115
	-179.01	1.00022	0.00369			-179.41	1.00356	0.00759
	-178.81	1.00022	-0.0018			-179.21	0.99535	-0.000859107
	-178.61	0.99935	0.000307913			-179.01	1.0052	-0.00415
	-178.41	1.00022	0.000307913			-178.81	0.99808	-0.001
	-178.21	1.00548	0.000872421			-178.61	0.99973	0.00258
	-178.01	1.00202	-0.00123			-178.41	1.00985	0.00487
	-177.81	1.0018	-0.000718465			-178.21	1.00657	0.000572738
	-177.61	1.00159	-0.00123			-178.01	0.99152	0.002
	-177.41	1.00115	0.000564508			-177.81	0.98824	0.01632
	-177.21	1.00231	0.00092374			-177.61	0.9844	0.00129
	-177.01	1.00375	0.00159			-177.41	0.99808	0.00115
	-176.81	0.99193	0.0019			-177.21	1.01833	0.00573
	-176.61	1.00123	0.000359232			-177.01	1.01915	0.00158
	-176.41	0.99618	-0.00046187			-176.81	0.99918	-0.00243
	-176.21	0.99885	-0.00298			-176.61	0.98605	-0.00473
	-176.01	0.9995	0.000102638			-176.41	0.99672	0.00115
	-175.81	1.00115	-0.00277			-176.21	0.99808	0.01246
	-175.61	0.99827	-0.00257			-176.01	0.99836	0.00888
	-175.41	0.99632	-0.000205276			-175.81	0.99891	0.00143
	-175.21	0.99805	0.000667146			-175.61	1.00219	0.00745
	-175.01	1.00274	0.0019			-175.41	0.99207	0.00115
	-174.81	0.9995	0.00236			-175.21	0.98222	0.000429553
	-174.61	0.99993	0.00144			-175.01	1.00492	0.00401
	-174.41	1.00231	0.00241			-174.81	0.99207	0.00587
	-174.21	1	-0.000410551			-174.61	1.01368	0.00601
	-174.01	1.00014	-0.00216			-174.41	1.01067	0.000859107
	-173.81	1.00036	0.000564508			-174.21	1.00274	0.00315
	-173.61	1.00519	0.00231			-174.01	0.99316	0.0063
	-173.41	0.99395	-0.000769783			-173.81	0.99754	0.00616
	-173.21	0.99791	0.00118			-173.61	0.99699	0.002
	-173.01	0.99431	0.00431			-173.41	1.01423	-0.00616
	-172.81	0.99748	0.00185			-173.21	1.01286	-0.01088
	-172.61	0.9987	0.00205			-173.01	0.9948	0.00258
	-172.41	1.00259	-0.000667146			-172.81	0.99617	0.00845
	-172.21	0.9969	0.00195			-172.61	0.99836	0.00544
	-172.01	0.99769	0.00046187			-172.41	0.99453	0.00444
	-171.81	1.00202	0.00108			-172.21	1.00547	0.00158
	-171.61	1.00101	-0.000667146			-172.01	1.00274	0.01002
	-171.41	0.99849	0.00477			-171.81	0.9896	0.00945
	-171.21	1.00281	0.0021			-171.61	0.9948	0.0043
	-171.01	1.00187	0.00282			-171.41	0.99371	0.00458
	-170.81	0.99935	0.00369			-171.21	0.99726	-0.000429553
	-170.61	0.9995	-0.00139			-171.01	0.98523	0.00702
	-170.41	1.00101	0.00257			-170.81	0.98632	0.002
	-170.21	1.00123	0.00154			-170.61	1.00821	-0.00659
	-170.01	0.99669	0.00221			-170.41	0.9959	-0.00315
	-169.81	0.99632	0.00467			-170.21	0.99015	0.00115
	-169.61	0.99892	0.000615827			-170.01	0.98988	0.00387
	-169.41	0.99834	0.00231			-169.81	0.98769	0.000572738
	-169.21	1.00259	0.00231			-169.61	0.99644	0.00272
	-169.01	1.00245	0.000410551			-169.41	0.99918	-0.00172
	-168.81	0.99914	-0.000821102			-169.21	1.00876	-0.00515
	-168.61	0.99798	-0.000975059			-169.01	0.98249	-0.00945
	-168.41	1.0013	-0.000872421			-168.81	0.99808	0.00544
	-168.21	0.99978	-0.000513189			-168.61	0.98413	0.00573
	-168.01	1.00425	0.00046187			-168.41	1.00137	0.00115
	-167.81	1.00195	0.00349			-168.21	1.00356	0.00129
	-167.61	1.00245	0.00529			-168.01	1.00958	0.00372
	-167.41	0.99705	0.0038			-167.81	1.00575	-0.00401
	-167.21	0.99733	0.00411			-167.61	0.9959	-0.000859107
	-167.01	1.00151	0.00477			-167.41	0.97456	0.00387
	-166.81	1.00137	0.000615827			-167.21	0.98988	0.000429553
	-166.61	1.00259	0.0019			-167.01	0.98386	-0.00501
	-166.41	0.99654	-0.00344			-166.81	0.98112	-0.00458
	-166.21	0.99877	0.00349			-166.61	1.0093	-0.01117
	-166.01	0.99813	0.00349			-166.41	0.98468	-0.00229
	-165.81	1.00411	-0.000872421			-166.21	0.98222	0.00916
	-165.61	1.00014	0.00328			-166.01	0.98988	-0.00788
	-165.41	0.99957	0.0018			-165.81	0.98194	0.00272
	-165.21	1.00101	-0.000564508			-165.61	0.99398	0.00745
	-165.01	1.00447	0.00293			-165.41	1.00575	-0.00845
	-164.81	0.99928	0.00308			-165.21	0.9896	-0.000715922
	-164.61	1.00007	-0.00154			-165.01	1.01477	0
	-164.41	1.00252	0.00231			-164.81	1.00793	0.00788
	-164.21	1.00274	-0.000769783			-164.61	0.99289	-0.00243
	-164.01	1.00476	0.002			-164.41	0.98741	-0.000859107
	-163.81	0.99762	-0.00159			-164.21	0.99234	-0.00172
	-163.61	1.0005	-0.000615827			-164.01	1.00465	0.00916
	-163.41	0.99625	0.00257			-163.81	1.00629	0.000572738
	-163.21	0.99496	-0.000102638			-163.61	1.01313	-0.00158
	-163.01	0.9982	0.000975059			-163.41	1.0104	0.00558
	-162.81	0.99986	0.00139			-163.21	0.99781	0.00687
	-162.61	0.99676	-0.00195			-163.01	0.9959	0.00229
	-162.41	1.00245	-0.000410551			-162.81	0.99152	-0.000715922
	-162.21	1.00245	0.002			-162.61	1.01477	0.0063
	-162.01	1.00108	0.00113			-162.41	1.00274	-0.0063
	-161.81	0.99885	0.00216			-162.21	0.99781	-0.00315
	-161.61	0.99741	0.000205276			-162.01	0.99124	-0.00616
	-161.41	1.00519	0.00185			-161.81	0.99015	-0.01432
	-161.21	1.0018	0.000102638			-161.61	1.00137	0.00759
	-161.01	0.99769	0.00149			-161.41	1.0104	0.01246
	-160.81	1.00065	-0.000205276			-161.21	1.00575	0.01088
	-160.61	0.9956	-0.00498			-161.01	1.00547	0.01117
	-160.41	1.00231	-0.000872421			-160.81	0.99699	0.01203
	-160.21	1.00281	0.000307913			-160.61	0.99973	-0.00301
	-160.01	0.99928	0.000205276			-160.41	0.98796	-0.00788
	-159.81	1.00043	-0.000872421			-160.21	0.99973	-0.00587
	-159.61	0.99798	0.000975059			-160.01	1.02025	-0.00959
	-159.41	0.99748	0.00349			-159.81	1.00438	-0.000715922
	-159.21	0.99834	0.00123			-159.61	0.9948	-0.00458
	-159.01	0.99697	-0.00236			-159.41	0.98769	-0.002
	-158.81	0.99243	-0.00092374			-159.21	0.99808	0.00172
	-158.61	0.99885	-0.00128			-159.01	1.00739	-0.00143
	-158.41	1.00173	-0.00257			-158.81	1.00192	0.00143
	-158.21	1.00137	0.000769783			-158.61	1.01122	0.00172
	-158.01	0.9995	0.00216			-158.41	1.00739	0.00601
	-157.81	0.99575	0.00446			-158.21	0.98659	0.00186
	-157.61	1.00043	-0.00108			-158.01	0.98222	0.00501
	-157.41	0.9987	-0.00149			-157.81	0.99973	0.01375
	-157.21	0.99712	0.00144			-157.61	0.98468	0.001
	-157.01	0.99899	-0.000307913			-157.41	1.00492	0.00115
	-156.81	0.99546	-0.00133			-157.21	1.00109	-0.00802
	-156.61	0.99899	0.0038			-157.01	1.00876	-0.000572738
	-156.41	0.99928	0.00313			-156.81	1.00082	-0.00515
	-156.21	0.99971	0.000564508			-156.61	1.00164	0.000859107
	-156.01	1.00331	-0.00046187			-156.41	0.9907	0.00143
	-155.81	1.00238	0.000872421			-156.21	1.0104	0.00587
	-155.61	1.00202	-0.00123			-156.01	0.99699	0.00129
	-155.41	1.00137	0.00251			-155.81	0.99015	-0.00258
	-155.21	1.00166	0.00267			-155.61	0.98878	0.00143
	-155.01	0.9951	-0.000307913			-155.41	0.99535	0.0053
	-154.81	0.99683	0.000667146			-155.21	0.98933	-0.00387
	-154.61	0.99928	-5.13189e-05			-155.01	1.0093	0.00759
	-154.41	1.00043	0.00482			-154.81	0.98057	0.00258
	-154.21	1.00187	0.000872421			-154.61	0.97893	-0.00344
	-154.01	1.00238	-0.00144			-154.41	0.99179	-0.00186
	-153.81	0.99654	-0.000821102			-154.21	0.98659	-0.000286369
	-153.61	0.99971	0.00092374			-154.01	0.98906	0.00315
	-153.41	0.99978	0.00267			-153.81	1.00547	0.00143
	-153.21	0.99863	0.00195			-153.61	0.98632	0.00301
	-153.01	1.00115	0.00216			-153.41	1.01231	0.01045
	-152.81	0.9987	0.00308			-153.21	0.99508	0.00888
	-152.61	0.99474	-0.000513189			-153.01	1.00575	0.00974
	-152.41	0.99748	0.00103			-152.81	1.00602	0.00558
	-152.21	0.99935	0.00467			-152.61	0.99808	0.00129
	-152.01	1.00173	0.000102638			-152.41	0.9803	0.00315
	-151.81	1.00245	-0.00251			-152.21	0.96936	0.00387
	-151.61	1.00231	0.00154			-152.01	1.00492	0.01203
	-151.41	0.99986	0.000256594			-151.81	1.00164	0.00587
	-151.21	1.00079	0.002			-151.61	0.99179	0.0083
	-151.01	1.00058	0.00262			-151.41	0.98741	0.00673
	-150.81	0.99748	0.000564508			-151.21	0.98222	-0.000859107
	-150.61	0.99712	-0.00303			-151.01	0.99891	0.00215
	-150.41	1.00022	-0.000769783			-150.81	0.99945	0.00573
	-150.21	1.00079	0.00272			-150.61	0.98331	0.00344
	-150.01	0.99661	0.00164			-150.41	0.99261	0.00387
	-149.81	0.99719	-0.000359232			-150.21	1.01012	0.00329
	-149.61	0.99712	-0.00123			-150.01	1.00356	0.00515
	-149.41	1.00346	0.00216			-149.81	0.99836	0.00873
	-149.21	0.99741	0.000153957			-149.61	1.0093	0.00988
	-149.01	0.99993	0.00118			-149.41	1.0156	0.01317
	-148.81	1.00339	0.000513189			-149.21	1.00082	0.00186
	-148.61	1.00086	0.00103			-149.01	0.99453	0.00659
	-148.41	0.9982	-5.13189e-05			-148.81	0.98194	0.00258
	-148.21	0.99971	0.000359232			-148.61	0.9844	0.01045
	-148.01	1.00331	0.00123			-148.41	1	0.00773
	-147.81	0.99784	-0.00349			-148.21	1.01341	0.00959
	-147.61	0.99906	-0.00103			-148.01	0.98112	0.00372
	-147.41	0.99553	0.000256594			-147.81	1.00246	0.00501
	-147.21	1.00195	-0.00174			-147.61	1.00109	-0.000429553
	-147.01	0.99589	-0.000410551			-147.41	0.99644	0.00788
	-146.81	0.99986	0.00092374			-147.21	0.99535	0.01174
	-146.61	0.99957	0.000667146			-147.01	0.99042	0.000859107
	-146.41	1.00094	0.000513189			-146.81	1.01012	0.00601
	-146.21	1.00058	0.00154			-146.61	1.01888	0.000286369
	-146.01	0.99849	0.0019			-146.41	0.99261	0.000859107
	-145.81	0.99496	0.00174			-146.21	0.99781	0.00243
	-145.61	0.99827	-0.00144			-146.01	0.99261	0.0053
	-145.41	1.00223	0.00226			-145.81	0.98933	0.01074
	-145.21	1.00108	0.00395			-145.61	0.99371	0.00473
	-145.01	1.00497	0.00103			-145.41	0.98495	-0.0043
	-144.81	1.00014	0.000359232			-145.21	0.98632	-0.0063
	-144.61	1.00238	0.00272			-145.01	1.00547	0.000715922
	-144.41	1.00267	0.000718465			-144.81	1.01204	0.00444
	-144.21	0.99467	0.00128			-144.61	0.98386	0.01045
	-144.01	1.00764	0.00513			-144.41	0.99097	-0.00115
	-143.81	1.00389	0.00318			-144.21	0.99371	0.00229
	-143.61	1.00223	0.0018			-144.01	0.98413	0.00172
	-143.41	0.9982	-0.00216			-143.81	0.98085	0.00788
	-143.21	1.00086	-0.00046187			-143.61	0.99535	0.01489
	-143.01	1.00058	0.00328			-143.41	1.00164	0.00243
	-142.81	1.00396	0.00426			-143.21	1.00219	-0.00558
	-142.61	1.00274	0.00103			-143.01	0.99973	0.00745
	-142.41	1.00303	0.00251			-142.81	0.98851	-0.00286
	-142.21	1.00411	0.000102638			-142.61	0.9803	0.00229
	-142.01	0.99568	-0.00164			-142.41	0.99152	0.01804
	-141.81	1.00245	-0.000872421			-142.21	0.99644	-0.000572738
	-141.61	0.99575	-0.00133			-142.01	0.99945	0.00344
	-141.41	1.00137	0.00139			-141.81	1.00958	0.000429553
	-141.21	0.99957	0.00118			-141.61	0.99042	0.00802
	-141.01	1.00339	-0.00236			-141.41	1.01122	0.00458
	-140.81	0.99186	-0.000410551			-141.21	1.00274	0.00759
	-140.61	0.99705	0.004			-141.01	0.98194	0.00788
	-140.41	0.99741	-0.000821102			-140.81	0.99234	0.00372
	-140.21	0.99841	0			-140.61	0.99124	0.0073
	-140.01	1.00209	-0.00103			-140.41	0.99261	0.00845
	-139.81	0.99906	-0.000718465			-140.21	0.99945	0.00301
	-139.61	1.00303	-0.000102638			-140.01	0.98988	0.001
	-139.41	0.99582	-0.00103			-139.81	1.01204	0.000286369
	-139.21	0.99733	0.00174			-139.61	0.99644	-0.000859107
	-139.01	0.99841	0.00246			-139.41	1.00903	-0.00215
	-138.81	0.99841	-0.00123			-139.21	0.99535	0
	-138.61	1.00339	0.000667146			-139.01	0.99945	0.00286
	-138.41	0.99993	5.13189e-05			-138.81	1.01204	-0.00716
	-138.21	0.99892	0.0021			-138.61	1.00793	-0.000572738
	-138.01	1.00238	0.00647			-138.41	0.97565	0.001
	-137.81	1.00101	0.00272			-138.21	0.98769	-0.00215
	-137.61	1.00231	0.00118			-138.01	0.98085	-0.00873
	-137.41	1.00065	-0.000667146			-137.81	0.99891	0.002
	-137.21	0.99387	0.00149			-137.61	1.00356	0.00444
	-137.01	0.99856	0.00216			-137.41	1.00657	0.00687
	-136.81	0.99813	0.000667146			-137.21	0.99453	0.002
	-136.61	0.99697	-0.000307913			-137.01	0.99891	0.00644
	-136.41	1.00173	-0.00257			-136.81	0.99425	0.00888
	-136.21	1.00411	-0.0021			-136.61	1.00274	0.0073
	-136.01	1.00166	-5.13189e-05			-136.41	0.99781	-0.00158
	-135.81	1.00144	-0.00092374			-136.21	1.00356	-0.00301
	-135.61	0.99986	0.00159			-136.01	1.01286	0.0053
	-135.41	0.99632	-0.000205276			-135.81	0.99398	-0.000429553
	-135.21	0.99935	0.00262			-135.61	0.99891	-0.00544
	-135.01	0.99827	0.00159			-135.41	0.9855	0.00788
	-134.81	0.99885	5.13189e-05			-135.21	1.00301	0.00458
	-134.61	0.99726	-0.000821102			-135.01	0.9948	0.00988
	-134.41	0.99611	-0.000205276			-134.81	0.99261	0.01103
	-134.21	0.99553	-0.00149			-134.61	1.01231	0.00845
	-134.01	1.00389	-0.000307913			-134.41	0.98769	0.00644
	-133.81	0.99582	0.00103			-134.21	0.99234	0.00745
	-133.61	0.99712	0.00287			-134.01	1.00821	0.001
	-133.41	0.99827	0.00133			-133.81	0.99754	-0.00473
	-133.21	0.9995	0.000667146			-133.61	0.99097	-0.002
	-133.01	1.00043	0.000102638			-133.41	1.0052	0.00444
	-132.81	1.00144	0.00298			-133.21	0.98304	-0.00115
	-132.61	0.99748	0.00298			-133.01	0.9907	0.00358
	-132.41	1.00007	5.13189e-05			-132.81	0.99343	0.00945
	-132.21	1	-0.000821102			-132.61	1.00219	0.00458
	-132.01	1.00007	0.00123			-132.41	0.99672	-0.000715922
	-131.81	1.00159	0.00257			-132.21	0.99343	0.00186
	-131.61	0.99885	0.000615827			-132.01	0.99508	0.0063
	-131.41	0.9995	0.00241			-131.81	0.9959	-0.00487
	-131.21	1.00007	-0.00108			-131.61	1	-0.0043
	-131.01	0.99849	0.000769783			-131.41	0.99015	-0.00258
	-130.81	1.00209	-0.000769783			-131.21	0.99425	-0.00473
	-130.61	1.00519	0.00236			-131.01	1.02599	0.00458
	-130.41	0.99697	0.00318			-130.81	0.99699	0.00601
	-130.21	0.9982	0.00108			-130.61	1.00027	-0.00172
	-130.01	0.99877	0.00287			-130.41	0.98851	0.00659
	-129.81	0.99942	0.00282			-130.21	0.9896	0.00873
	-129.61	1.00569	-0.00246			-130.01	0.98249	0.00286
	-129.41	0.99712	-0.000205276			-129.81	0.98988	-0.00358
	-129.21	0.99402	0.0018			-129.61	1.00903	-0.00272
	-129.01	0.9995	-0.00159			-129.41	1.01012	-0.0043
	-128.81	0.99669	0.00246			-129.21	1.00575	-0.00659
	-128.61	0.99805	0.00108			-129.01	0.97921	-0.00859
	-128.41	1.00454	0.00262			-128.81	0.99289	-0.001
	-128.21	1.00137	0.00216			-128.61	0.99261	0.01131
	-128.01	1.00195	0.00282			-128.41	0.99398	0.000286369
	-127.81	1.00166	0.00328			-128.21	1.00657	-0.00372
	-127.61	0.99596	0.00231			-128.01	1.00274	-0.00229
	-127.41	1.0018	0.00667			-127.81	0.99973	-0.00387
	-127.21	0.99625	-0.000872421			-127.61	0.9844	-0.00401
	-127.01	0.99978	0.00308			-127.41	1.00739	0.00229
	-126.81	1.00317	0.000975059			-127.21	0.99234	-0.00644
	-126.61	1.0005	0.00488			-127.01	0.99562	-0.00745
	-126.41	1.00216	0.000769783			-126.81	0.97702	-0.00143
	-126.21	1.00202	-0.00128			-126.61	0.98851	0.00745
	-126.01	1.00065	-0.00113			-126.41	0.99781	0.00143
	-125.81	0.99222	-0.000410551			-126.21	1.00903	-0.000572738
	-125.61	0.99387	0.000513189			-126.01	1.00383	0.001
	-125.41	0.99856	-0.000102638			-125.81	0.98906	0.0053
	-125.21	1.00238	0.00313			-125.61	0.98824	0.00902
	-125.01	1.00231	-5.13189e-05			-125.41	1.00246	0.00387
	-124.81	0.99899	0.00195			-125.21	1.00739	0.00544
	-124.61	1.00173	0.000564508			-125.01	1.0093	-0.00229
	-124.41	1.00101	0.000359232			-124.81	0.98687	-0.01246
	-124.21	0.99705	0.00221			-124.61	0.98769	-0.00558
	-124.01	0.99676	-0.000667146			-124.41	1.00492	0.0063
	-123.81	0.99733	0.00139			-124.21	1.00821	-0.00702
	-123.61	1	0.00405			-124.01	1.00465	0.01604
	-123.41	0.99899	0.00503			-123.81	1.00985	0.01002
	-123.21	1.00101	0.00262			-123.61	0.99891	0.01418
	-123.01	1.00411	0.00313			-123.41	0.99097	0.00487
	-122.81	1.00151	-0.000102638			-123.21	1.00109	0.00158
	-122.61	1.00267	0.000975059			-123.01	1.00219	0.00344
	-122.41	1.00613	0.000256594			-122.81	0.98878	-0.00759
	-122.21	0.99618	0.000513189			-122.61	1.00328	-0.00115
	-122.01	0.99921	0.00385			-122.41	0.9907	0.0063
	-121.81	1	0.00369			-122.21	1.00082	0.00387
	-121.61	0.99359	-0.00303			-122.01	0.99425	-0.00143
	-121.41	1.00043	0.00246			-121.81	1.00821	0.000429553
	-121.21	1.00007	0.000718465			-121.61	1.00027	0.00372
	-121.01	0.99683	0.000102638			-121.41	0.98304	-0.0073
	-120.81	0.99914	0.00267			-121.21	0.99316	-0.000572738
	-120.61	1.00238	0.00231			-121.01	0.98714	0.00172
	-120.41	1.00094	0.00477			-120.81	0.99425	-0.00301
	-120.21	0.99849	0.000718465			-120.61	1.00821	0.00616
	-120.01	1.00043	0			-120.41	1.00438	-0.001
	-119.81	1.00303	-0.00267			-120.21	1.00383	0.00229
	-119.61	1.00202	-0.000821102			-120.01	0.99042	-0.00716
	-119.41	0.99986	-0.00205			-119.81	0.9907	-0.00873
	-119.21	0.99805	0.000564508			-119.61	0.99371	-0.00401
	-119.01	0.99748	0.00128			-119.41	0.99261	0.00186
	-118.81	1.00331	-0.00293			-119.21	0.98167	-0.00358
	-118.61	0.99863	0.00154			-119.01	0.99343	-0.001
	-118.41	0.99978	0.000102638			-118.81	1.00192	0.000429553
	-118.21	0.99755	0.00174			-118.61	0.98741	0.002
	-118.01	0.99957	0.00328			-118.41	0.98988	0.00358
	-117.81	0.99784	0.0039			-118.21	1.0186	-0.00129
	-117.61	1.00036	-0.00139			-118.01	0.99179	-0.00115
	-117.41	1.00187	0.0019			-117.81	1.00657	0.00515
	-117.21	1.00094	0.00241			-117.61	0.99289	-0.00172
	-117.01	0.99834	0.00195			-117.41	0.98413	0.00616
	-116.81	0.99942	0.000564508			-117.21	0.97756	-0.00372
	-116.61	0.99741	0.00246			-117.01	0.98796	0.00243
	-116.41	0.99877	0.00046187			-116.81	0.99726	-0.00515
	-116.21	0.99741	0.00174			-116.61	0.9907	-0.00172
	-116.01	1.00079	0.00241			-116.41	1.00082	0.0043
	-115.81	0.99935	0.00144			-116.21	0.98796	0.00745
	-115.61	0.99877	-0.00226			-116.01	0.99973	0.00945
	-115.41	1.00295	-0.00277			-115.81	1.00356	0.00859
	-115.21	1.00108	-0.000102638			-115.61	0.99097	0.00716
	-115.01	1.00115	0.00046187			-115.41	0.98003	0.01117
	-114.81	1.00151	0.00308			-115.21	0.98085	0.00401
	-114.61	1.00245	0.00092374			-115.01	0.98413	-0.00487
	-114.41	1.00144	0.00236			-114.81	0.98632	0.00444
	-114.21	0.99705	-0.00169			-114.61	0.9844	-0.00702
	-114.01	0.99438	-0.000821102			-114.41	0.97756	-0.00587
	-113.81	1.0005	-0.000975059			-114.21	1.00301	-0.00272
	-113.61	0.99733	-0.00108			-114.01	0.98331	-0.001
	-113.41	1.00324	0.00154			-113.81	1.00274	-0.00616
	-113.21	0.99741	0.00421			-113.61	1.01587	0.00458
	-113.01	0.99834	0.00174			-113.41	0.99754	-0.00544
	-112.81	1.0018	0.000667146			-113.21	0.98687	-0.00215
	-112.61	0.99726	0.000153957			-113.01	1.0041	-0.00115
	-112.41	1.00159	0.000872421			-112.81	0.98878	0.00859
	-112.21	0.99892	-0.00216			-112.61	0.99672	0.00558
	-112.01	0.99654	5.13189e-05			-112.41	0.98386	0.01231
	-111.81	1.00209	0.00308			-112.21	0.99808	-0.00716
	-111.61	1.00295	-0.00113			-112.01	0.99562	0.00229
	-111.41	1.00159	0.00246			-111.81	1.00137	-0.00515
	-111.21	1.00159	-0.000975059			-111.61	0.99508	0.000429553
	-111.01	1.00144	-0.00236			-111.41	0.99699	0.000286369
	-110.81	0.99957	0.00144			-111.21	1.00055	0.01131
	-110.61	0.9982	0.000564508			-111.01	0.99562	0.00415
	-110.41	1	0.000513189			-110.81	0.9814	0.00115
	-110.21	0.99877	0.00149			-110.61	0.99644	0.00458
	-110.01	0.9946	0.00123			-110.41	0.97264	0.00816
	-109.81	1.00331	0.000975059			-110.21	0.98714	0.0043
	-109.61	1.00195	0.000307913			-110.01	0.98933	0.00515
	-109.41	0.9946	-0.004			-109.81	1.00027	0.00558
	-109.21	0.99827	0.00683			-109.61	0.9855	0.00816
	-109.01	0.99769	0.00257			-109.41	1.00137	-0.00745
	-108.81	1.00065	0.00159			-109.21	1.00109	0.00888
	-108.61	1.00079	-0.00144			-109.01	0.99234	0.00659
	-108.41	0.99827	-0.000102638			-108.81	0.97866	0.00558
	-108.21	1.00339	-0.00092374			-108.61	0.99343	0.00158
	-108.01	0.99899	0.00128			-108.41	1.00246	0.000572738
	-107.81	1.00014	-0.0018			-108.21	1.00438	0.00143
	-107.61	0.99784	0.00251			-108.01	0.99015	0.00945
	-107.41	1	0.000102638			-107.81	0.99425	0.0083
	-107.21	0.99935	0.0018			-107.61	0.99343	0.0083
	-107.01	0.9987	0.00169			-107.41	1.00274	0.000143184
	-106.81	0.99784	0.00323			-107.21	1.0093	-0.00172
	-106.61	1.00123	0.00139			-107.01	1.01067	0.00243
	-106.41	0.99625	-5.13189e-05			-106.81	0.96252	0.00387
	-106.21	0.99503	0.00139			-106.61	1	0.01733
	-106.01	1.00123	-0.00308			-106.41	1.00903	0.00358
	-105.81	0.99986	-0.00195			-106.21	0.97674	-0.00415
	-105.61	0.99438	0			-106.01	0.99644	-0.00129
	-105.41	1.00137	0.000564508			-105.81	0.99973	0.00129
	-105.21	0.99654	-0.00195			-105.61	1.00274	0.00473
	-105.01	0.99625	-0.00364			-105.41	0.99343	-0.000286369
	-104.81	1.00151	-0.00185			-105.21	0.98769	0.00229
	-104.61	0.99964	0.00133			-105.01	1.01614	-0.00673
	-104.41	1.00454	0.0019			-104.81	1.00766	0.00444
	-104.21	1.00022	0.00205			-104.61	0.99918	-0.001
	-104.01	0.99906	-0.00159			-104.41	0.98085	-0.00601
	-103.81	0.99762	-0.000564508			-104.21	0.98495	0.00329
	-103.61	0.99755	0.00164			-104.01	0.99179	0.00301
	-103.41	1.00115	0.00241			-103.81	1.00465	0.00315
	-103.21	0.9982	0.00441			-103.61	1.00657	-0.000143184
	-103.01	1.00584	0.00133			-103.41	0.98194	0.00286
	-102.81	0.99856	0.000718465			-103.21	0.98796	-0.00788
	-102.61	0.99906	0.00226			-103.01	1.00137	0.01289
	-102.41	0.99935	-0.000410551			-102.81	1.00876	0.00458
	-102.21	0.9964	-0.00123			-102.61	0.98824	0.00286
	-102.01	0.99986	0.00185			-102.41	1.00465	0.00301
	-101.81	0.99993	0.000769783			-102.21	0.99836	-0.00172
	-101.61	1.00043	0.00216			-102.01	0.9948	0.00702
	-101.41	1.00058	-0.00231			-101.81	0.97729	0.001
	-101.21	1.0044	0.00364			-101.61	0.98824	0.000286369
	-101.01	0.99712	0.000102638			-101.41	1.00246	-0.000715922
	-100.81	1.00173	-0.00144			-101.21	0.98659	-0.00172
	-100.61	0.99726	0.00185			-101.01	0.99398	-0.01303
	-100.41	1.00476	-0.000769783			-100.81	0.97291	0.00759
	-100.21	1.00101	0.0018			-100.61	0.99535	0.00186
	-100.01	0.99733	0.0039			-100.41	0.99781	0.0043
	-99.81	1.0013	0.0021			-100.21	1.0145	0.00659
	-99.61	0.99539	0.000769783			-100.01	1.00848	-0.00473
	-99.41	1.00195	0.000102638			-99.81	0.98413	0.01145
	-99.21	1.00058	0.000153957			-99.61	0.98194	0.0043
	-99.01	1.0036	-0.00133			-99.41	0.98769	-0.000286369
	-98.81	1.00281	-0.00149			-99.21	1.01012	-0.00258
	-98.61	1.00627	0.000102638			-99.01	1.02353	0.00344
	-98.41	0.99777	-0.000718465			-98.81	0.99207	0.00601
	-98.21	0.99849	-0.000410551			-98.61	0.98906	-0.0073
	-98.01	0.99798	0.00123			-98.41	0.97674	0
	-97.81	0.99604	0.00303			-98.21	0.98632	0.00329
	-97.61	0.99654	0.000821102			-98.01	0.99234	0.001
	-97.41	0.99863	0.00359			-97.81	0.98468	-0.002
	-97.21	1.00288	0.00251			-97.61	1.00219	0.00644
	-97.01	1.00295	-0.00174			-97.41	1.00137	-0.000143184
	-96.81	1.00447	0.00123			-97.21	0.99535	-0.000572738
	-96.61	1.01009	0.000205276			-97.01	0.98605	0.00716
	-96.41	1.00497	0.00251			-96.81	1.01094	0.00902
	-96.21	0.99755	0.00133			-96.61	1.0093	0.00344
	-96.01	1.00079	0.000205276			-96.41	1.00192	0.000572738
	-95.81	0.99777	-0.00139			-96.21	0.99754	-0.000143184
	-95.61	1.00022	-0.00123			-96.01	0.99371	-0.00243
	-95.41	0.99784	-0.000256594			-95.81	0.98523	0.00329
	-95.21	1.00151	0.000564508			-95.61	1.0052	0.00158
	-95.01	0.99921	-0.000667146			-95.41	1.0052	0.00229
	-94.81	1.00209	-0.000821102			-95.21	0.97592	0.00702
	-94.61	0.99647	-0.00251			-95.01	0.9855	0.00315
	-94.41	1.0018	0.00262			-94.81	0.98523	0.00315
	-94.21	1.0031	0.00369			-94.61	0.98632	0.000143184
	-94.01	0.99575	0.000769783			-94.41	0.99097	-0.000286369
	-93.81	0.992	0.00303			-94.21	1.00137	-0.000859107
	-93.61	0.99877	0.00334			-94.01	0.99124	-0.000715922
	-93.41	0.99993	0.00585			-93.81	0.99836	0.01117
	-93.21	1.00223	0.00195			-93.61	0.98304	0.001
	-93.01	0.99762	0.00164			-93.41	0.98632	0.00229
	-92.81	0.99993	-0.000153957			-93.21	1	0.01446
	-92.61	0.99834	0.00395			-93.01	1.00903	0.00172
	-92.41	1.00007	0.000513189			-92.81	0.99973	0.02234
	-92.21	1.00195	0.00257			-92.61	1.00657	0.0063
	-92.01	1.00504	0.00272			-92.41	1.00219	0.00601
	-91.81	0.99856	0.00298			-92.21	0.98167	0.00372
	-91.61	0.99762	0.00565			-92.01	1.01122	0.00301
	-91.41	0.99467	0.000102638			-91.81	0.98358	0.00143
	-91.21	1.00288	5.13189e-05			-91.61	0.98769	0.00344
	-91.01	1.00108	-0.00046187			-91.41	1.0156	0.0053
	-90.81	0.99935	0.00405			-91.21	0.99808	-0.000286369
	-90.61	0.9982	0.0019			-91.01	1.00876	0.00415
	-90.41	0.99986	-0.000410551			-90.81	0.99343	0.00272
	-90.21	1.00036	-0.000769783			-90.61	1.00137	-0.00243
	-90.01	1.00108	0.00267			-90.41	0.98495	-0.00115
	-89.81	1.00151	0.0019			-90.21	0.99207	0.000286369
	-89.61	1.00137	0.00185			-90.01	1.00027	0.000859107
	-89.41	1.00331	-0.000975059			-89.81	1.00301	0.00315
	-89.21	0.99669	-0.00164			-89.61	0.99754	0.00788
	-89.01	0.99632	-0.000307913			-89.41	0.99343	-0.00387
	-88.81	1.00461	0.000256594			-89.21	0.99535	-0.00387
	-88.61	0.99863	0.00231			-89.01	0.99781	0
	-88.41	1.00216	0.00257			-88.81	1.00684	0.01017
	-88.21	1.00504	0.00405			-88.61	0.99453	0.00859
	-88.01	0.99935	-0.000564508			-88.41	0.99152	-0.00272
	-87.81	0.99712	0.00195			-88.21	0.99726	0.00215
	-87.61	0.99921	0.000975059			-88.01	1.00958	0.00286
	-87.41	0.99791	-0.000307913			-87.81	1.00328	-0.00558
	-87.21	1.00014	0.000718465			-87.61	0.98304	-0.00616
	-87.01	1.00173	0.00133			-87.41	1.00082	0.00272
	-86.81	0.9933	-0.000205276			-87.21	1.01067	0.00358
	-86.61	0.9982	0.00267			-87.01	1.00739	-0.000143184
	-86.41	0.99777	0.000205276			-86.81	0.99152	-0.00601
	-86.21	1.00166	5.13189e-05			-86.61	0.9803	0.00444
	-86.01	1.0013	-0.00154			-86.41	0.98988	0.00659
	-85.81	1.00086	0.00154			-86.21	0.98331	0.00945
	-85.61	0.99834	-0.000102638			-86.01	1.00274	0.00544
	-85.41	1.00231	-0.000615827			-85.81	1.01888	-0.002
	-85.21	1.00166	-0.000667146			-85.61	1.00438	0.00358
	-85.01	1.00144	0.000564508			-85.41	0.9948	0.00716
	-84.81	0.99719	0.0021			-85.21	0.98495	0.00301
	-84.61	1.00267	0.00303			-85.01	0.99179	-0.00143
	-84.41	1.00216	0.00293			-84.81	1.00575	0.00587
	-84.21	0.99517	0.00159			-84.61	1.01642	-0.00773
	-84.01	1.00238	0.00308			-84.41	0.99918	0.000715922
	-83.81	0.99942	0.00287			-84.21	1.01122	0.0043
	-83.61	1.00418	-0.000667146			-84.01	0.99754	0.00702
	-83.41	1.00058	0.000564508			-83.81	1.00547	-0.000143184
	-83.21	1.00649	0.000564508			-83.61	0.98851	0.00802
	-83.01	1.00533	0.00272			-83.41	1.00383	-0.00229
	-82.81	1.0013	-0.000718465			-83.21	1.00575	0.001
	-82.61	0.99697	0.00159			-83.01	1.00547	0.01131
	-82.41	0.99654	0.000256594			-82.81	1.00465	0.00659
	-82.21	1.00295	0.00216			-82.61	0.99261	0.00587
	-82.01	0.99697	0.000872421			-82.41	0.98386	-0.0043
	-81.81	0.99755	0.0039			-82.21	1.01313	-0.00558
	-81.61	1.00346	-5.13189e-05			-82.01	1.00711	0.0083
	-81.41	0.99733	-0.00128			-81.81	1.01286	0.00229
	-81.21	0.99632	0.00472			-81.61	0.99699	0.00644
	-81.01	1.00058	0.00108			-81.41	0.99015	0.00172
	-80.81	1.00209	5.13189e-05			-81.21	1.00137	0.00931
	-80.61	0.99957	0.000975059			-81.01	1.00137	0.00458
	-80.41	1.00007	0.00241			-80.81	1.00903	-0.00215
	-80.21	0.99683	0.00103			-80.61	1.00109	0.0126
	-80.01	1.00058	0.00108			-80.41	1.00575	0.00143
	-79.81	0.99467	0.000615827			-80.21	1.00492	0.0043
	-79.61	0.9946	0.000102638			-80.01	0.98796	0.00587
	-79.41	0.99813	0.00226			-79.81	0.9948	0.00974
	-79.21	1.00418	0.000718465			-79.61	0.99726	0.00558
	-79.01	1.00375	0.00108			-79.41	1.00055	-0.00515
	-78.81	1.00231	0.00128			-79.21	0.99261	-0.000143184
	-78.61	0.99892	0.00128			-79.01	1.00055	0.00587
	-78.41	1.00072	-0.00103			-78.81	0.98523	0.00329
	-78.21	0.99769	0.00123			-78.61	1.00301	0.00544
	-78.01	1.00187	0.002			-78.41	1.00109	0.00243
	-77.81	1.0005	-0.002			-78.21	1.01122	0.00215
	-77.61	1.00259	-0.00113			-78.01	1.0156	0.000143184
	-77.41	1.00166	-0.000410551			-77.81	1.0104	0.0106
	-77.21	0.99978	0.000256594			-77.61	0.98741	0.00616
	-77.01	1.00281	0.00369			-77.41	1.01395	-0.00587
	-76.81	1.00209	0.00421			-77.21	0.99644	0.0063
	-76.61	1.00022	0.00185			-77.01	0.99726	-0.00372
	-76.41	1.00238	0.00046187			-76.81	0.99918	0.00344
	-76.21	1.00036	0.00108			-76.61	1.01423	-0.000286369
	-76.01	0.99957	0.00128			-76.41	1.00055	0.00258
	-75.81	0.99993	-0.000615827			-76.21	0.99726	0.00272
	-75.61	1.00216	0			-76.01	0.99863	-0.00802
	-75.41	1.0005	-0.00133			-75.81	0.99097	-0.00129
	-75.21	1.00079	-0.00518			-75.61	0.98386	0.00158
	-75.01	1.0005	-0.00221			-75.41	0.98085	-0.00301
	-74.81	0.99546	-0.000769783			-75.21	1.00985	0.002
	-74.61	0.99755	-0.00108			-75.01	1.00356	0.00301
	-74.41	0.99402	-0.00154			-74.81	0.98057	0.0043
	-74.21	1.00627	-0.000513189			-74.61	0.99863	0.00659
	-74.01	1.00159	0.00128			-74.41	0.98605	0.00487
	-73.81	0.99986	0.00411			-74.21	1.00328	0.00573
	-73.61	1	0.00221			-74.01	1.00739	0.00473
	-73.41	0.99841	0.00359			-73.81	1.0249	0.00329
	-73.21	1.00209	0.00544			-73.61	0.99371	0.00315
	-73.01	0.99798	0.000872421			-73.41	0.9896	0.01317
	-72.81	0.99575	0.000564508			-73.21	0.98495	0.00845
	-72.61	1.00231	-0.00169			-73.01	0.98796	0.00659
	-72.41	1.00029	-0.002			-72.81	1.00082	0.00473
	-72.21	0.99885	0.000564508			-72.61	0.99453	0.00515
	-72.01	1	-0.000872421			-72.41	1.00137	0.00544
	-71.81	0.99719	0.00128			-72.21	0.9907	0.00329
	-71.61	0.99741	0.0039			-72.01	0.99836	0.00587
	-71.41	0.99726	-0.000102638			-71.81	0.99234	0.000429553
	-71.21	0.99805	0.00139			-71.61	0.99562	0.0053
	-71.01	1.00159	0.00241			-71.41	0.99179	0.0043
	-70.81	1.00483	0.00226			-71.21	1.01313	0.00258
	-70.61	0.99986	0.00334			-71.01	0.98878	0.00902
	-70.41	0.99885	0.000769783			-70.81	0.99015	0.00773
	-70.21	0.99993	0.00298			-70.61	0.99453	-0.000286369
	-70.01	0.99877	0.000153957			-70.41	0.99863	-0.00115
	-69.81	1.00418	0.00216			-70.21	1.01997	-0.00616
	-69.61	0.99921	0.00559			-70.01	0.98632	-0.000572738
	-69.41	1.00029	0.00113			-69.81	0.99973	-0.00802
	-69.21	1.0049	0.00185			-69.61	0.99371	0.00687
	-69.01	1.00274	0.000872421			-69.41	0.99672	0.00158
	-68.81	0.99834	-0.00282			-69.21	0.99562	0.00988
	-68.61	0.99798	0.00185			-69.01	0.98413	0.00702
	-68.41	0.99841	-0.00133			-68.81	0.99617	0.00558
	-68.21	0.99784	-0.00046187			-68.61	0.99918	0.00372
	-68.01	1.00202	0.0018			-68.41	0.98632	-0.000715922
	-67.81	0.99856	-0.0018			-68.21	1.00547	0.00802
	-67.61	1.00036	-0.000975059			-68.01	1.0041	0.01002
	-67.41	1.00331	5.13189e-05			-67.81	1.0041	0.00458
	-67.21	0.99914	0.0019			-67.61	0.99562	-0.01017
	-67.01	0.99899	-0.00123			-67.41	0.98878	0.00143
	-66.81	1.00007	-5.13189e-05			-67.21	1.01286	0.00802
	-66.61	1.00209	0.000256594			-67.01	0.9948	0.00888
	-66.41	1.00216	-0.000718465			-66.81	1.00657	-0.000143184
	-66.21	0.99589	-0.00277			-66.61	0.99152	0.00372
	-66.01	0.99986	0			-66.41	0.99535	-0.000572738
	-65.81	1.00159	0.00123			-66.21	1.00657	0.00458
	-65.61	1.00115	-0.000513189			-66.01	0.99453	0.00358
	-65.41	1.00094	0.000821102			-65.81	0.99918	-0.000429553
	-65.21	1.00123	-0.00113			-65.61	0.99234	0.00215
	-65.01	1.00267	0.000564508			-65.41	1.00602	-0.00387
	-64.81	1.00317	0.00231			-65.21	0.99672	-0.00186
	-64.61	1.00339	0.00113			-65.01	1.0145	0.00415
	-64.41	1.00144	0.000718465			-64.81	0.98659	0.00158
	-64.21	0.99942	0.000359232			-64.61	0.97702	0.00687
	-64.01	0.99769	0.00328			-64.41	0.98906	0.00788
	-63.81	0.99914	-0.0019			-64.21	1.01176	0.00759
	-63.61	0.99827	0.00277			-64.01	1.00082	0.00158
	-63.41	1.00043	0.000667146			-63.81	0.99918	0.00172
	-63.21	0.99834	0.00395			-63.61	0.99289	-0.000715922
	-63.01	1.00259	0.00144			-63.41	1.00711	0.00687
	-62.81	1.00058	0.000872421			-63.21	0.98358	0.00587
	-62.61	1.00043	0.000307913			-63.01	0.99453	0.00229
	-62.41	1.00281	0.0019			-62.81	0.99124	-0.00401
	-62.21	1.00086	0.00103			-62.61	1.00055	-0.001
	-62.01	0.99337	-0.00159			-62.41	0.99261	0.01317
	-61.81	0.99849	-5.13189e-05			-62.21	0.98687	-0.000572738
	-61.61	0.99978	0.00133			-62.01	0.99781	0.00544
	-61.41	1.00346	-0.000667146			-61.81	1.00328	0.00515
	-61.21	1.00576	-0.000102638			-61.61	0.9896	0.00702
	-61.01	1.00245	-0.00108			-61.41	0.99234	0.0116
	-60.81	1.00281	-0.000615827			-61.21	0.97127	0.00687
	-60.61	1.00396	0.000513189			-61.01	0.99945	-0.00358
	-60.41	0.9982	-0.000615827			-60.81	1.00082	0.0053
	-60.21	1.00065	-0.000564508			-60.61	1.01997	0.00473
	-60.01	1.00339	0.00174			-60.41	0.98577	0.00587
	-59.81	1.00663	0.00236			-60.21	1.02681	0.00859
	-59.61	1.00195	0.000718465			-60.01	0.99672	0.000429553
	-59.41	1.00533	0.0021			-59.81	1.00082	0.00243
	-59.21	0.99632	0.00103			-59.61	0.99562	0.00673
	-59.01	1.00166	-0.00293			-59.41	1.01067	-0.00215
	-58.81	0.99834	-0.00216			-59.21	1.00575	0.000715922
	-58.61	1.00187	-0.00103			-59.01	1.00109	0.00773
	-58.41	1.00353	0.000564508			-58.81	0.97428	0.00186
	-58.21	1.00123	0.000153957			-58.61	0.98632	-0.00659
	-58.01	0.99798	0.00133			-58.41	0.99973	0.000572738
	-57.81	0.99921	0.00395			-58.21	1.01505	0.00258
	-57.61	0.99906	-0.00108			-58.01	0.9959	-0.00687
	-57.41	0.99769	-0.00103			-57.81	0.99945	-0.00329
	-57.21	0.99712	0.000975059			-57.61	0.99617	0.0043
	-57.01	1.00216	-0.00046187			-57.41	0.99453	0.00143
	-56.81	1.00115	0.0018			-57.21	1.00383	0.00215
	-56.61	1.00195	0.000718465			-57.01	1.00602	0.00515
	-56.41	0.99899	0.00195			-56.81	0.9896	-0.00215
	-56.21	0.99877	0.000718465			-56.61	0.99207	0.01002
	-56.01	0.99971	0.00185			-56.41	0.97209	0.00558
	-55.81	1.0005	0.00092374			-56.21	1.00082	0.00716
	-55.61	1.00187	0.00113			-56.01	0.98222	-0.00501
	-55.41	0.99575	0.00128			-55.81	0.9959	0.00329
	-55.21	0.99921	0.00293			-55.61	0.99535	0.00158
	-55.01	0.99416	0.00251			-55.41	1.01587	-0.00115
	-54.81	1.00043	0.00108			-55.21	0.98249	0.00773
	-54.61	0.99834	-0.00092374			-55.01	0.99152	-0.000572738
	-54.41	1.00043	0.00113			-54.81	0.98851	0.00401
	-54.21	0.99964	0.00293			-54.61	0.9803	0.00243
	-54.01	0.99741	0.00108			-54.41	0.99152	-0.000572738
	-53.81	0.99712	0.000872421			-54.21	1.00027	0.000143184
	-53.61	1.00094	0.00293			-54.01	0.98659	-0.001
	-53.41	1.00259	0.00267			-53.81	0.99152	-0.00129
	-53.21	0.99978	0.00303			-53.61	1.00657	0.00444
	-53.01	1.00692	0.00446			-53.41	1.00793	0.0083
	-52.81	1.00324	0.00231			-53.21	1.00602	0.00372
	-52.61	1.00065	0.00303			-53.01	0.98769	0.0053
	-52.41	1.00151	-0.000872421			-52.81	0.9959	0.00315
	-52.21	0.99877	0.000821102			-52.61	0.98386	0.00258
	-52.01	0.99373	-0.000256594			-52.41	0.98824	0.00372
	-51.81	0.99841	0.00334			-52.21	0.99042	0.00272
	-51.61	1.00123	0.00421			-52.01	0.99207	0.00616
	-51.41	0.99618	0.0018			-51.81	1.0145	0.01188
	-51.21	0.99762	-0.000256594			-51.61	0.98741	-0.00315
	-51.01	0.99971	-0.00108			-51.41	1.01477	-0.00286
	-50.81	0.99748	-0.00113			-51.21	0.9844	-0.00129
	-50.61	0.99914	0.00092374			-51.01	0.97756	-0.01045
	-50.41	0.99928	0.00431			-50.81	0.99124	0.00945
	-50.21	0.99697	0.00118			-50.61	0.98495	0.00487
	-50.01	1.00259	-0.000256594			-50.41	0.99371	0.00344
	-49.81	0.99697	0.00092374			-50.21	0.99945	0.000572738
	-49.61	1.00101	-0.000410551			-50.01	1.00219	0.00458
	-49.41	1.00382	-0.000359232			-49.81	0.99207	0.002
	-49.21	1.008	0.00159			-49.61	1.0104	0.00315
	-49.01	0.99986	0.00287			-49.41	0.99562	-0.00329
	-48.81	1.00195	0.00313			-49.21	0.99289	0.00172
	-48.61	1.00187	0.00267			-49.01	1.01012	-0.002
	-48.41	0.99517	0.000872421			-48.81	0.99754	-0.001
	-48.21	0.99914	0.00477			-48.61	0.99425	0.000286369
	-48.01	1.00123	-0.00344			-48.41	0.99015	0.00473
	-47.81	1.00108	0.00154			-48.21	0.98824	0.000429553
	-47.61	1.00231	0.00251			-48.01	1.00246	0.00158
	-47.41	1.0005	0.00328			-47.81	1.01176	-0.00387
	-47.21	1.00331	-0.0021			-47.61	1.00985	0
	-47.01	0.99618	0.00251			-47.41	0.99097	0.002
	-46.81	0.99993	0.00431			-47.21	0.9896	-0.00215
	-46.61	0.99899	0.00216			-47.01	1.00492	-0.00186
	-46.41	1.00115	-0.0019			-46.81	0.99863	-0.00115
	-46.21	1.00231	0.00267			-46.61	1.00821	0.01088
	-46.01	1.0018	-0.000256594			-46.41	1.00109	-0.00301
	-45.81	1.00418	-0.00354			-46.21	0.98605	-0.00601
	-45.61	0.99625	0.00195			-46.01	1	0.00802
	-45.41	0.9982	0.00313			-45.81	0.99207	0.00387
	-45.21	1.00043	0.00616			-45.61	0.98276	0.00788
	-45.01	1.00137	0.00262			-45.41	0.98468	-0.000715922
	-44.81	1.00447	0.00257			-45.21	0.99644	0.00229
	-44.61	0.99258	-0.00046187			-45.01	1.00766	0.000429553
	-44.41	0.99877	0.00216			-44.81	0.99535	0.000429553
	-44.21	1.00281	0.000667146			-44.61	0.99562	0.00558
	-44.01	0.99964	0.00169			-44.41	0.99918	-0.00186
	-43.81	1.00115	-0.000205276			-44.21	0.99124	-0.0083
	-43.61	1.00389	0.0018			-44.01	0.98358	-0.00372
	-43.41	1.00447	0.00185			-43.81	1.01587	-0.00243
	-43.21	1.00476	0.00313			-43.61	1.00055	-0.01733
	-43.01	0.99849	0.00272			-43.41	1.00219	-0.00401
	-42.81	1.00014	0.00159			-43.21	0.9948	0.00344
	-42.61	0.99669	0.00565			-43.01	0.99316	-0.00673
	-42.41	0.99683	-0.000513189			-42.81	1.00219	0.00143
	-42.21	1.00389	0.0018			-42.61	1.01286	0.00716
	-42.01	1.00389	-0.00164			-42.41	0.99891	-0.000143184
	-41.81	0.99632	0.00221			-42.21	0.99672	0.00229
	-41.61	1.00014	0.000564508			-42.01	0.98933	0.00458
	-41.41	0.99769	-0.000102638			-41.81	0.9907	-0.00315
	-41.21	1.00079	-0.00164			-41.61	0.98605	0.00258
	-41.01	0.99791	-0.00328			-41.41	0.99152	0
	-40.81	1.00202	0.000718465			-41.21	1.00492	-0.0106
	-40.61	0.99647	0.0019			-41.01	1.01368	0.00501
	-40.41	0.99784	0.00359			-40.81	0.99207	0.01174
	-40.21	1.00108	0.00293			-40.61	0.98495	0.00129
	-40.01	0.9995	0.00128			-40.41	0.98304	-0.00301
	-39.81	0.99964	0.00164			-40.21	1.00109	0.00845
	-39.61	1.00281	0.002			-40.01	0.99644	0.00745
	-39.41	0.99906	-0.002			-39.81	1.02052	0.00258
	-39.21	0.99957	-0.002			-39.61	0.99425	0.00301
	-39.01	0.9995	0.00169			-39.41	1.00821	0.00243
	-38.81	0.99661	-0.000410551			-39.21	1.00465	0.00358
	-38.61	0.99798	0.00287			-39.01	1.01669	-0.00158
	-38.41	0.99712	0.00287			-38.81	0.99562	0.00544
	-38.21	1.00159	0.00298			-38.61	1.02353	0.00945
	-38.01	1.00375	0.00149			-38.41	0.99234	0.00401
	-37.81	1.0005	0.00477			-38.21	0.99371	0.01346
	-37.61	1.00007	0.00164			-38.01	0.98577	-0.00115
	-37.41	1.00029	0.000513189			-37.81	0.98824	-0.00387
	-37.21	1.00389	-0.000615827			-37.61	1.00192	-0.000286369
	-37.01	0.99914	-0.00246			-37.41	0.99891	-0.000859107
	-36.81	1.00252	-0.00144			-37.21	0.99207	0.00931
	-36.61	1.00368	-0.00128			-37.01	1.02134	0.00172
	-36.41	0.99654	-0.00221			-36.81	0.99672	0.00358
	-36.21	0.99654	-0.0039			-36.61	0.9948	0.0073
	-36.01	0.99467	-0.00103			-36.41	1.01204	0.000143184
	-35.81	0.99899	-0.00149			-36.21	1.00055	-0.00358
	-35.61	0.99892	0.000359232			-36.01	0.98468	-0.00487
	-35.41	1.00454	0.00518			-35.81	0.97209	-0.0073
	-35.21	1.00331	0.000513189			-35.61	1.00739	-0.00115
	-35.01	1.0018	0.00205			-35.41	1.00328	0.000286369
	-34.81	0.99971	0.00108			-35.21	0.98222	0.00788
	-34.61	1.0018	0.00133			-35.01	1.00465	0.000429553
	-34.41	1.00252	-0.000153957			-34.81	0.98085	-0.000715922
	-34.21	0.99582	-0.000872421			-34.61	0.98249	0.00501
	-34.01	1.00022	0.00113			-34.41	0.98906	0.00258
	-33.81	0.99986	0.000359232			-34.21	0.99699	0.00387
	-33.61	0.99899	-0.00103			-34.01	0.99398	-0.00687
	-33.41	0.99604	-0.000410551			-33.81	1.01806	-0.00902
	-33.21	0.99986	0.00287			-33.61	1.00328	0.00258
	-33.01	1.00195	0.000205276			-33.41	0.97839	0.0043
	-32.81	0.99813	5.13189e-05			-33.21	0.99644	0.0083
	-32.61	0.99993	-0.00174			-33.01	0.99535	0.0073
	-32.41	0.9995	-5.13189e-05			-32.81	0.98249	0.00544
	-32.21	1.00295	0.00359			-32.61	1.00848	0.00344
	-32.01	0.99798	0.00303			-32.41	0.98413	-0.00115
	-31.81	0.99964	0.00128			-32.21	0.99617	-0.00286
	-31.61	0.99993	0.00226			-32.01	1.00547	-0.00601
	-31.41	0.99632	0.000667146			-31.81	0.98714	0.00315
	-31.21	0.99921	0.000153957			-31.61	0.99754	-0.01518
	-31.01	0.99805	-0.000410551			-31.41	1.0052	-0.00258
	-30.81	0.99661	0.00108			-31.21	0.99261	0.00172
	-30.61	1.0005	-0.0018			-31.01	0.99042	-0.00272
	-30.41	1.00108	0.00113			-30.81	0.98741	0.00473
	-30.21	1.00461	0.000769783			-30.61	0.99152	-0.000143184
	-30.01	1.00086	-0.00118			-30.41	0.99015	0.00759
	-29.81	1.0036	-0.000821102			-30.21	1.01423	0.000859107
	-29.61	0.99957	-0.000872421			-30.01	1.00711	0.00544
	-29.41	1.00317	0.000205276			-29.81	1.00793	-0.00143
	-29.21	0.99805	0.0019			-29.61	0.99562	0.01117
	-29.01	0.99762	0.00216			-29.41	0.99973	0.00687
	-28.81	0.99906	0.00293			-29.21	1.0104	0.002
	-28.61	0.99625	-0.000307913			-29.01	0.99863	-0.00215
	-28.41	1.00115	0.00108			-28.81	0.97921	-0.00673
	-28.21	1.00115	0.00236			-28.61	0.98605	-0.00286
	-28.01	1.00404	0.00308			-28.41	0.99289	0.00444
	-27.81	1.00259	0.00334			-28.21	0.99726	0.00301
	-27.61	1.00086	0.00267			-28.01	1.01642	-0.00573
	-27.41	1.00159	0.00108			-27.81	1.00082	-0.002
	-27.21	0.99841	0.00185			-27.61	0.9855	-0.00186
	-27.01	0.99452	-0.00154			-27.41	1.01259	-0.00816
	-26.81	1.00101	0.00231			-27.21	0.9907	-0.00372
	-26.61	0.99762	-0.000205276			-27.01	1.00356	-0.00286
	-26.41	0.99906	0.000307913			-26.81	0.98851	-0.00143
	-26.21	0.99697	-5.13189e-05			-26.61	0.9814	0.000715922
	-26.01	0.99474	0.00046187			-26.41	0.98413	0.00587
	-25.81	0.99957	0.00118			-26.21	0.98933	0.00329
	-25.61	1.00223	-0.000205276			-26.01	1.00164	0.00387
	-25.41	0.99741	0.000667146			-25.81	1.00711	0.00115
	-25.21	1.00216	0.00411			-25.61	1.00903	-0.000429553
	-25.01	1.00259	0.000769783			-25.41	1.0052	0.0053
	-24.81	1.00151	0.00185			-25.21	1.01122	0.0053
	-24.61	0.99877	0.00108			-25.01	0.99179	-0.00129
	-24.41	1.00238	0.00133			-24.81	0.99152	-0.00272
	-24.21	1.00173	0.00108			-24.61	0.99179	-0.0063
	-24.01	0.99524	-0.00092374			-24.41	1.00027	-0.002
	-23.81	1.00281	-0.00282			-24.21	0.99207	0.00859
	-23.61	1.00526	-0.00354			-24.01	1.00492	-0.00372
	-23.41	1.00094	-0.00267			-23.81	1.0052	0.00301
	-23.21	0.99827	0.00272			-23.61	0.97893	0.00916
	-23.01	1.00166	-0.00154			-23.41	1.00629	0.00716
	-22.81	1.00144	-0.00267			-23.21	1.00438	-0.000286369
	-22.61	0.99611	-0.00108			-23.01	1.00328	0.00115
	-22.41	1.00072	-0.000205276			-22.81	1.00219	-0.0073
	-22.21	1.0013	0.00118			-22.61	1.00137	-0.01117
	-22.01	1.0005	0.00246			-22.41	0.98988	-0.00115
	-21.81	1.00317	-0.00334			-22.21	0.99945	-0.00172
	-21.61	1.00022	-0.00323			-22.01	1.00328	0
	-21.41	0.99885	0.000975059			-21.81	1.00137	0.000715922
	-21.21	0.99748	-0.000667146			-21.61	0.99371	-0.00573
	-21.01	1.00036	-0.00154			-21.41	1.00766	-0.00587
	-20.81	0.9995	-0.000513189			-21.21	0.99343	0.00487
	-20.61	1.00072	0.000205276			-21.01	0.99124	0.00587
	-20.41	0.99841	-0.00293			-20.81	1.01341	0.000143184
	-20.21	0.99769	0.00159			-20.61	0.9959	0.00129
	-20.01	1.00418	0.000153957			-20.41	0.99644	-0.00702
	-19.81	1.00144	-0.00103			-20.21	0.99343	0.00458
	-19.61	1.00137	-0.00128			-20.01	1.00274	-0.00873
	-19.41	1.00238	-0.000359232			-19.81	0.99891	-0.00358
	-19.21	0.99777	-0.00226			-19.61	0.98687	0.0053
	-19.01	0.99791	-0.00257			-19.41	0.99289	-0.00172
	-18.81	1.00022	0.00164			-19.21	0.97291	0.00158
	-18.61	1.00245	-0.00231			-19.01	0.96881	-0.00243
	-18.41	1.00043	-0.00257			-18.81	1.00903	-0.00444
	-18.21	0.99798	-0.00262			-18.61	1.01012	0.002
	-18.01	1.00195	-0.00375			-18.41	1.0093	-0.00788
	-17.81	0.99914	-0.00267			-18.21	0.99891	0.00272
	-17.61	0.99647	0.000718465			-18.01	0.98577	-0.000859107
	-17.41	1.0005	0.00118			-17.81	1	-0.00143
	-17.21	0.99856	-0.00267			-17.61	1.00657	0.002
	-17.01	1.00274	0.000564508			-17.41	1.00356	-0.00773
	-16.81	0.99928	-0.00092374			-17.21	0.99672	-0.00916
	-16.61	0.99841	0.00236			-17.01	1.00739	-0.00286
	-16.41	0.99856	0.00308			-16.81	0.98167	0.000429553
	-16.21	1.00584	-0.00133			-16.61	0.97756	-0.00286
	-16.01	1.00238	-0.00298			-16.41	0.98577	-0.00172
	-15.81	0.9995	-0.004			-16.21	1.0052	-0.00415
	-15.61	1.00187	-0.0019			-16.01	1.00164	-0.00473
	-15.41	0.99928	-0.00113			-15.81	1.00684	-0.00215
	-15.21	1.00195	-0.00118			-15.61	0.97592	0.00387
	-15.01	0.99517	-0.00046187			-15.41	0.99535	0.00473
	-14.81	1.00245	0.00205			-15.21	1.01286	0.00687
	-14.61	0.99805	0.00359			-15.01	1.02927	0.01561
	-14.41	1.00144	0.00313			-14.81	0.99836	0.00158
	-14.21	1.00303	0.00103			-14.61	0.99918	0.00702
	-14.01	1.00151	0.002			-14.41	0.98577	0.0053
	-13.81	1.00331	-0.000513189			-14.21	0.98112	0.00673
	-13.61	0.9987	0.00277			-14.01	0.98659	-0.00659
	-13.41	1.00202	0.00092374			-13.81	0.98413	-0.00802
	-13.21	1.00173	0.00231			-13.61	0.9751	0.00258
	-13.01	1.00079	0.00313			-13.41	0.99836	-0.00544
	-12.81	0.99777	-0.000102638			-13.21	0.99781	0.01074
	-12.61	0.99524	0.00293			-13.01	0.98741	0.00172
	-12.41	0.9969	0.00154			-12.81	0.97866	-0.00344
	-12.21	1.00353	-0.000667146			-12.61	1.00985	0.00988
	-12.01	1.00288	0.000205276			-12.41	1.00602	-0.00215
	-11.81	0.99877	0.000615827			-12.21	1.00328	0.00387
	-11.61	1.0018	0.00303			-12.01	0.99234	-0.000143184
	-11.41	0.99726	0.00308			-11.81	0.9948	0.002
	-11.21	1.0005	0.00164			-11.61	0.98769	-0.00873
	-11.01	0.99618	0.00226			-11.41	1.00575	-0.00358
	-10.81	1.00065	0.00236			-11.21	0.98824	0.00301
	-10.61	1.00094	0.000975059			-11.01	1.0104	0.002
	-10.41	1.00187	-0.000872421			-10.81	1.01532	0.00601
	-10.21	0.99798	0.00169			-10.61	0.97264	0.00745
	-10.01	0.99705	0.00159			-10.41	0.98741	0.00301
	-9.81	0.9964	-0.000513189			-10.21	0.97729	-0.000859107
	-9.61	1.00454	0.00128			-10.01	0.9959	0.00444
	-9.41	1.00022	0.00375			-9.81	1.00547	-0.000429553
	-9.21	0.99827	0.00323			-9.61	0.99508	0.00129
	-9.01	1.00288	0.00339			-9.41	0.9762	0.00644
	-8.81	0.9987	0.00164			-9.21	0.98194	0.00859
	-8.61	0.99611	0.00298			-9.01	1.00027	0.01103
	-8.41	0.99914	0.00262			-8.81	1.00492	0.01217
	-8.21	0.99805	0.00462			-8.61	0.99726	0.00788
	-8.01	1.00245	0.00364			-8.41	0.99453	0.002
	-7.81	1.00043	0.00446			-8.21	1.0249	0.002
	-7.61	0.99121	0.00318			-8.01	0.99562	0.00515
	-7.41	1.00086	0.00123			-7.81	0.99781	0.00243
	-7.21	0.99863	0.002			-7.61	0.98906	0.00444
	-7.01	0.99849	0.00154			-7.41	0.99781	0.00745
	-6.81	1.00151	-0.00113			-7.21	0.98906	0.00644
	-6.61	0.99726	0.00236			-7.01	0.98851	0
	-6.41	0.99748	0.00277			-6.81	0.99562	0.00988
	-6.21	1.00166	0.000667146			-6.61	1.00684	-0.00115
	-6.01	1.00166	-5.13189e-05			-6.41	0.99453	-0.00315
	-5.81	1.00656	0.0019			-6.21	0.98413	0.000429553
	-5.61	1.00641	0.00226			-6.01	1.00055	0.01188
	-5.41	1.00404	0.000410551			-5.81	0.9855	0.0106
	-5.21	1.01023	0.0019			-5.61	1.02408	0.01088
	-5.01	1.00966	0.002			-5.41	1.01696	-0.00415
	-4.81	1.01167	0.00462			-5.21	1.02052	0.00143
	-4.61	1.00829	0.00477			-5.01	1.02572	0.001
	-4.41	1.00958	0.00236			-4.81	1.0052	0.0106
	-4.21	1.01117	0.000153957			-4.61	1.01368	0.00401
	-4.01	1.0129	0.00523			-4.41	1.0186	0.002
	-3.81	1.01888	0.00539			-4.21	1.03338	0.01188
	-3.61	1.03351	0.00251			-4.01	1.05007	-0.00444
	-3.41	1.04295	0.00498			-3.81	1.07798	0.00501
	-3.21	1.06132	0.00446			-3.61	1.08235	-0.00659
	-3.01	1.07819	0.000718465			-3.41	1.10944	-0.01389
	-2.81	1.08547	-0.00118			-3.21	1.10999	0.000286369
	-2.61	1.08424	-0.000102638			-3.01	1.10616	0.00415
	-2.41	1.06752	5.13189e-05			-2.81	1.03228	-0.0043
	-2.21	1.03985	-0.00149			-2.61	0.9896	-0.002
	-2.01	1.02702	-0.000359232			-2.41	0.94254	0.00272
	-1.81	1.04014	0.000564508			-2.21	0.9855	-0.00401
	-1.61	1.10017	-0.00144			-2.01	1.08646	0.00358
	-1.41	1.1973	-0.00354			-1.81	1.26922	0.00243
	-1.21	1.33228	-0.000359232			-1.61	1.47278	-0.00243
	-1.01	1.49024	0.00431			-1.41	1.67031	0.002
	-0.81	1.64149	0.0058			-1.21	1.81915	0.00974
	-0.61	1.76558	0.01642			-1.01	1.93899	0.00773
	-0.41	1.85199	0.033			-0.81	1.97264	0.00859
	-0.21	1.90416	0.05886			-0.61	2	0.01074
	-0.01	1.93824	0.09884			-0.41	1.95732	0.03723
	0.19	1.95676	0.16268			-0.21	1.93817	0.04396
	0.39	1.96945	0.24684			-0.01	1.87579	0.0673
	0.59	1.98941	0.34902			0.19	1.83748	0.12987
	0.79	1.98991	0.46639			0.39	1.79781	0.20805
	0.99	1.98516	0.59335			0.59	1.7658	0.29424
	1.19	1.98804	0.72103			0.79	1.71354	0.39719
	1.39	1.98833	0.83598			0.99	1.713	0.5315
	1.59	1.99611	0.92744			1.19	1.69275	0.64705
	1.79	2	0.98014			1.39	1.67715	0.77363
	1.99	1.99121	1			1.59	1.66977	0.8886
	2.19	1.97442	0.97783			1.79	1.65581	0.96148
	2.39	1.94667	0.9281			1.99	1.5699	1
	2.59	1.90783	0.85692			2.19	1.50534	0.98568
	2.79	1.87238	0.77815			2.39	1.42025	0.92683
	2.99	1.83685	0.71107			2.59	1.40356	0.8498
	3.19	1.8019	0.65878			2.79	1.371	0.7331
	3.39	1.76522	0.62609			2.99	1.36553	0.61985
	3.59	1.73193	0.61731			3.19	1.37264	0.50673
	3.79	1.69287	0.62296			3.39	1.40547	0.42855
	3.99	1.65129	0.63338			3.59	1.39891	0.36125
	4.19	1.60849	0.64272			3.79	1.40711	0.32088
	4.39	1.57426	0.64513			3.99	1.37182	0.30112
	4.59	1.54407	0.62737			4.19	1.34665	0.28794
	4.79	1.51149	0.60233			4.39	1.30807	0.27993
	4.99	1.48072	0.57061			4.59	1.3316	0.26575
	5.19	1.44556	0.53428			4.79	1.3212	0.23754
	5.39	1.40434	0.49892			4.99	1.32859	0.21206
	5.59	1.34928	0.47152			5.19	1.3409	0.16853
	5.79	1.28817	0.44468			5.39	1.37073	0.13345
	5.99	1.23053	0.42754			5.59	1.35923	0.10581
	6.19	1.17864	0.40876			5.79	1.33625	0.07746
	6.39	1.1501	0.39762			5.99	1.29248	0.05871
	6.59	1.12704	0.37832			6.19	1.25226	0.05155
	6.79	1.10499	0.35939			6.39	1.22052	0.06128
	6.99	1.07494	0.33722			6.59	1.20602	0.05785
	7.19	1.02991	0.31033			6.79	1.18413	0.05541
	7.39	0.99351	0.28236			6.99	1.21231	0.05656
	7.59	0.96476	0.25459			7.19	1.20602	0.06143
	7.79	0.9484	0.22611			7.39	1.21505	0.06672
	7.99	0.94912	0.20061			7.59	1.25198	0.06529
	8.19	0.94992	0.17623			7.79	1.2539	0.06758
	8.39	0.94624	0.15047			7.99	1.23557	0.06157
	8.59	0.94293	0.12517			8.19	1.22052	0.06501
	8.79	0.93464	0.10151			8.39	1.18878	0.04396
	8.99	0.93702	0.07246			8.59	1.14966	0.04968
	9.19	0.92996	0.04814			8.79	1.11984	0.03708
	9.39	0.92808	0.03023			8.99	1.14665	0.0325
	9.59	0.92455	0.0196			9.19	1.11108	0.02491
	9.79	0.91381	0.01021			9.39	1.14473	0.02878
	9.99	0.91475	0.0076			9.59	1.15075	0.01847
	10.19	0.93212	0.00349			9.79	1.17319	0.01317
	10.39	0.9533	0.00164			9.99	1.17538	0.03723
	10.59	0.97622	0.00205			10.19	1.17373	0.04066
	10.79	0.98379	0.00411			10.39	1.15157	0.03164
	10.99	0.9786	0.00636			10.59	1.14829	0.02921
	11.19	0.97449	0.01083			10.79	1.15048	0.03694
	11.39	0.97125	0.01442			10.99	1.17483	0.03551
	11.59	0.9786	0.0235			11.19	1.20027	0.03981
	11.79	0.98926	0.02633			11.39	1.20055	0.03207
	11.99	0.99568	0.03023			11.59	1.20739	0.03436
	12.19	0.98825	0.03074			11.79	1.21067	0.03608
	12.39	0.9804	0.029			11.99	1.17209	0.03651
	12.59	0.97038	0.02669			12.19	1.15951	0.04639
	12.79	0.96383	0.02556			12.39	1.12175	0.04525
	12.99	0.96599	0.02012			12.59	1.11409	0.03794
	13.19	0.96736	0.01488			12.79	1.09713	0.03537
	13.39	0.97319	0.01524			12.99	1.11382	0.02935
	13.59	0.97226	0.00657			13.19	1.13023	0.01661
	13.79	0.97629	0.00924			13.39	1.15404	0.00387
	13.99	0.99294	0.01242			13.59	1.13625	0.0106
	14.19	1.00331	0.01611			13.79	1.15376	-0.000572738
	14.39	1.01794	0.0174			13.99	1.1409	0.0043
	14.59	1.01729	0.01601			14.19	1.13242	0.02606
	14.79	1.01074	0.01694			14.39	1.10971	0.02878
	14.99	0.99856	0.01663			14.59	1.11245	0.03078
	15.19	0.99279	0.01976			14.79	1.09795	0.02663
	15.39	0.98926	0.02099			14.99	1.11737	0.03809
	15.59	0.99222	0.02125			15.19	1.12175	0.02663
	15.79	0.99272	0.02166			15.39	1.10862	0.02735
	15.99	0.99121	0.02781			15.59	1.10068	0.02377
	16.19	0.99553	0.02586			15.79	1.1026	0.02248
	16.39	0.9956	0.02104			15.99	1.09166	0.03078
	16.59	1.00627	0.02176			16.19	1.0933	0.02205
	16.79	1.01153	0.02012			16.39	1.08782	0.02363
	16.99	1.01866	0.02155			16.59	1.11628	0.02649
	17.19	1.01859	0.02161			16.79	1.12011	0.02993
	17.39	1.02003	0.01391			16.99	1.13215	0.02978
	17.59	1.01722	0.0157			17.19	1.12175	0.02763
	17.79	1.00497	0.0137			17.39	1.14692	0.0179
	17.99	1.00836	0.01139			17.59	1.13215	0.01088
	18.19	1.00375	0.0115			17.79	1.11135	0.0106
	18.39	0.99813	0.00883			17.99	1.08126	0.01303
	18.59	0.9817	0.00857			18.19	1.06758	0.00687
	18.79	0.96671	0.00652			18.39	1.05773	0.00788
	18.99	0.96844	0.00775			18.59	1.06265	0.01074
	19.19	0.97665	0.0115			18.79	1.06183	0.01045
	19.39	0.98991	0.01488			18.99	1.08399	0.0189
	19.59	0.99762	0.0174			19.19	1.0788	0.02133
	19.79	1.00303	0.02263			19.39	1.1223	0.02649
	19.99	1.00187	0.02823			19.59	1.11628	0.02592
	20.19	0.99849	0.02689			19.79	1.09767	0.02463
	20.39	0.99481	0.02155			19.99	1.06813	0.02305
	20.59	0.98761	0.02119			20.19	1.05089	0.02635
	20.79	0.97953	0.01488			20.39	1.03502	0.02363
	20.99	0.97694	0.01037			20.59	1.04706	0.01661
	21.19	0.96635	0.00508			20.79	1.04213	0.00788
	21.39	0.96815	0.00667			20.99	1.05691	0.00659
	21.59	0.97752	0.0018			21.19	1.05472	0.00916
	21.79	0.98076	0.00344			21.39	1.06648	0.00759
	21.99	0.99207	0.00672			21.59	1.04624	0.00301
	22.19	0.98876	0.01103			21.79	1.03967	0.00587
	22.39	0.99207	0.01422			21.99	1.04323	0.01145
	22.59	0.99178	0.01288			22.19	1.04679	0.00558
	22.79	0.99215	0.01642			22.39	1.05198	0.00387
	22.99	0.99359	0.01391			22.59	1.03912	0.01675
	23.19	0.99741	0.01237			22.79	1.04432	0.01561
	23.39	0.99935	0.00842			22.99	1.07031	0.01231
	23.59	0.99315	0.00821			23.19	1.06156	0.01532
	23.79	0.98797	0.01032			23.39	1.06758	0.00931
	23.99	0.98242	0.00888			23.59	1.04569	0.01317
	24.19	0.97687	0.00559			23.79	1.04104	0.01432
	24.39	0.97874	0.01073			23.99	1.029	0.01103
	24.59	0.98602	0.01442			24.19	1.02134	0.0116
	24.79	0.98674	0.01447			24.39	1.04077	0.00931
	24.99	0.99085	0.01247			24.59	1.05691	0.02076
	25.19	1.00043	0.01139			24.79	1.06813	0.0063
	25.39	1.00036	0.00857			24.99	1.06922	0.00959
	25.59	1.00317	0.00303			25.19	1.04295	-0.000859107
	25.79	1.00252	0.00092374			25.39	1.06211	-0.00372
	25.99	1.00656	-0.00262			25.59	1.05226	0.00931
	26.19	0.99568	-0.00693			25.79	1.04897	-0.01131
	26.39	0.99351	-0.00534			25.99	1.05472	0
	26.59	0.98876	-0.00267			26.19	1.03146	0.00816
	26.79	0.99942	0.0019			26.39	1.05007	-0.00716
	26.99	1.00346	0.00452			26.59	1.04159	-0.00458
	27.19	0.99841	0.00934			26.79	1.03748	0.00444
	27.39	0.99877	0.01581			26.99	1.06265	0.01503
	27.59	1.00108	0.01694			27.19	1.05746	0.00515
	27.79	1	0.01832			27.39	1.04788	0.02348
	27.99	0.99899	0.01873			27.59	1.02763	0.01117
	28.19	0.99669	0.00878			27.79	1.03995	0.00344
	28.39	0.99323	0.0059			27.99	1.02709	0.00673
	28.59	0.99654	0.0018			28.19	1.01751	-0.000715922
	28.79	0.99661	-0.00118			28.39	1.0093	0.00186
	28.99	0.9956	-0.00626			28.59	1.01395	-0.00501
	29.19	0.99431	-0.00416			28.79	1.0238	-0.00945
	29.39	0.99229	-0.00216			28.99	1.00055	-0.00616
	29.59	0.98897	0.00298			29.19	1.01286	0.00372
	29.79	0.9858	0.00549			29.39	0.99918	0.00759
	29.99	0.98487	0.00349			29.59	1.00137	0.00587
	30.19	0.97788	0.00652			29.79	1.0052	0.00186
	30.39	0.97982	0.00349			29.99	0.97264	0.00759
	30.59	0.984	0.000718465			30.19	0.98003	-0.00186
	30.79	0.98516	-0.00159			30.39	0.99836	-0.00358
	30.99	0.98977	-0.000256594			30.59	1.01778	-0.0116
	31.19	0.99034	-0.00405			30.79	1.0104	0.00172
	31.39	0.98861	-0.00257			30.99	1.00356	-0.000715922
	31.59	0.98688	0.00205			31.19	1.00109	0.00673
	31.79	0.98537	0.00436			31.39	1.02544	0.00888
	31.99	0.98371	0.00929			31.59	1.02544	0.00258
	32.19	0.97831	0.00754			31.79	1.0249	0.00888
	32.39	0.98213	0.01293			31.99	0.9907	0.01503
	32.59	0.98083	0.01298			32.19	0.99891	0.02477
	32.79	0.97917	0.01206			32.39	1.0052	0.01632
	32.99	0.98501	0.00559			32.59	1.00055	0.00344
	33.19	0.98105	-0.000769783			32.79	1.01696	-0.00558
	33.39	0.98278	-0.00724			32.99	1.03365	-0.00515
	33.59	0.98458	-0.00641			33.19	1.03776	-0.00415
	33.79	0.98184	-0.00652			33.39	1.03064	-0.02033
	33.99	0.9817	-0.00667			33.59	1.00492	-0.01332
	34.19	0.98588	-0.00139			33.79	0.99261	-0.0106
	34.39	0.99106	0.00436			33.99	1.00821	-0.001
	34.59	0.98357	0.00903			34.19	1.00438	0.000286369
	34.79	0.98818	0.01283			34.39	1.00164	0.01575
	34.99	0.98458	0.01658			34.59	1.01751	0.02405
	35.19	0.97802	0.01709			34.79	1.01259	0.01847
	35.39	0.97139	0.00862			34.99	0.9762	0.01575
	35.59	0.9706	0.0099			35.19	0.9855	0.01418
	35.79	0.96519	0.00395			35.39	0.98358	-0.0053
	35.99	0.96512	-0.000667146			35.59	0.98057	-0.000572738
	36.19	0.96541	-0.000872421			35.79	0.95978	-0.00515
	36.39	0.97341	-0.00128			35.99	0.95376	0.00687
	36.59	0.97716	-0.0018			36.19	0.96908	0.00745
	36.79	0.97716	0.00216			36.39	0.971	0.00616
	36.99	0.98307	0.00821			36.59	0.99453	0.00845
	37.19	0.984	0.00426			36.79	0.98577	0.00959
	37.39	0.98494	0.006			36.99	1.00027	0.00644
	37.59	0.98054	0.01026			37.19	0.98988	0.0126
	37.79	0.98544	0.01134			37.39	1.00164	0.00673
	37.99	0.98732	0.00775			37.59	0.98906	-0.00315
	38.19	0.98299	0.0059			37.79	0.99343	-0.00344
	38.39	0.98883	0.00169			37.99	1.00246	-0.01103
	38.59	0.98674	-0.000513189			38.19	1.02052	0.000286369
	38.79	0.98523	0.00395			38.39	0.99863	0.00358
	38.99	0.99121	0.00508			38.59	1.00274	-0.000859107
	39.19	0.99222	0.00364			38.79	1.02791	0.00558
	39.39	0.9915	0.01032			38.99	1.03146	0.01317
	39.59	0.99849	0.01432			39.19	1.03256	0.01804
	39.79	1.00022	0.01355			39.39	1.04651	0.01561
	39.99	1.00418	0.01252			39.59	1.02298	0.01203
	40.19	1.00721	0.01262			39.79	1.0487	0.02119
	40.39	1.00497	0.01185			39.99	1.03201	0.01403
	40.59	1.00973	0.0078			40.19	1.04213	-0.00315
	40.79	1.00692	0.00149			40.39	1.0145	0.001
	40.99	1.00569	-0.00046187			40.59	1.03201	-0.00329
	41.19	1	-0.00185			40.79	1.01012	-0.0106
	41.39	0.99791	0.00133			40.99	0.99316	-0.0063
	41.59	0.99539	0.0038			41.19	1.01587	-0.00115
	41.79	0.99611	0.00411			41.39	1.0156	-0.0063
	41.99	0.99834	0.0078			41.59	1.0238	-0.00143
	42.19	0.99986	0.01098			41.79	1.00602	0.00702
	42.39	1.00317	0.01242			41.99	1.02244	0.01332
	42.59	1.00483	0.01262			42.19	1.00629	0.02176
	42.79	0.99769	0.01006			42.39	1.00629	0.0063
	42.99	1.00216	0.0059			42.59	0.99562	0.00272
	43.19	1.00245	0.00411			42.79	1.00219	0.00415
	43.39	1.00144	0.000359232			42.99	1.00328	0.0063
	43.59	0.9951	0.000410551			43.19	0.98988	0
	43.79	0.99503	0.0018			43.39	1.00137	-0.00845
	43.99	0.9951	0.00344			43.59	0.97811	0.00272
	44.19	0.99661	0.00354			43.79	0.97921	-0.00788
	44.39	0.9969	0.00847			43.99	0.97428	0.00301
	44.59	0.99755	0.0098			44.19	0.99289	0.00329
	44.79	0.99395	0.01365			44.39	0.98276	0.00515
	44.99	0.99726	0.01339			44.59	0.99316	0.01103
	45.19	0.9946	0.00867			44.79	1	0.01017
	45.39	0.99265	0.00647			44.99	1.01587	0.0053
	45.59	0.99784	0.006			45.19	1.01614	0.00143
	45.79	1.00411	0.00667			45.39	1.01915	0.00115
	45.99	1.00569	-0.00123			45.59	1.02435	-0.00358
	46.19	1.00814	-0.00467			45.79	1.01204	0.00186
	46.39	1.00202	-0.00467			45.99	1.0186	0.00601
	46.59	1.00173	-0.00164			46.19	1.00082	0.00745
	46.79	1.00151	0.00369			46.39	1.01477	0.01031
	46.99	1.00259	0.00724			46.59	1.01669	0.00916
	47.19	1.00029	0.00534			46.79	1.00301	0.000572738
	47.39	0.99957	0.00878			46.99	1.00465	0.00687
	47.59	0.99546	0.00924			47.19	1.00219	0.01203
	47.79	0.99726	0.00626			47.39	1.00465	0.00931
	47.99	0.99222	0.00636			47.59	1.00137	0.00673
	48.19	0.99438	0.000667146			47.79	1.00739	0.00258
	48.39	0.99142	0.000667146			47.99	0.99234	-0.00358
	48.59	0.99654	-0.00287			48.19	0.99152	-0.00902
	48.79	0.99488	-0.00103			48.39	0.98714	-0.00129
	48.99	0.98696	0.000667146			48.59	0.98741	-0.01074
	49.19	0.99027	0.00236			48.79	0.99699	0.000859107
	49.39	0.99135	0.00046187			48.99	1.0041	0.00372
	49.59	0.98847	0.00205			49.19	0.97975	-0.0063
	49.79	0.98926	0.0058			49.39	0.98413	0.0063
	49.99	0.98854	0.0057			49.59	0.97073	0.00802
	50.19	0.98184	-0.000821102			49.79	0.97647	0.01446
	50.39	0.98566	-0.00149			49.99	0.98495	0.01217
	50.59	0.9786	-0.00221			50.19	0.97893	0.00759
	50.79	0.98314	-0.00426			50.39	0.98577	-0.00372
	50.99	0.98357	-0.00426			50.59	0.97018	-0.00745
	51.19	0.98343	-0.00698			50.79	0.96416	-0.00272
	51.39	0.97881	-0.00847			50.99	0.96553	0.002
	51.59	0.98422	-0.00426			51.19	0.98003	-0.00444
	51.79	0.98119	-0.00318			51.39	0.98413	-0.00243
	51.99	0.98054	-0.00108			51.59	0.97209	-0.00258
	52.19	0.98198	-0.00046187			51.79	0.97729	0.00673
	52.39	0.97961	0.00523			51.99	0.95978	-0.00115
	52.59	0.97478	0.00426			52.19	0.9606	0.00501
	52.79	0.97535	0.000821102			52.39	0.97237	0.00401
	52.99	0.97903	0.000153957			52.59	0.97893	-0.00458
	53.19	0.97471	-0.00103			52.79	0.98523	0.00258
	53.39	0.9742	-0.00241			52.99	0.98495	-0.00931
	53.59	0.97889	-0.00277			53.19	0.98824	-0.02048
	53.79	0.97622	-0.00708			53.39	0.98687	-0.00329
	53.99	0.9835	-0.00878			53.59	0.97209	-0.01289
	54.19	0.98119	-0.00103			53.79	0.99453	-0.00258
	54.39	0.9853	-0.00313			53.99	0.97811	-0.00945
	54.59	0.9858	-0.00334			54.19	0.98413	0.000572738
	54.79	0.9871	-0.00103			54.39	1.00492	0.00215
	54.99	0.98443	-0.00385			54.59	0.97045	0.000143184
	55.19	0.98905	-0.00251			54.79	0.97975	-0.00458
	55.39	0.98681	-0.00318			54.99	0.98632	0.00444
	55.59	0.98775	-0.004			55.19	1.00219	-0.00129
	55.79	0.99215	-0.00559			55.39	0.97702	-0.00358
	55.99	0.98926	-0.00693			55.59	0.9844	-0.00415
	56.19	0.99027	-0.0059			55.79	0.99398	-0.00473
	56.39	0.98652	-0.00421			55.99	1.00438	-0.00673
	56.59	0.99049	-0.00334			56.19	1.0041	0.001
	56.79	0.99654	-0.00349			56.39	0.98577	-0.000143184
	56.99	0.99387	-0.006			56.59	1.00438	0.00158
	57.19	0.99827	0.000205276			56.79	1.00109	-0.00458
	57.39	1.00072	-0.00344			56.99	0.99617	-0.00243
	57.59	0.99892	-0.00411			57.19	0.99836	-0.00344
	57.79	1.00223	-0.00426			57.39	1.00301	0.00487
	57.99	0.9987	-0.00893			57.59	1.00274	0.00372
	58.19	1.0005	-0.00595			57.79	1.01368	0.00115
	58.39	0.99402	-0.00718			57.99	1.00739	-0.00258
	58.59	0.99114	-0.00616			58.19	1.02244	0.000572738
	58.79	0.99928	-0.00344			58.39	0.99371	-0.00902
	58.99	0.9969	-0.00713			58.59	1.00492	-0.00143
	59.19	0.99186	-0.00334			58.79	0.97674	-0.00673
	59.39	0.9969	-5.13189e-05			58.99	0.9844	-0.000286369
	59.59	0.99647	-0.00046187			59.19	1.00192	0.00558
	59.79	0.99532	-0.000821102			59.39	1.00958	-0.000429553
	59.99	0.99351	0.00216			59.59	0.99398	-0.00115
	60.19	0.992	0.00221			59.79	0.99234	0.000715922
	60.39	0.99366	0.00298			59.99	0.97674	-0.01045
	60.59	0.98941	0.00226			60.19	0.98003	-0.0053
	60.79	0.98566	-0.000102638			60.39	0.99179	0.00902
	60.99	0.99243	0.000769783			60.59	0.97592	0.00745
	61.19	0.98537	-0.000718465			60.79	0.99562	0.00387
	61.39	0.98624	0.000102638			60.99	0.98222	0.000572738
	61.59	0.98876	0.00128			61.19	0.98222	0.00243
	61.79	0.99251	0.00411			61.39	0.98167	0.01933
	61.99	0.98984	0.00257			61.59	1	0.01002
	62.19	0.99056	0.00133			61.79	0.99808	0.00344
	62.39	0.98775	0.00334			61.99	0.97073	0.00172
	62.59	0.99236	0.00339			62.19	0.99124	0.00415
	62.79	0.99445	0.00144			62.39	0.98304	0.00258
	62.99	0.9915	0.000718465			62.59	0.99289	-0.00143
	63.19	0.99524	0.00231			62.79	0.97839	-0.00601
	63.39	0.99034	0.00103			62.99	0.99973	0.00702
	63.59	0.98897	-0.000718465			63.19	0.99617	0
	63.79	0.98559	-0.000821102			63.39	0.99398	-0.00673
	63.99	0.99171	0.00375			63.59	0.98358	0.00931
	64.19	0.98955	0.00246			63.79	0.98741	0.00816
	64.39	0.99013	0.00216			63.99	0.99918	0.00558
	64.59	0.98725	0.00488			64.19	1.00575	0.00902
	64.79	0.99157	0.00482			64.39	0.99261	0.00158
	64.99	0.98739	0.00354			64.59	0.9814	0.0083
	65.19	0.98674	0.00795			64.79	1.00383	0.0083
	65.39	0.98833	0.0059			64.99	1.01122	0.00644
	65.59	0.98768	0.0039			65.19	0.98878	0.01375
	65.79	0.98652	0.00549			65.39	0.97839	0.00974
	65.99	0.99128	0.00231			65.59	0.97155	0.01546
	66.19	0.98602	0.00488			65.79	0.97401	0.00759
	66.39	0.98638	0.000153957			65.99	0.99042	0.00616
	66.59	0.98768	0.00503			66.19	0.9855	0.00945
	66.79	0.98407	0.00508			66.39	0.98386	0.000715922
	66.99	0.98206	0.00267			66.59	0.98085	0.00143
	67.19	0.98746	0.00482			66.79	0.98796	0.00759
	67.39	0.99006	0.00246			66.99	1.00109	0.00444
	67.59	0.98544	0.00585			67.19	0.97127	-0.00444
	67.79	0.98256	0.00683			67.39	0.97592	-0.00515
	67.99	0.98213	0.00539			67.59	0.98632	0.00344
	68.19	0.98242	0.00313			67.79	0.98249	-0.00358
	68.39	0.98645	0.00308			67.99	0.97784	0.00444
	68.59	0.99056	0.00313			68.19	0.99781	0.00659
	68.79	0.98696	0.00282			68.39	0.98851	0.0063
	68.99	0.98523	0.00395			68.59	0.98741	0.00186
	69.19	0.98876	0.00369			68.79	0.97647	0.01131
	69.39	0.98955	0.00606			68.99	0.97565	0.00845
	69.59	0.98933	0.00718			69.19	0.98523	0.00243
	69.79	0.98667	0.00662			69.39	0.98194	-0.000286369
	69.99	0.99265	0.00626			69.59	0.99207	0.00802
	70.19	0.99013	0.0077			69.79	1.01204	-0.000286369
	70.39	0.98465	0.00354			69.99	0.99316	0.00229
	70.59	0.9897	0.00369			70.19	0.98933	0.00945
	70.79	0.99748	0.00452			70.39	1.02189	0.00186
	70.99	0.99596	0.00159			70.59	0.99015	0.00773
	71.19	1.00022	0.000564508			70.79	0.99261	0.00143
	71.39	1.00223	0.00308			70.99	1.03365	0.00573
	71.59	1.00036	0.00046187			71.19	1.0104	0.00473
	71.79	1.00288	0.00436			71.39	1.01505	0.01074
	71.99	1.00209	0.00436			71.59	1.01614	0.01418
	72.19	1.00497	0.00626			71.79	1.01012	0.01317
	72.39	1.00901	0.00257			71.99	0.99808	0.00515
	72.59	1.0054	0.00611			72.19	1.00876	0.00258
	72.79	1.00317	0.00621			72.39	1.02763	0.0053
	72.99	1.00447	0.00477			72.59	1.01149	-0.00158
	73.19	1.00713	0.00534			72.79	1.01833	-0.00601
	73.39	1.0067	0.00354			72.99	1.00985	-0.00401
	73.59	1.00822	0.000769783			73.19	0.99234	0
	73.79	1.00735	0.00164			73.39	1.02134	0.00931
	73.99	1.00512	0.00323			73.59	1.01888	0.01045
	74.19	1.00685	0.00334			73.79	1.00739	0.00229
	74.39	1.01016	0.000513189			73.99	1.02736	0.00501
	74.59	1.00584	0.000718465			74.19	1.01943	0.00859
	74.79	1.00382	-0.00118			74.39	1.00602	0.00444
	74.99	1.01103	-0.00154			74.59	1.00301	-0.00329
	75.19	1.008	0.000615827			74.79	1.00876	-0.00258
	75.39	1.0018	0.00251			74.99	1.01669	-0.001
	75.59	1.00331	-0.000410551			75.19	1.0104	0
	75.79	1.0005	0.00287			75.39	1.00328	-0.00372
	75.99	0.99676	0.000667146			75.59	0.99535	0.000429553
	76.19	0.99503	-0.00149			75.79	0.98605	-0.00172
	76.39	0.99099	-0.000872421			75.99	0.9896	0.00759
	76.59	0.99524	0.00169			76.19	0.98495	0.00272
	76.79	0.98962	0.00128			76.39	0.98878	0.00902
	76.99	0.98775	0.000359232			76.59	0.96854	0.00487
	77.19	0.98775	-0.0021			76.79	0.96744	0.00229
	77.39	0.98725	-0.00421			76.99	0.9751	0.00773
	77.59	0.99258	-0.00354			77.19	0.9751	-0.00129
	77.79	0.9871	-0.00421			77.39	0.96799	-0.00515
	77.99	0.98847	-0.00349			77.59	0.97045	-0.00673
	78.19	0.98379	-0.00585			77.79	0.98413	0.000859107
	78.39	0.98364	-0.00657			77.99	0.97811	-0.00515
	78.59	0.9822	-0.00534			78.19	0.98495	-0.00716
	78.79	0.98256	-0.00431			78.39	0.98003	-0.00387
	78.99	0.97708	-0.00216			78.59	0.96498	-0.00487
	79.19	0.98566	-0.00426			78.79	0.9658	-0.0053
	79.39	0.98465	-0.00631			78.99	0.97921	-0.00673
	79.59	0.9822	-0.00385			79.19	0.96744	-0.00329
	79.79	0.98609	-0.000769783			79.39	0.98112	-0.00487
	79.99	0.98415	-0.00677			79.59	0.98659	-0.00401
	80.19	0.98112	-0.0076			79.79	0.99754	0.00229
	80.39	0.98588	-0.00939			79.99	0.98413	-0.01088
	80.59	0.98825	-0.00708			80.19	0.99863	-0.00802
	80.79	0.98609	-0.00867			80.39	0.97346	-0.00272
	80.99	0.98739	-0.0039			80.59	0.96936	-0.01217
	81.19	0.98948	-0.00513			80.79	0.98003	-0.01002
	81.39	0.98047	-0.00518			80.99	0.98906	-0.00301
	81.59	0.98537	-0.0098			81.19	0.98112	-0.01518
	81.79	0.98407	-0.0099			81.39	0.98741	-0.00873
	81.99	0.9871	-0.01032			81.59	0.99836	-0.01031
	82.19	0.98717	-0.00908			81.79	0.97948	-0.01418
	82.39	0.98703	-0.00636			81.99	0.97893	-0.01031
	82.59	0.98638	-0.00626			82.19	0.99535	-0.00401
	82.79	0.98804	-0.0038			82.39	0.97319	-0.00716
	82.99	0.99171	-0.00441			82.59	0.99562	-0.000572738
	83.19	0.99078	-0.00344			82.79	0.9948	0.00387
	83.39	0.98674	-0.00257			82.99	0.98605	-0.00315
	83.59	0.98833	-0.00267			83.19	0.97674	0.002
	83.79	0.99114	-0.00436			83.39	0.9844	-0.002
	83.99	0.98811	-0.00395			83.59	1.01176	-0.000429553
	84.19	0.99092	-0.00364			83.79	0.9814	0.00644
	84.39	0.98833	-0.00375			83.99	0.96389	-0.002
	84.59	0.99034	-0.00359			84.19	0.98741	-0.000859107
	84.79	0.98782	-0.0018			84.39	0.97702	-0.00143
	84.99	0.99287	-0.00298			84.59	0.99973	-0.00172
	85.19	0.99251	0.00216			84.79	0.99152	0.00129
	85.39	0.98854	-0.000359232			84.99	0.98331	-0.00215
	85.59	0.99258	-0.000307913			85.19	0.97483	-0.00158
	85.79	0.99488	-0.00262			85.39	0.99371	-0.00415
	85.99	0.9951	-0.00267			85.59	1.00192	-0.00215
	86.19	0.99741	0.000975059			85.79	0.98003	0.00172
	86.39	0.99791	-0.00298			85.99	1.0041	0.01317
	86.59	0.99654	-0.00231			86.19	0.98741	0.00215
	86.79	0.99885	0.0021			86.39	0.99124	-0.000572738
	86.99	1.00036	0.000102638			86.59	1.0041	0.00401
	87.19	0.99632	-0.000769783			86.79	1.03037	0.0043
	87.39	0.99618	-0.000718465			86.99	1.01368	0.00959
	87.59	1.00137	0			87.19	0.99535	0.00902
	87.79	1.00425	-0.00149			87.39	1.00985	0.01861
	87.99	1.00432	-0.00149			87.59	0.99891	0.00243
	88.19	1.00418	0.000102638			87.79	0.99343	0.00372
	88.39	0.99784	0.00298			87.99	0.98112	0.00802
	88.59	1.00591	0.00323			88.19	1.01149	-0.00329
	88.79	0.99733	0.00621			88.39	1.00082	0.0063
	88.99	1.00238	0.00477			88.59	0.98605	0
	89.19	0.99986	0.00544			88.79	1.00301	0.000429553
	89.39	0.99978	0.00287			88.99	1.01176	0.00329
	89.59	0.99921	0.00328			89.19	1.00903	0.00415
	89.79	0.99524	0.00118			89.39	0.99836	0.01332
	89.99	0.99344	0.00149			89.59	0.99289	0.01747
	90.19	0.99474	0.00298			89.79	1.01149	0.00387
	90.39	0.99798	0.00328			89.99	0.98851	0.00358
	90.59	0.99669	0.00174			90.19	0.9803	0.00659
	90.79	0.99373	0.00488			90.39	0.98358	0.00816
	90.99	0.99359	0.000205276			90.59	0.98632	0.00644
	91.19	0.98912	0.00318			90.79	0.98769	0.00659
	91.39	0.98869	0.000975059			90.99	0.99042	0.00601
	91.59	0.98761	-0.00139			91.19	0.96525	0.0043
	91.79	0.98761	0.000359232			91.39	0.9896	0.00301
	91.99	0.98746	-0.000821102			91.59	0.98988	0.01217
	92.19	0.98645	0.00231			91.79	0.96224	0.00372
	92.39	0.98645	0.00257			91.99	0.9803	0.00988
	92.59	0.98717	0.00318			92.19	0.9948	0.01117
	92.79	0.9858	0.00313			92.39	0.97483	0.01246
	92.99	0.98854	0.00405			92.59	0.98304	0.01217
	93.19	0.98681	0.00313			92.79	0.98249	0.01188
	93.39	0.9871	0.00349			92.99	0.99316	0.0136
	93.59	0.98479	0.00272			93.19	0.9907	0.01518
	93.79	0.98544	0.0058			93.39	0.99371	0.00802
	93.99	0.98775	0.00313			93.59	0.97346	-0.00415
	94.19	0.98854	0.00421			93.79	0.96908	-0.00301
	94.39	0.98631	0.00446			93.99	0.9762	-0.00487
	94.59	0.98789	0.00046187			94.19	0.99672	0.000429553
	94.79	0.98962	0.00205			94.39	0.9896	0.0063
	94.99	0.98782	-0.000205276			94.59	0.9948	0.00444
	95.19	0.98797	0.0019			94.79	1.00027	0.00702
	95.39	0.98998	0.00236			94.99	0.97155	-0.000715922
	95.59	0.98487	0.00318			95.19	0.98112	0.0043
	95.79	0.98883	0.00231			95.39	0.99207	0.00745
	95.99	0.98523	-0.000513189			95.59	0.98988	0.00544
	96.19	0.99063	0.00169			95.79	0.98659	0.01375
	96.39	0.98681	0.00328			95.99	0.99508	0.00587
	96.59	0.98825	0.00174			96.19	0.99425	0.00258
	96.79	0.98869	0.00287			96.39	0.97209	0.00487
	96.99	0.99186	-0.00164			96.59	0.98659	0.00788
	97.19	0.98825	-0.000872421			96.79	0.97346	0.000143184
	97.39	0.9866	0.00133			96.99	0.99726	0.00558
	97.59	0.99049	0.00185			97.19	0.9907	-0.00444
	97.79	0.98119	0.00513			97.39	0.98769	-0.000572738
	97.99	0.98768	0			97.59	0.97975	0.000572738
	98.19	0.99344	0.00251			97.79	0.99097	0.00444
	98.39	0.99049	0.00426			97.99	0.99261	-0.00229
	98.59	0.99272	0.00534			98.19	0.99863	0.00959
	98.79	0.99164	0.00477			98.39	0.97948	0.0053
	98.99	0.99791	0.00164			98.59	0.97975	0.00687
	99.19	0.99445	0.000769783			98.79	0.99343	0.01403
	99.39	0.9946	0.00287			98.99	0.98741	0.0136
	99.59	0.99157	0.00251			99.19	0.97647	0.00687
	99.79	0.99474	0.00282			99.39	0.99124	0.00129
	99.99	0.99279	0.000256594			99.59	0.98331	0.00673
	100.19	0.99474	0.00349			99.79	0.98687	0.00272
	100.39	0.98991	0.00236			99.99	0.99754	0.00931
	100.59	0.99114	0.00139			100.19	0.99453	0.01217
	100.79	0.99395	0.00154			100.39	0.99371	0.01203
	100.99	0.99532	-0.000410551			100.59	1.0041	0.00272
	101.19	0.99546	0.00323			100.79	0.99891	0.00129
	101.39	1.00036	-0.00139			100.99	0.98687	0.00272
	101.59	0.99669	0.00293			101.19	1.00465	0.00387
	101.79	0.99661	0.00616			101.39	1.01149	0.00816
	101.99	1.00036	0.00108			101.59	0.971	-0.000859107
	102.19	0.99885	0.0038			101.79	0.97921	0.00329
	102.39	0.99762	0.00287			101.99	0.96772	-0.00115
	102.59	1.00065	0.00441			102.19	0.98495	0.01074
	102.79	0.99697	0.000153957			102.39	0.99863	0.000715922
	102.99	0.99402	0.000307913			102.59	1.0104	0.00716
	103.19	1.0005	0.00236			102.79	0.99863	0.00816
	103.39	0.99748	0.00133			102.99	0.99891	0.00959
	103.59	1.00151	0.00149			103.19	0.99617	0.00873
	103.79	0.99834	0.00328			103.39	0.98577	0.01074
	103.99	1.00065	0.00287			103.59	1.00055	0.000286369
	104.19	1.0013	0.00164			103.79	0.98714	0.00616
	104.39	0.9969	-0.000564508			103.99	0.99781	0.00143
	104.59	0.99993	0.00339			104.19	1.00027	0.0053
	104.79	0.99669	-0.00123			104.39	0.9907	-0.00315
	104.99	0.9964	0.000975059			104.59	0.98495	0.00329
	105.19	0.99632	0.000410551			104.79	1.00082	0.00888
	105.39	0.99705	-0.000102638			104.99	1.00766	0.01145
	105.59	0.99827	0.00359			105.19	1.00328	0.00616
	105.79	0.99755	0.0059			105.39	1.00274	0.01303
	105.99	0.99697	0.00174			105.59	0.99754	0.00902
	106.19	0.99669	0.00231			105.79	0.98249	0.0073
	106.39	0.99236	-0.00159			105.99	0.9907	0.01145
	106.59	0.99359	0.00103			106.19	1.01122	0.00158
	106.79	0.99849	-0.000102638			106.39	0.98933	0.00988
	106.99	0.99596	0.000615827			106.59	1.00602	0.0063
	107.19	0.99712	0.00246			106.79	0.9948	0.00659
	107.39	0.99661	0.0038			106.99	0.99316	0.01088
	107.59	0.99481	-0.000359232			107.19	0.98659	0.00673
	107.79	0.99135	0.000410551			107.39	0.98468	0.00344
	107.99	0.99207	0.00472			107.59	0.97155	0.01074
	108.19	0.98998	0.00174			107.79	0.9907	0.00243
	108.39	0.99279	0.000153957			107.99	0.98304	0.00544
	108.59	0.99034	0.00446			108.19	0.97674	0.00702
	108.79	0.99085	0.0058			108.39	0.97538	0.01231
	108.99	0.98645	0.00472			108.59	0.99453	0.01045
	109.19	0.99193	0.00611			108.79	0.98331	0.01274
	109.39	0.98652	0.00231			108.99	0.99808	0.00945
	109.59	0.98825	0.0038			109.19	0.98933	0.01246
	109.79	0.98926	0.00303			109.39	0.97291	0.0053
	109.99	0.9889	0.00149			109.59	0.98878	0.01332
	110.19	0.98083	0.00488			109.79	0.98222	0.00873
	110.39	0.98314	0.002			109.99	0.98523	0.0073
	110.59	0.98026	0.00164			110.19	0.98523	0.01675
	110.79	0.98443	0.00308			110.39	0.97346	0.00873
	110.99	0.98465	0.0057			110.59	0.99124	0.00458
	111.19	0.98098	0.00251			110.79	0.97401	0.00258
	111.39	0.98263	0.00554			110.99	0.99179	0.00601
	111.59	0.9817	0.00446			111.19	0.97073	0.00172
	111.79	0.98429	0.00318			111.39	0.98741	0.01174
	111.99	0.98905	0.00713			111.59	0.97401	0.00329
	112.19	0.98544	0.0097			111.79	0.98741	0.01117
	112.39	0.98256	0.00395			111.99	0.97647	0.00702
	112.59	0.98638	0.00575			112.19	0.98632	0.00873
	112.79	0.99013	0.00549			112.39	0.98167	0.00143
	112.99	0.98667	0.00934			112.59	0.98194	0.000572738
	113.19	0.98681	0.00718			112.79	0.96881	0.00515
	113.39	0.9871	0.00334			112.99	0.98112	0.00587
	113.59	0.99049	0.00616			113.19	0.99207	0.01045
	113.79	0.98537	0.00595			113.39	0.99316	0.00859
	113.99	0.99258	0.00328			113.59	0.99672	0.01933
	114.19	0.99496	0.00431			113.79	1.00301	0.01518
	114.39	0.99171	0.00488			113.99	0.98304	0.002
	114.59	0.99625	0.00293			114.19	0.98769	0.00329
	114.79	0.99315	0.00236			114.39	1.00985	0.01389
	114.99	0.99539	0.0059			114.59	1.00876	0.00802
	115.19	0.9969	0.00847			114.79	1.00985	-0.00243
	115.39	0.99251	0.0039			114.99	0.99973	0.00272
	115.59	0.99359	0.00477			115.19	0.99316	-0.00229
	115.79	0.99726	0.00677			115.39	1.00027	0.00243
	115.99	0.99395	0.00385			115.59	0.99781	0.00544
	116.19	0.9946	0.00298			115.79	1.00684	0.00888
	116.39	0.99906	0.00334			115.99	1.00821	0.00301
	116.59	0.99215	0.00631			116.19	1.00739	0.00344
	116.79	0.99697	0.00344			116.39	1.01751	0.00587
	116.99	0.99777	0.00441			116.59	1.0104	0.00444
	117.19	1.00749	0.00328			116.79	0.98468	0.00329
	117.39	0.99387	0.00395			116.99	1.00192	0.00544
	117.59	0.99452	0.0057			117.19	0.99808	0
	117.79	0.9969	0.00554			117.39	1.00575	-0.000715922
	117.99	0.99733	0.00529			117.59	0.99617	0.00458
	118.19	0.99841	0.00462			117.79	0.99891	0.0073
	118.39	0.99928	0.00836			117.99	0.99617	0.00959
	118.59	1.00144	0.00672			118.19	1.00575	0.0043
	118.79	1.00324	0.00354			118.39	1.00547	-0.00258
	118.99	1.00094	0.00641			118.59	1.00301	0.00687
	119.19	0.99784	0.00529			118.79	1.00192	0.00616
	119.39	0.99957	0.00565			118.99	1.00876	0.000859107
	119.59	0.99885	0.00754			119.19	1.01094	0.001
	119.79	0.99784	0.00205			119.39	1.01231	0.00888
	119.99	0.99712	0.00257			119.59	0.97811	0.00401
	120.19	0.9995	0.00272			119.79	0.99973	-0.00243
	120.39	0.99805	0.00539			119.99	0.98112	-0.00143
	120.59	0.99481	0.00431			120.19	0.99398	-0.00515
	120.79	0.99488	0.00647			120.39	0.99371	0.00329
	120.99	0.99813	0.00703			120.59	1.00657	0.00358
	121.19	0.99791	0.00544			120.79	1.00055	0.000572738
	121.39	0.99726	0.00308			120.99	1.00164	-0.00301
	121.59	0.99669	0.00354			121.19	1.01724	-0.000429553
	121.79	0.99827	0.00595			121.39	1.00684	0.00487
	121.99	0.99424	0.0079			121.59	1.00219	0.00372
	122.19	0.9969	0.00729			121.79	0.98851	-0.00143
	122.39	0.99402	0.00446			121.99	1.00356	-0.00258
	122.59	0.99921	0.00416			122.19	0.99261	0.00186
	122.79	1.00159	0.00251			122.39	1.00027	0.00129
	122.99	0.99669	0.00272			122.59	1.00055	0.0126
	123.19	0.99424	0.00241			122.79	0.99453	0.00387
	123.39	0.99452	0.00344			122.99	0.97839	-0.00616
	123.59	0.99488	0.00472			123.19	0.99754	0.0053
	123.79	0.99287	0.006			123.39	0.99508	0.00158
	123.99	0.99063	0.00503			123.59	0.98358	-0.00143
	124.19	0.99251	0.00595			123.79	0.98824	-0.000143184
	124.39	0.99099	0.00441			123.99	0.99398	0.000572738
	124.59	0.9933	0.00488			124.19	0.99562	0.00945
	124.79	0.99373	0.00498			124.39	0.9896	-0.00258
	124.99	0.99546	0.00683			124.59	0.99398	0.00258
	125.19	0.99135	0.0057			124.79	0.96088	0.0073
	125.39	0.99337	-5.13189e-05			124.99	0.96744	0.0106
	125.59	0.9884	0.00103			125.19	0.9907	0.00845
	125.79	0.98234	0.00149			125.39	0.97538	-0.000429553
	125.99	0.9858	0.00133			125.59	0.96635	-0.00115
	126.19	0.98631	0.00246			125.79	0.98632	-0.00186
	126.39	0.98494	0.00539			125.99	0.98714	-0.00143
	126.59	0.98847	0.000307913			126.19	0.98358	-0.00415
	126.79	0.98631	0.00359			126.39	0.97866	-0.00759
	126.99	0.98472	0.0019			126.59	0.9907	-0.00344
	127.19	0.98415	0.00313			126.79	0.97155	-0.00129
	127.39	0.98566	-0.000975059			126.99	0.97483	-0.00329
	127.59	0.98566	-0.00139			127.19	0.9814	-0.00587
	127.79	0.99258	-0.000975059			127.39	0.97456	-0.00358
	127.99	0.98242	-0.000615827			127.59	0.97921	0.001
	128.19	0.98804	-0.00328			127.79	0.98851	0.000143184
	128.39	0.99351	-0.00251			127.99	0.98577	0
	128.59	0.9982	-0.000718465			128.19	0.99535	0.00301
	128.79	0.99705	0.00257			128.39	0.98249	-0.0116
	128.99	0.99207	0.000667146			128.59	0.96525	-0.00974
	129.19	0.99452	0			128.79	0.99945	-0.00702
	129.39	0.99193	-0.000667146			128.99	0.99699	-0.00816
	129.59	0.99618	-0.000615827			129.19	1.00192	-0.01446
	129.79	0.99402	-0.000359232			129.39	0.99644	-0.00988
	129.99	0.99726	5.13189e-05			129.59	1.00027	0.00458
	130.19	0.99719	0.00144			129.79	1.00192	-0.00358
	130.39	0.99409	0.00323			129.99	1.00055	-0.00644
	130.59	0.99618	0.000513189			130.19	1.00082	-0.00587
	130.79	0.99373	-0.000872421			130.39	1.00684	-0.00573
	130.99	0.9915	-0.0018			130.59	0.98358	-0.00186
	131.19	0.99416	-0.00128			130.79	0.98331	-0.00974
	131.39	0.99251	-0.002			130.99	0.99261	-0.00215
	131.59	0.9938	-0.00123			131.19	0.99754	0.0053
	131.79	0.99488	-0.00293			131.39	0.99808	0.00659
	131.99	0.99892	-0.00092374			131.59	1.01176	0
	132.19	0.99892	-0.00328			131.79	0.99699	-0.00358
	132.39	0.99841	-0.00339			131.99	0.99808	-0.0063
	132.59	0.99539	-0.00313			132.19	1.00164	0.0073
	132.79	1.00094	0.00298			132.39	1.00629	0.01561
	132.99	0.99993	-0.00308			132.59	1.00301	0.00544
	133.19	0.99589	0.00139			132.79	0.98769	0.00372
	133.39	0.99445	-0.0018			132.99	0.9907	0.00487
	133.59	0.99769	-0.000410551			133.19	0.97784	0.002
	133.79	0.99921	-0.00092374			133.39	0.9844	0.01375
	133.99	0.99957	-0.000102638			133.59	1.01231	-0.00301
	134.19	0.99849	-0.00103			133.79	0.99453	-0.00401
	134.39	1.00252	0.00216			133.99	1.0104	-0.00773
	134.59	0.99596	0.00169			134.19	1.01778	-0.0043
	134.79	0.99308	-0.00185			134.39	0.98276	-0.01188
	134.99	0.99452	-0.000872421			134.59	1.00055	0.000286369
	135.19	0.99697	-0.00303			134.79	0.97592	-0.00344
	135.39	0.99849	-0.00226			134.99	0.98878	-0.000143184
	135.59	0.99834	-0.00149			135.19	0.98687	0.00702
	135.79	0.99351	0.0019			135.39	1.01094	0.00487
	135.99	0.99366	0.00272			135.59	0.96854	0.01017
	136.19	0.99157	-0.00046187			135.79	0.98112	-0.002
	136.39	0.99229	0.00154			135.99	1.00219	-0.000429553
	136.59	0.99387	0.00164			136.19	0.98796	0.00644
	136.79	0.98998	0.000821102			136.39	0.99124	0.00873
	136.99	0.99049	-0.00185			136.59	0.99152	0.000572738
	137.19	0.99006	-0.000872421			136.79	0.97729	-0.00329
	137.39	0.99409	0.00282			136.99	0.97401	-0.01317
	137.59	0.99171	0.000975059			137.19	0.98741	-0.01246
	137.79	0.99164	0.00046187			137.39	1.00274	-0.00143
	137.99	0.98933	-0.00421			137.59	0.971	0.002
	138.19	0.98883	-0.00169			137.79	0.99316	-0.00243
	138.39	0.99164	-0.00216			137.99	0.98194	0.00315
	138.59	0.9946	-0.00123			138.19	0.98495	0.00515
	138.79	0.98926	0.00313			138.39	0.97565	0.01332
	138.99	0.99395	0.00267			138.59	0.99179	0.00716
	139.19	0.9902	-0.000821102			138.79	0.97401	0.0083
	139.39	0.99589	0.000975059			138.99	0.95349	0.00573
	139.59	0.99034	0.00226			139.19	0.95923	0.00515
	139.79	0.9871	0.00298			139.39	0.99425	-0.000286369
	139.99	0.98566	0.00303			139.59	1.00219	-0.000143184
	140.19	0.98962	0.004			139.79	0.99973	0.000859107
	140.39	0.98681	0.000821102			139.99	0.9814	-0.00129
	140.59	0.9858	-0.00046187			140.19	0.98304	0.0043
	140.79	0.98552	0.00246			140.39	0.97674	0.00687
	140.99	0.98883	0.0019			140.59	0.98276	-0.00172
	141.19	0.98725	0.00364			140.79	0.96416	-0.00945
	141.39	0.98516	0.00174			140.99	0.99945	-0.00215
	141.59	0.98335	0.00118			141.19	0.98714	-0.00458
	141.79	0.98559	0.00164			141.39	0.96799	-0.00644
	141.99	0.98616	-0.000102638			141.59	0.96142	0.00515
	142.19	0.98919	-0.000102638			141.79	0.98331	0.01217
	142.39	0.98926	0.000872421			141.99	1.00192	0.00716
	142.59	0.98508	0.000153957			142.19	0.99699	0.00229
	142.79	0.98652	0.00205			142.39	0.98796	-0.00258
	142.99	0.98753	0.00385			142.59	0.98304	-0.00329
	143.19	0.98588	0.0019			142.79	0.96717	-0.0053
	143.39	0.99063	0.0038			142.99	0.98304	-0.00415
	143.59	0.99106	0.00287			143.19	1.00328	0.00415
	143.79	0.98616	-0.000821102			143.39	0.98988	0.00644
	143.99	0.99135	-0.000975059			143.59	0.97018	0.00372
	144.19	0.98725	0.00185			143.79	0.98988	-0.00387
	144.39	0.99063	-0.00154			143.99	1.00055	0.00172
	144.59	0.98984	-0.00159			144.19	0.98222	-0.00172
	144.79	0.992	-0.000102638			144.39	0.98741	0.0053
	144.99	0.99265	0.0021			144.59	0.99097	-0.00172
	145.19	0.98688	0.00174			144.79	0.99124	-0.00158
	145.39	0.99063	0.00339			144.99	0.98632	0.001
	145.59	0.99452	0.00139			145.19	0.99152	-0.001
	145.79	0.99359	0.00216			145.39	0.98577	0.00129
	145.99	0.99431	0.00724			145.59	1.00438	-0.00788
	146.19	0.99769	-0.000513189			145.79	1.00602	-0.00687
	146.39	1.00339	-0.000256594			145.99	0.98632	0.00716
	146.59	0.99661	0.00334			146.19	1.01341	0.00716
	146.79	0.99777	0.0018			146.39	0.99891	-0.00558
	146.99	0.99712	0.000205276			146.59	1.00219	0.00358
	147.19	0.99805	0.00508			146.79	1.00848	0.00329
	147.39	0.99546	0.00226			146.99	1.01067	0.00329
	147.59	1.00086	0.00287			147.19	0.98933	0.00673
	147.79	0.99733	0.00113			147.39	1.00219	-0.001
	147.99	1.00079	0.00154			147.59	1.00109	0
	148.19	0.99676	0.002			147.79	0.98824	-0.002
	148.39	1.00058	0.0057			147.99	0.98222	0.00601
	148.59	0.99784	0.00303			148.19	1.01231	0.01188
	148.79	1.00339	0.00282			148.39	0.99672	0.0043
	148.99	0.99849	0.00149			148.59	0.99808	0.00945
	149.19	1.00605	0.00185			148.79	0.99562	0.00902
	149.39	1.00065	0.00118			148.99	1.00137	-0.000143184
	149.59	0.99849	0.00103			149.19	1.0052	-0.00172
	149.79	0.99632	0.00159			149.39	0.98085	0.001
	149.99	0.99964	0.004			149.59	0.98085	0.00315
	150.19	1.00094	0.00426			149.79	0.9896	0.00487
	150.39	1.0013	-0.000975059			149.99	0.98906	-0.00315
	150.59	1.00252	0.0019			150.19	1.00492	-0.000143184
	150.79	0.99755	0.00195			150.39	0.98413	0.00802
	150.99	0.99928	0.00513			150.59	0.98933	0.00659
	151.19	0.99892	0.00554			150.79	0.9948	0.00487
	151.39	0.99488	0.00375			150.99	1.00328	0.01031
	151.59	0.99568	0.00539			151.19	1.00328	0.00544
	151.79	0.99258	0.00267			151.39	1.00602	-0.000143184
	151.99	0.99229	0.00359			151.59	1.01149	0.00372
	152.19	0.99755	0.0039			151.79	0.96963	-0.00372
	152.39	0.99524	0.00436			151.99	0.98194	0.00702
	152.59	0.99654	0.00195			152.19	0.99699	0.00143
	152.79	0.99676	0.00749			152.39	0.97948	0.00258
	152.99	0.99661	0.00416			152.59	0.98003	0.00229
	153.19	0.99222	0.00416			152.79	1.0041	0.00401
	153.39	0.99171	0.0021			152.99	0.99535	0.00172
	153.59	0.9933	0.00159			153.19	0.99234	0.00315
	153.79	0.99222	0.00364			153.39	0.99343	0.00558
	153.99	0.98847	0.00133			153.59	0.97674	-0.0073
	154.19	0.99856	-0.00133			153.79	0.98632	-0.00286
	154.39	0.99265	0.000410551			153.99	1	0.000286369
	154.59	0.9902	-0.000667146			154.19	1.00711	0.00659
	154.79	0.99279	0.000256594			154.39	0.98304	0.00229
	154.99	0.99258	5.13189e-05			154.59	0.97948	0.0116
	155.19	0.99006	0.000821102			154.79	1.01204	0.000572738
	155.39	0.99085	0.000513189			154.99	0.99863	-0.00129
	155.59	0.98602	0.00128			155.19	0.99316	-0.00158
	155.79	0.98314	-0.000307913			155.39	0.98112	0.01074
	155.99	0.98876	-5.13189e-05			155.59	0.98057	-0.000859107
	156.19	0.9804	0.00251			155.79	0.98304	0.00329
	156.39	0.9907	0.00349			155.99	0.98003	-0.00229
	156.59	0.98681	0.00118			156.19	0.9814	-0.01074
	156.79	0.98609	0.00318			156.39	0.9948	-0.00931
	156.99	0.99164	0.00231			156.59	0.99207	-0.00759
	157.19	0.98595	0.000769783			156.79	0.99726	-0.00329
	157.39	0.98422	0.00385			156.99	0.98659	0.00358
	157.59	0.98897	0.00169			157.19	0.97483	0.0053
	157.79	0.98688	0.000205276			157.39	0.98085	0.00129
	157.99	0.99279	0.00318			157.59	0.97401	-0.00115
	158.19	0.99193	0.00282			157.79	0.98468	0.000286369
	158.39	0.99366	0.000872421			157.99	0.98331	0.0083
	158.59	0.98883	0.002			158.19	1.00082	0.01432
	158.79	0.98797	0.000205276			158.39	0.98358	0.01246
	158.99	0.98998	0.00446			158.59	0.98523	0.002
	159.19	0.98667	0.000410551			158.79	0.98988	0.00387
	159.39	0.98595	0.000205276			158.99	0.99124	0.01332
	159.59	0.98797	0.00241			159.19	0.97428	0.00573
	159.79	0.9902	-0.00164			159.39	0.99617	0.0126
	159.99	0.99171	0.000359232			159.59	0.99699	0
	160.19	0.99503	0.00046187			159.79	0.98796	-0.00243
	160.39	0.99236	0.00323			159.99	0.98714	0.00401
	160.59	0.98897	-5.13189e-05			160.19	0.98495	0.00172
	160.79	0.9933	0.00154			160.39	0.98057	0.00487
	160.99	0.99207	0.0021			160.59	0.99015	0.00143
	161.19	0.99669	0.000153957			160.79	0.99124	0.000572738
	161.39	0.99431	0.00267			160.99	0.99179	0
	161.59	0.9866	0.000667146			161.19	0.99453	-0.00659
	161.79	0.99092	0.00251			161.39	0.99808	0.002
	161.99	0.99258	0.00139			161.59	0.99371	-0.00487
	162.19	0.99395	0.0019			161.79	0.99097	0.00745
	162.39	0.99157	0.00313			161.99	0.99343	0.00301
	162.59	0.99301	0.00318			162.19	0.99289	-0.00229
	162.79	0.99409	0.00046187			162.39	0.98851	0.00802
	162.99	0.99243	0.00128			162.59	0.97702	0.00258
	163.19	0.99236	-0.000153957			162.79	0.97647	0.00845
	163.39	0.99611	0.0021			162.99	0.99726	0.01332
	163.59	0.99121	0.000153957			163.19	1.00301	0.0073
	163.79	0.9946	0.00262			163.39	0.99836	0.01561
	163.99	0.99337	0.002			163.59	1.00328	0.00659
	164.19	0.99395	0.00416			163.79	1.00082	0.000286369
	164.39	0.99424	0.000410551			163.99	0.99261	0.00802
	164.59	0.99805	0.00154			164.19	0.99617	0.00229
	164.79	0.99647	0.00369			164.39	0.9844	0.00172
	164.99	0.99676	0.00441			164.59	0.96717	0.00616
	165.19	0.99481	0.0019			164.79	0.9959	0.00301
	165.39	0.99207	0.00457			164.99	0.99179	0.00587
	165.59	0.99387	0.00185			165.19	0.99726	0.00158
	165.79	0.99798	0.00503			165.39	1.00328	-0.00286
	165.99	0.99914	0.00364			165.59	0.99234	0.00372
	166.19	0.99582	0.00621			165.79	1.00027	0.00902
	166.39	0.99575	0.00513			165.99	0.99918	0.00458
	166.59	0.99669	0.00482			166.19	1.00109	0.000429553
	166.79	0.99323	0.00441			166.39	0.98276	0.0073
	166.99	0.99683	0.00636			166.59	0.98659	0.00745
	167.19	0.99279	0.00411			166.79	0.9803	0.01518
	167.39	0.99424	0.0021			166.99	0.99097	0.01088
	167.59	0.99207	0.0078			167.19	0.98687	0.00444
	167.79	0.99676	0.00508			167.39	0.98741	0.00716
	167.99	0.99805	0.00559			167.59	0.98714	-0.00387
	168.19	0.99251	0.0019			167.79	1.00356	0.0126
	168.39	0.9933	0.000821102			167.99	0.97893	0.00158
	168.59	0.99733	0.0039			168.19	0.98851	0.0116
	168.79	0.99251	0.000872421			168.39	1.00821	0.01503
	168.99	0.99128	0.00518			168.59	1.00301	0.00802
	169.19	0.98717	0.00369			168.79	0.98988	0.00501
	169.39	0.99323	0.00205			168.99	0.99343	0.00501
	169.59	0.99078	0.00508			169.19	0.9948	0.00172
	169.79	0.99164	-0.000102638			169.39	0.98523	0.000286369
	169.99	0.99387	0.00282			169.59	0.98659	-0.00659
	170.19	0.99625	0.00354			169.79	0.99781	0.00272
	170.39	0.99712	0.0039			169.99	0.99234	0.00444
	170.59	0.9889	-0.000102638			170.19	0.98769	0.00544
	170.79	0.9897	-0.000769783			170.39	0.97483	0.00129
	170.99	0.98833	-0.00272			170.59	0.97428	-0.00115
	171.19	0.99114	-0.00046187			170.79	0.99289	0.00115
	171.39	0.99294	0.00523			170.99	0.98304	0.00415
	171.59	0.9858	0.00585			171.19	0.98386	0.0106
	171.79	0.98667	0.00149			171.39	1	0.00243
	171.99	0.98948	0.000410551			171.59	1.01286	0.00372
	172.19	0.99164	0.000975059			171.79	1.00274	-0.000286369
	172.39	0.9964	0.00046187			171.99	0.98988	-0.00115
	172.59	0.99085	0.00149			172.19	0.99371	0.00759
	172.79	0.99366	0.006			172.39	0.98714	0.0136
	172.99	0.99013	0.00359			172.59	1.00219	0.0146
	173.19	0.99568	0.00436			172.79	0.98222	0.01188
	173.39	0.99135	0.00339			172.99	0.99808	0.00372
	173.59	0.99474	0.00323			173.19	0.99863	-0.00129
	173.79	0.99114	0.00226			173.39	0.99562	-0.000715922
	173.99	0.98984	-0.00164			173.59	0.99726	-0.00186
	174.19	0.99488	0.00185			173.79	0.98906	-0.00172
	174.39	0.99294	0.00174			173.99	1.00219	-0.000715922
	174.59	0.99294	0.00339			174.19	0.99234	0.00873
	174.79	0.9938	0.000513189			174.39	0.97811	0.01289
	174.99	0.99791	0.00241			174.59	0.9844	0.00759
[truncated: 8,003 more rows]

## Sheet: Fig 2c
			Pixel 1(s12D3)			Pixel 2(s14D3)			Pixel 3(s22D3)			Pixel 4(s23D3)			Estimate of 11 pixels
			Peak current desnity	Peak radiant exitance		Peak current desnity	Peak radiant exitance		Peak current desnity	Peak radiant exitance		Peak current desnity	Peak radiant exitance		Peak current desnity		Peak radiant exitance
			[kA/cm2]	[W/cm^2]		[kA/cm2]	[W/cm^2]		[kA/cm2]	[W/cm^2]		[kA/cm2]	[W/cm^2]		[kA/cm2]	[kA/cm2]	[W/cm^2]	[W/cm^2]
			0.77512	15.1353		0.7902	18.7735		0.84602	18.0619		0.83056	15.6622		5.2	0.3	44	5
			1.63825	27.1074		1.02561	26.1143		1.59788	29.9648		1.73764	29.7578		6.3	0.3	47	6
			0.84118	14.6484		0.79176	18.5994		0.80635	18.1496		0.85116	16.0607
			2.67852	33.9144		1.42655	33.3209		2.63979	36.5008		3.00345	38.9885
			1.60783	26.6828		1.06163	26.4119		1.60672	29.879		1.71913	29.8226
			3.93594	38.9671		1.77234	36.6277		3.99353	41.2211		4.68887	44.67
			2.68382	33.9891		1.40258	33.2803		2.635	36.3754		3.02831	38.3615
			5.35403	41.8871		2.39355	41.0658		5.31596	43.9329		6.43635	48.8984
			3.93594	38.4613		1.74788	36.9687		3.95305	40.6988		4.65258	47.5391
			6.8119	44.6501		2.91727	43.6183		6.74702	45.8181		8.15388	52.3632
			5.31737	41.7275		2.37139	40.9841		5.33081	43.6849		6.42546	52.9711
						3.71779	46.3159
						2.93967	43.7088
						4.25907	48.2997
						3.73749	46.5489
						5.13272	50.3716
						4.3001	48.4119
						5.6699	51.4984
						5.06132	50.159
						6.49266	52.9964
						5.74622	51.3864

## Sheet: Fig 2d
Figure 2d
			Radiant exitance - Current density
			Current density	Radiant exitance
			[kA/cm^2]	[W/cm^2]
			0.7	0.05
			0.6	2.34
			0.6	1.87
			0.5	10.67
			0.51	3.47
			0.04	0.12
			0.0929	7.06
			0.567	0.9
			1.1	4.96
			0.028	0.23
			0.1	2.2
			0.057	1.04
			0.09	1.51
			0.12	2.5
			2	5.17
			0.553	4.31
			0.27	5.93
			3	12
			3	0.42
			0.615	13.04
			2	5.17
			1.68	9.5
			4.5	23.26
			0.4	1.39
			0.1	0.13
			0.09	1.68
			0.035	1.02
			0.112	1.62
			6.3	47
