# Supplementary material for: Electrically driven organic laser using integrated OLED pumping
Source: Nature. 2023 Sep 27;621(7980):746–52. doi: 10.1038/s41586-023-06488-5 (PMC10533406; doi:10.1038/s41586-023-06488-5)
Supplement: Supplementary file 4 — Source Data Fig. 3 [file 41586_2023_6488_MOESM4_ESM.xlsx]

## Sheet: Figure 3a
Figure 3a
			Emission spectrum
			Wavelength	Intensity	Intensity	Intensity	Intensity
			[nm]	[a.u.]	[a.u.]	[a.u.]	[a.u.]
				2 kA/cm^2	2.7 kA/cm^2	3.8 kA/cm^2	4.9 kA/cm^2
			526.366	1.8	1	4	2
			526.393	1.2	2	2	4
			526.42	1.8	2	0	2
			526.446	1.6	2	4	-1
			526.473	2.2	1	2	3
			526.5	1.2	1	0	2
			526.527	1	4	3	0
			526.554	1	3	0	2
			526.58	1	4	0	1
			526.607	1	1	2	3
			526.634	0.8	0	3	2
			526.661	1.2	1	2	1
			526.688	1.2	4	2	0
			526.714	2	1	0	2
			526.741	0.6	2	4	1
			526.768	1.2	3	0	4
			526.795	1.4	3	5	2
			526.822	1.2	3	3	1
			526.848	0.4	-1	3	1
			526.875	1.4	5	2	3
			526.902	1	1	3	3
			526.929	1.6	2	2	0
			526.956	3	3	3	-1
			526.982	1	3	2	3
			527.009	1.6	4	0	6
			527.036	1.8	2	-1	1
			527.063	0.4	2	1	1
			527.09	2	1	0	2
			527.116	1.6	-2	1	3
			527.143	1.2	4	1	4
			527.17	1.8	1	6	0
			527.197	1.8	-1	3	1
			527.224	0.8	3	1	1
			527.25	1.4	4	-1	2
			527.277	1.8	2	1	1
			527.304	1.4	2	0	4
			527.331	1.8	4	3	4
			527.358	2.6	0	0	3
			527.384	1.4	-1	2	2
			527.411	1.8	0	2	0
			527.438	2	-1	3	1
			527.465	2.2	1	1	2
			527.492	1.4	3	3	1
			527.518	2	3	3	4
			527.545	1.6	2	2	3
			527.572	2	4	4	5
			527.599	0.6	3	2	0
			527.626	2.6	4	3	-1
			527.652	1	1	2	3
			527.679	1.8	2	1	5
			527.706	1.8	0	4	1
			527.733	2.2	0	2	5
			527.76	1.2	5	4	4
			527.786	1.6	3	4	0
			527.813	1.2	1	4	5
			527.84	2.2	4	3	5
			527.867	2.6	5	1	3
			527.894	1.6	5	1	7
			527.92	1.6	1	3	1
			527.947	2.4	3	2	6
			527.974	1.6	4	1	0
			528.001	1.8	2	2	0
			528.028	1.8	2	2	1
			528.054	2	2	1	4
			528.081	1.4	3	-1	2
			528.108	2.2	4	2	3
			528.135	2	3	5	2
			528.162	1.8	6	4	3
			528.188	1.8	3	4	5
			528.215	1.8	3	1	4
			528.242	2.4	1	5	0
			528.269	0.8	1	4	2
			528.296	1.6	2	2	4
			528.322	2	0	6	4
			528.349	1.8	6	1	3
			528.376	2	3	3	2
			528.403	1.2	-1	3	0
			528.43	1.4	2	2	3
			528.456	1.6	2	0	3
			528.483	1.8	3	5	2
			528.51	1.2	2	2	1
			528.537	1.6	3	2	4
			528.564	2.2	2	4	5
			528.59	1.6	3	6	5
			528.617	1.8	0	2	3
			528.644	1.8	1	1	1
			528.671	1.8	1	3	2
			528.698	1.8	3	3	2
			528.724	1.6	3	4	2
			528.751	2.8	4	7	2
			528.778	1.6	6	2	2
			528.805	1.6	0	2	6
			528.832	2	3	3	4
			528.858	2	2	2	2
			528.885	2	3	3	3
			528.912	1.8	2	4	3
			528.939	2.6	4	0	2
			528.966	2.4	3	1	5
			528.992	2.6	5	4	4
			529.019	1.8	3	5	7
			529.046	2.8	5	5	3
			529.073	1.6	2	2	5
			529.1	2.4	5	3	1
			529.126	1.6	1	4	2
			529.153	2.6	5	6	3
			529.18	2.2	3	3	8
			529.207	2.2	2	4	1
			529.234	2	0	3	2
			529.26	2	2	1	6
			529.287	2.6	3	1	2
			529.314	2.6	4	6	4
			529.341	2	6	4	3
			529.368	2.2	0	6	3
			529.394	3	5	4	5
			529.421	2.6	2	0	4
			529.448	1.6	2	4	1
			529.475	3.2	4	4	6
			529.502	2.2	2	3	6
			529.528	2	3	2	3
			529.555	2.8	3	-1	4
			529.582	2.4	4	4	4
			529.609	2.4	3	6	5
			529.636	2.8	7	2	2
			529.662	3.8	2	2	7
			529.689	1.8	2	3	4
			529.716	3.4	2	2	2
			529.743	3	1	7	4
			529.77	1.6	4	4	1
			529.796	2.4	4	6	3
			529.823	3.4	0	1	6
			529.85	1.8	5	5	3
			529.877	2.6	4	3	2
			529.904	2.2	1	4	1
			529.93	1.4	1	4	2
			529.957	1.8	3	5	3
			529.984	2.6	3	4	5
			530.011	2.2	3	4	4
			530.038	1.8	4	4	5
			530.064	2	2	4	3
			530.091	3	2	3	6
			530.118	2.6	0	2	2
			530.145	1.6	6	4	3
			530.172	2.4	3	2	6
			530.198	2	3	4	2
			530.225	2.4	4	2	2
			530.252	2.4	2	4	3
			530.279	3	2	4	6
			530.306	1.6	1	1	6
			530.332	3	3	3	3
			530.359	2.2	4	4	4
			530.386	2.6	2	2	5
			530.413	2	4	4	6
			530.44	3.4	3	4	3
			530.466	2.8	5	2	6
			530.493	2	3	2	4
			530.52	3.4	4	2	3
			530.547	3.4	4	3	4
			530.574	2.2	3	2	3
			530.6	2.6	3	5	2
			530.627	2.4	0	2	3
			530.654	2.4	3	3	5
			530.681	1.8	5	4	3
			530.708	2.4	6	8	4
			530.734	3.2	3	3	1
			530.761	1.6	3	2	7
			530.788	2.6	3	3	2
			530.815	2	4	2	7
			530.842	2.4	2	3	4
			530.868	2.2	4	3	2
			530.895	2.6	2	3	3
			530.922	2.8	3	4	7
			530.949	2.2	5	2	3
			530.976	2	3	5	2
			531.002	2.4	3	4	1
			531.029	1.8	7	3	3
			531.056	2.8	1	5	3
			531.083	2.8	2	2	4
			531.11	3.4	3	7	2
			531.136	2	6	4	6
			531.163	2.4	3	0	4
			531.19	2.2	3	3	3
			531.217	2.4	4	5	4
			531.244	3.2	4	3	5
			531.27	1.8	4	2	4
			531.297	2.6	4	6	3
			531.324	3.4	-2	3	3
			531.351	3.6	3	3	4
			531.378	2	2	3	2
			531.404	3.2	7	6	3
			531.431	2.4	2	2	6
			531.458	3	3	2	2
			531.485	2.4	-1	4	3
			531.512	1.8	4	3	4
			531.538	1.2	4	4	0
			531.565	3	1	2	2
			531.592	2.2	2	1	3
			531.619	1.8	0	2	0
			531.646	2.4	4	5	4
			531.672	2.8	-2	2	4
			531.699	2.2	3	4	4
			531.726	1.8	2	5	4
			531.753	2.2	4	0	3
			531.78	2.4	2	2	5
			531.806	2.6	3	2	1
			531.833	2.2	3	3	2
			531.86	2.4	1	2	4
			531.887	3.2	0	5	3
			531.914	1.8	1	4	3
			531.94	2.6	1	0	4
			531.967	1.8	5	2	5
			531.994	2	4	1	2
			532.021	1.4	3	3	1
			532.048	2.2	2	0	4
			532.074	3	4	4	6
			532.101	3	4	2	5
			532.128	1.6	3	4	4
			532.155	3	4	8	6
			532.182	2	2	3	1
			532.208	2.4	4	1	4
			532.235	1.8	4	5	6
			532.262	1.4	1	4	6
			532.289	3	3	1	4
			532.316	2	3	4	2
			532.342	2.2	2	2	4
			532.369	2.6	4	3	0
			532.396	2.4	2	5	2
			532.423	2.2	1	2	2
			532.45	2	0	4	4
			532.476	2.6	1	2	-1
			532.503	2	2	0	1
			532.53	2	1	5	3
			532.557	2	4	3	1
			532.584	1.6	2	2	3
			532.61	1.8	3	6	4
			532.637	2.6	1	2	6
			532.664	1.6	1	0	6
			532.691	2	4	4	4
			532.718	2.6	3	3	2
			532.744	1.8	2	4	1
			532.771	3	5	1	5
			532.798	2	8	1	2
			532.825	1	4	5	3
			532.852	2.4	1	2	1
			532.878	2	2	5	5
			532.905	2.2	3	3	1
			532.932	2	3	5	0
			532.959	2	2	2	5
			532.986	1.6	-2	1	3
			533.012	2.4	3	0	1
			533.039	1	3	2	1
			533.066	2.2	5	4	4
			533.093	2.2	2	6	3
			533.12	3	2	5	1
			533.146	2.6	0	5	5
			533.173	1	4	3	4
			533.2	2.2	2	3	3
			533.227	1.2	0	3	1
			533.254	2.4	2	5	3
			533.28	1.2	3	4	3
			533.307	2.8	1	1	4
			533.334	2	3	3	1
			533.361	0.8	3	2	2
			533.388	2.6	2	5	5
			533.414	1.6	4	2	2
			533.441	1.2	2	4	2
			533.468	1	2	2	4
			533.495	1	6	1	3
			533.522	1.6	4	3	3
			533.548	1.6	2	4	2
			533.575	1	1	3	3
			533.602	3.2	4	2	5
			533.629	2.4	3	3	3
			533.656	1.8	4	2	3
			533.682	1.4	1	1	2
			533.709	1.8	2	1	5
			533.736	1.8	5	5	4
			533.763	1.6	3	1	1
			533.79	0.4	5	1	2
			533.816	2.2	0	1	4
			533.843	1.6	2	0	3
			533.87	3.6	2	0	4
			533.897	2.4	4	2	3
			533.924	2	2	4	0
			533.95	2	-1	1	4
			533.977	2	6	3	4
			534.004	1.2	2	1	1
			534.031	2.2	2	4	3
			534.058	2.4	2	4	2
			534.084	2.6	3	6	4
			534.111	1.4	1	4	4
			534.138	2.2	4	2	4
			534.165	2.4	3	2	0
			534.192	2.6	3	4	3
			534.218	2.2	1	5	1
			534.245	3	4	2	4
			534.272	2.6	2	3	5
			534.299	1.6	1	2	6
			534.326	2	4	0	4
			534.352	2	0	2	3
			534.379	2.2	2	3	2
			534.406	2.2	3	4	4
			534.433	3	2	2	7
			534.46	2.4	4	2	3
			534.486	2.4	2	5	3
			534.513	1.8	3	0	1
			534.54	2.4	5	3	2
			534.567	2	3	4	5
			534.594	2.6	5	2	5
			534.62	2.8	2	5	0
			534.647	2.8	4	2	5
			534.674	3.6	3	7	6
			534.701	3	3	4	3
			534.728	2	0	2	8
			534.754	1.8	1	6	5
			534.781	3.4	2	5	5
			534.808	2.8	6	3	5
			534.835	2.2	3	6	3
			534.862	2.6	2	2	7
			534.888	2.4	2	5	3
			534.915	2.8	-1	2	7
			534.942	2.2	3	2	3
			534.969	1.8	4	2	3
			534.996	3	2	2	4
			535.022	2.4	4	3	3
			535.049	2.4	3	2	3
			535.076	2.2	4	6	4
			535.103	2.6	4	4	3
			535.13	2.4	6	4	4
			535.156	2.8	3	6	3
			535.183	2.6	1	3	1
			535.21	2	3	3	7
			535.237	2.6	1	0	6
			535.264	2.6	3	6	4
			535.29	2	3	5	6
			535.317	2.6	4	4	6
			535.344	2.2	4	5	1
			535.371	2.6	3	3	4
			535.398	4.2	5	4	3
			535.424	2	3	0	1
			535.451	2.2	3	0	4
			535.478	3.4	1	6	5
			535.505	3	2	3	7
			535.532	2.2	3	0	7
			535.558	2.8	4	5	2
			535.585	2.4	2	4	6
			535.612	2.8	5	5	4
			535.639	3.2	2	4	5
			535.666	3.2	3	6	2
			535.692	3	1	3	5
			535.719	3.6	2	4	2
			535.746	3.8	2	4	9
			535.773	2.8	2	4	3
			535.8	3.4	4	3	8
			535.826	3.2	4	5	1
			535.853	4	4	6	3
			535.88	3.8	1	4	3
			535.907	2.8	3	7	3
			535.934	3.6	2	7	3
			535.96	3	4	4	7
			535.987	4	3	8	4
			536.014	2.2	1	5	5
			536.041	1.6	1	6	2
			536.068	2.2	1	5	5
			536.094	2.8	0	8	0
			536.121	2	1	2	5
			536.148	3	3	8	0
			536.175	2.4	2	6	5
			536.202	3.4	3	2	5
			536.228	2.8	3	4	4
			536.255	3	3	3	2
			536.282	2	4	2	7
			536.309	2.8	5	3	3
			536.336	3.8	1	4	5
			536.362	3.8	3	1	5
			536.389	2.6	6	4	5
			536.416	3	4	6	7
			536.443	2.8	5	2	1
			536.47	3.4	3	6	2
			536.496	2.8	5	4	4
			536.523	3.4	6	5	4
			536.55	3.8	6	3	6
			536.577	3.6	7	3	6
			536.604	3.8	4	3	9
			536.63	2.6	2	4	5
			536.657	2.6	6	2	6
			536.684	4.2	5	7	8
			536.711	3.2	1	5	7
			536.738	2.6	4	5	5
			536.764	4	5	3	6
			536.791	3	4	6	4
			536.818	3.8	3	6	5
			536.845	3.4	6	5	7
			536.872	3.8	2	5	5
			536.898	4.6	6	6	7
			536.925	3	5	5	4
			536.952	4	2	2	5
			536.979	3.8	4	6	6
			537.006	3.4	5	4	4
			537.032	2.4	5	5	6
			537.059	4.4	7	2	9
			537.086	3.8	2	3	6
			537.113	2	3	2	10
			537.14	3.4	5	6	7
			537.166	3.8	0	7	8
			537.193	3.6	6	4	7
			537.22	3	2	3	3
			537.247	4	0	3	5
			537.274	3.8	4	3	5
			537.3	3.4	2	5	4
			537.327	4.2	3	4	7
			537.354	2.4	2	4	4
			537.381	3	4	3	3
			537.408	4	3	3	2
			537.434	3.8	2	3	2
			537.461	3.8	2	2	6
			537.488	3.8	4	4	7
			537.515	3.8	3	1	6
			537.542	3.2	3	4	3
			537.568	3.4	2	7	3
			537.595	4	4	4	4
			537.622	3.8	4	5	7
			537.649	3.4	5	5	6
			537.676	3.8	5	1	6
			537.702	3	1	4	5
			537.729	2.6	2	2	4
			537.756	2.6	6	2	3
			537.783	2.2	2	5	3
			537.81	2	7	4	5
			537.836	3.2	1	2	4
			537.863	2.8	6	6	6
			537.89	1.8	4	5	6
			537.917	2	6	8	4
			537.944	3.6	3	1	1
			537.97	3.8	2	6	4
			537.997	3.8	8	9	3
			538.024	3.4	3	3	5
			538.051	3.6	4	5	3
			538.078	2.8	5	4	5
			538.104	4.8	6	7	4
			538.131	4	2	5	4
			538.158	2.8	2	3	6
			538.185	3.4	4	5	5
			538.212	3	6	4	4
			538.238	3	5	4	6
			538.265	4.2	2	2	6
			538.292	2.6	3	4	4
			538.319	3.6	4	3	3
			538.346	3.6	4	1	8
			538.372	3.2	3	4	9
			538.399	3.6	7	4	4
			538.426	2.6	4	5	7
			538.453	2.4	3	3	5
			538.48	2.6	3	2	6
			538.506	3.4	6	8	5
			538.533	3.6	4	4	5
			538.56	3	5	6	2
			538.587	3	4	1	3
			538.614	2.4	5	5	5
			538.64	3.6	6	4	4
			538.667	3.2	5	3	5
			538.694	2.8	3	1	6
			538.721	3.8	4	8	6
			538.748	2.4	2	1	5
			538.774	3.4	2	8	0
			538.801	3	3	3	7
			538.828	4.2	4	4	3
			538.855	2	6	3	6
			538.882	3.8	5	5	2
			538.908	3.8	1	4	4
			538.935	3.4	5	5	6
			538.962	2.4	6	2	2
			538.989	3	1	6	6
			539.016	2.4	4	6	4
			539.042	3.2	7	3	1
			539.069	2.6	3	4	5
			539.096	1.8	1	9	5
			539.123	3.4	4	4	3
			539.15	3.8	2	5	4
			539.176	3.4	2	6	5
			539.203	2.8	4	5	4
			539.23	2.6	4	3	2
			539.257	2.2	2	4	6
			539.284	3.2	3	4	7
			539.31	3	6	2	4
			539.337	2	2	2	3
			539.364	3.2	3	3	4
			539.391	1.8	4	2	6
			539.418	1.6	4	3	6
			539.444	2.4	3	3	2
			539.471	2.2	4	2	6
			539.498	2.2	5	5	5
			539.525	3.6	5	3	4
			539.552	2	2	3	6
			539.578	2.4	1	6	7
			539.605	2.8	4	3	3
			539.632	3.2	2	3	4
			539.659	3.4	4	3	3
			539.686	3	1	4	5
			539.712	3.6	4	5	5
			539.739	3.4	7	5	3
			539.766	3.4	1	2	5
			539.793	4.2	1	4	6
			539.82	3.4	3	7	4
			539.846	2.8	3	5	2
			539.873	3	3	3	4
			539.9	3	6	3	7
			539.927	2.8	7	3	4
			539.954	3.2	3	7	6
			539.98	4.8	6	7	7
			540.007	2.8	5	6	7
			540.034	4.4	4	2	7
			540.061	4.2	7	7	6
			540.088	3.2	4	7	8
			540.114	3.8	2	5	5
			540.141	4.6	4	4	8
			540.168	5.2	8	9	8
			540.195	5.2	7	3	9
			540.222	5.4	6	5	10
			540.248	4.4	4	7	11
			540.275	5.2	7	11	9
			540.302	5.8	3	13	7
			540.329	5	9	7	11
			540.356	5.2	8	7	7
			540.382	5	5	7	12
			540.409	5.6	7	8	9
			540.436	4.4	5	11	8
			540.463	4.8	5	6	8
			540.49	4.2	5	10	7
			540.516	5	7	6	8
			540.543	6	7	6	6
			540.57	5	7	5	9
			540.597	4.6	7	5	5
			540.624	4.6	3	7	6
			540.65	6	4	4	6
			540.677	3.4	1	6	5
			540.704	1.8	5	2	3
			540.731	2.8	2	3	5
			540.758	2.4	3	4	3
			540.784	2.2	1	0	5
			540.811	1	2	3	2
			540.838	3	4	4	4
			540.865	2	1	-2	5
			540.892	0.4	1	3	5
			540.918	1	3	4	2
			540.945	2.2	2	3	5
			540.972	1.8	4	4	2
			540.999	2	1	3	6
			541.026	0.8	3	1	2
			541.052	2	4	3	2
			541.079	1.8	1	5	2
			541.106	0.8	4	1	3
			541.133	1.2	5	0	5
			541.16	0.8	3	0	5
			541.186	1.8	3	2	3
			541.213	2.2	2	3	5
			541.24	1.4	2	5	3
			541.267	2	2	3	3
			541.294	2	4	5	2
			541.32	2.2	1	5	4
			541.347	2.2	4	3	6
			541.374	1.2	1	3	7
			541.401	2.2	2	2	6
			541.428	2.4	1	5	1
			541.454	1.2	2	0	4
			541.481	2	0	3	4
			541.508	2.8	3	3	3
			541.535	1.4	3	3	5
			541.562	1.8	3	1	7
			541.588	2.4	1	4	6
			541.615	1.6	3	3	2
			541.642	2.8	3	7	7
			541.669	2.4	3	0	3
			541.696	2.2	1	1	5
			541.722	2	1	3	1
			541.749	1	3	4	5
			541.776	1.6	1	5	7
			541.803	2.2	3	1	3
			541.83	2.4	1	0	5
			541.856	2.8	3	10	4
			541.883	2.2	2	3	6
			541.91	1.6	2	3	5
			541.937	3.2	2	5	5
			541.964	2	3	1	8
			541.99	1.4	5	4	8
			542.017	2.4	6	5	21
			542.044	2.8	4	5	22
			542.071	5	5	11	19
			542.098	2.6	6	10	23
			542.124	3.6	6	33	60
			542.151	4.2	15	118	246
			542.178	3.8	24	233	559
			542.205	3	28	291	678
			542.232	5	23	222	559
			542.258	4.6	10	99	279
			542.285	3.4	5	22	84
			542.312	2.8	4	9	13
			542.339	4	3	7	7
			542.366	2.4	6	7	8
			542.392	3.2	7	3	6
			542.419	3.8	6	8	8
			542.446	3.2	2	7	6
			542.473	3.6	4	5	9
			542.5	3.4	2	6	8
			542.526	2.8	5	4	8
			542.553	4	2	4	8
			542.58	3	6	7	5
			542.607	2.6	4	4	7
			542.634	3.6	1	6	9
			542.66	3.2	5	6	9
			542.687	3.8	6	3	7
			542.714	2.8	6	1	6
			542.741	2.2	5	5	7
			542.768	3.2	5	3	1
			542.794	2.6	1	6	4
			542.821	2.8	5	5	5
			542.848	3	4	5	3
			542.875	3.2	3	5	9
			542.902	2.8	7	5	9
			542.928	3.4	6	4	6
			542.955	3.2	9	6	4
			542.982	3.4	5	3	6
			543.009	3.8	4	3	4
			543.036	3.2	3	7	8
			543.062	4.2	2	4	5
			543.089	3.4	4	5	3
			543.116	2.8	6	2	4
			543.143	2.6	3	4	4
			543.17	3	3	9	4
			543.196	3	1	2	2
			543.223	2.8	2	2	2
			543.25	3.8	3	6	6
			543.277	2.6	3	7	6
			543.304	3.6	2	6	7
			543.33	4	2	3	7
			543.357	4	4	4	9
			543.384	3.2	4	4	8
			543.411	2.8	3	3	6
			543.438	3	4	5	5
			543.464	3	3	0	6
			543.491	3.8	4	6	6
			543.518	3.6	5	1	4
			543.545	4	5	6	7
			543.572	3.8	3	6	5
			543.598	3.2	3	5	3
			543.625	3.4	4	5	5
			543.652	3.6	5	8	6
			543.679	4.6	4	6	8
			543.706	3.8	3	2	4
			543.732	4.2	4	5	5
			543.759	2.2	2	4	2
			543.786	3.6	5	3	6
			543.813	2.8	5	6	5
			543.84	3.8	4	4	7
			543.866	3.4	3	2	4
			543.893	2.6	7	1	5
			543.92	3.4	3	5	6
			543.947	3.4	4	3	5
			543.974	2.8	3	6	5
			544	3.6	3	4	6
			544.027	3.8	3	6	5
			544.054	3.8	6	3	4
			544.081	3	3	7	7
			544.108	3.6	4	3	5
			544.134	3.8	6	3	5
			544.161	3.6	2	4	9
			544.188	3.6	2	5	3
			544.215	3.6	3	5	5
			544.242	2	1	6	7
			544.268	3.8	2	4	5
			544.295	4.2	2	1	6
			544.322	2.4	6	6	3
			544.349	3.8	7	7	6
			544.376	3.2	4	6	6
			544.402	3.4	4	4	3
			544.429	3.4	4	6	6
			544.456	4.6	3	4	9
			544.483	2.2	4	6	9
			544.51	3.2	2	7	5
			544.536	4	2	4	4
			544.563	2.4	4	6	8
			544.59	4.4	-1	7	6
			544.617	3.4	4	4	5
			544.644	3.8	7	3	6
			544.67	2.4	6	7	4
			544.697	2.8	4	4	7
			544.724	4	4	3	7
			544.751	4.4	5	6	8
			544.778	3.4	4	5	4
			544.804	3.4	5	6	6
			544.831	3.2	6	5	7
			544.858	3.8	5	7	5
			544.885	3	4	1	3
			544.912	3	5	3	6
			544.938	3.4	9	3	3
			544.965	4	4	3	5
			544.992	3.8	2	4	6
			545.019	2.2	6	6	7
			545.046	3.4	6	5	8
			545.072	2.8	5	3	5
			545.099	3.4	3	4	6
			545.126	3	5	5	5
			545.153	4.4	0	7	4
			545.18	2.4	1	5	3
			545.206	4	3	6	2
			545.233	2.6	2	8	4
			545.26	2.6	4	4	5
			545.287	4	2	5	5
			545.314	3	3	2	1
			545.34	4	7	4	5
			545.367	2.8	0	8	4
			545.394	2.6	4	6	4
			545.421	2.4	2	1	6
			545.448	3.2	2	1	6
			545.474	4.2	4	2	7
			545.501	2.8	6	5	4
			545.528	4.2	1	2	4
			545.555	3.8	5	3	4
			545.582	2.8	1	5	5
			545.608	3.6	7	3	5
			545.635	2.8	6	4	4
			545.662	3	6	7	5
			545.689	3	6	6	5
			545.716	3.8	5	5	5
			545.742	3.2	2	5	3
			545.769	4.4	5	4	5
			545.796	4	6	5	8
			545.823	2.6	3	3	3
			545.85	3.4	3	4	7
			545.876	2.8	2	4	3
			545.903	2.4	4	5	4
			545.93	3.8	2	5	6
			545.957	3.2	4	5	4
			545.984	2.8	2	3	1
			546.01	3.8	4	3	4
			546.037	3.6	2	6	3
			546.064	2.8	3	4	4
			546.091	3	1	3	7
			546.118	2.4	5	2	4
			546.144	2	3	5	4
			546.171	2.8	1	2	5
			546.198	1.4	0	2	2
			546.225	3.2	3	3	5
			546.252	2.6	0	3	4
			546.278	1.6	-2	4	5
			546.305	3.2	2	7	7
			546.332	3.2	0	7	1
			546.359	3	3	3	5
			546.386	2.4	5	2	5
			546.412	2.8	2	3	6
			546.439	2	2	5	8
			546.466	2.8	6	4	7
			546.493	2.2	2	1	6
			546.52	1.8	2	2	9
			546.546	2.4	2	5	6
			546.573	3.8	6	6	4
			546.6	3.4	6	4	2
			546.627	2	4	2	7
			546.654	2.4	4	1	4
			546.68	2.8	5	3	2
			546.707	2.6	3	4	2
			546.734	1.6	3	1	4
			546.761	3.2	3	3	0
			546.788	2	3	4	-2
			546.814	1.2	0	8	7
			546.841	2.2	4	4	5
			546.868	2.2	1	5	5
			546.895	1.8	3	3	8
			546.922	2	2	1	1
			546.948	2	0	6	2
			546.975	1.4	4	0	3
			547.002	0.8	6	3	3
			547.029	1.6	4	2	3
			547.056	2	2	2	2
			547.082	1.6	4	3	3
			547.109	1.6	4	5	4
			547.136	2.6	5	3	3
			547.163	2.8	1	2	2
			547.19	2.2	1	0	2
			547.216	3	4	6	3
			547.243	2.4	0	5	3
			547.27	2.2	3	2	4
			547.297	1.4	4	2	4
			547.324	2	0	4	5
			547.35	2	3	5	5
			547.377	1.2	5	4	5
			547.404	3	4	2	2
			547.431	2	-1	6	5
			547.458	2.8	1	-1	5
			547.484	1.6	-1	3	3
			547.511	1.6	4	0	4
			547.538	3	4	2	5
			547.565	2	3	1	2
			547.592	2.8	1	3	3
			547.618	1.2	2	5	1
			547.645	2	0	2	1
			547.672	1.8	4	4	5
			547.699	1.8	1	1	3
			547.726	2.4	1	2	2
			547.752	2.4	0	4	6
			547.779	2.6	1	2	1
			547.806	1.4	1	1	2
			547.833	2.2	1	-1	5
			547.86	1.4	3	1	1
			547.886	2.6	5	1	3
			547.913	1.6	-1	2	3
			547.94	2	5	0	2
			547.967	2	3	-1	3
			547.994	2.4	3	3	1
			548.02	1.4	2	2	6
			548.047	2	2	4	0
			548.074	2	1	4	3
			548.101	0.8	0	6	4
			548.128	1.2	3	3	2
			548.154	1.2	1	4	1
			548.181	2.4	4	2	-2
			548.208	-4	16	-9	9
			548.235	6.6	1	4	2
			548.262	1.4	4	1	1
			548.288	2.4	4	1	5
			548.315	2.4	4	4	4
			548.342	1.6	3	4	-1
			548.369	1.2	4	4	1
			548.396	2.4	1	5	4
			548.422	1.4	3	2	2
			548.449	1.6	4	0	3
			548.476	1.4	2	1	1
			548.503	1	0	2	5
			548.53	1.6	5	1	3
			548.556	1.6	2	3	2
			548.583	2	2	0	0
			548.61	1.6	4	2	2
			548.637	0.8	2	2	1
			548.664	1.6	3	2	0
			548.69	1.6	1	1	2
			548.717	1.6	2	3	3
			548.744	0.4	1	3	5
			548.771	1.4	3	3	3
			548.798	1.2	5	3	3
			548.824	1.6	1	2	0
			548.851	1	0	5	6
			548.878	2.2	4	2	2
			548.905	1.8	0	1	5
			548.932	1.4	2	2	2
			548.958	2.2	2	5	3
			548.985	2.8	3	2	1
			549.012	2	3	1	0
			549.039	1.6	3	2	6
			549.066	2.2	3	0	7
			549.092	1.6	0	5	5
			549.119	2.2	2	1	-1
			549.146	2.4	4	3	0
			549.173	1.2	3	-2	-1
			549.2	1.8	0	0	1
			549.226	2	3	1	2
			549.253	2	1	3	5
			549.28	2.2	4	3	3
			549.307	1.4	4	3	4
			549.334	1.2	2	6	5
			549.36	2.4	4	0	1
			549.387	1	-1	4	5
			549.414	1.6	2	5	1
			549.441	1.4	1	3	2
			549.468	1.4	-1	1	2
			549.494	1.8	4	5	3
			549.521	1.4	2	4	1
			549.548	1.2	1	3	4
			549.575	2.4	2	5	2
			549.602	2.2	0	3	-1
			549.628	1.6	2	2	0
			549.655	2.4	3	1	1
			549.682	1.4	6	1	3
			549.709	1.4	2	2	2
			549.736	1.4	4	4	1
			549.762	0.4	3	4	5
			549.789	1.2	3	7	3
			549.816	1.6	2	2	3
			549.843	1.4	2	-1	4
			549.87	2.4	3	-1	1
			549.896	2.8	-2	5	1
			549.923	2.4	1	4	3
			549.95	2	-1	2	5
			549.977	1.4	1	2	3
			550.004	2.4	2	1	1
			550.03	0.8	4	3	4
			550.057	1	2	3	4
			550.084	1	1	-1	6
			550.111	1.6	0	3	3
			550.138	2.6	0	1	4
			550.164	2.4	5	3	2
			550.191	1.8	3	0	2
			550.218	2	1	5	3
			550.245	2.6	0	4	2
			550.272	2.2	4	1	5
			550.298	2.2	4	4	4
			550.325	1.6	0	1	4
			550.352	1.2	5	2	5
			550.379	1.8	5	3	3
			550.406	2.2	5	3	4
			550.432	2	3	2	5
			550.459	1.4	1	2	2
			550.486	2	4	3	8
			550.513	1.4	2	5	5
			550.54	2.4	2	1	6
			550.566	2	0	5	3
			550.593	1.8	3	5	1
			550.62	1.8	2	2	3
			550.647	1.8	3	4	4
			550.674	2	2	2	3
			550.7	1.6	2	1	1
			550.727	2.2	4	0	2
			550.754	1.8	2	-2	0
			550.781	3.2	5	3	3
			550.808	2	2	1	3
			550.834	2.2	6	3	6
			550.861	2.4	4	3	5
			550.888	1.8	0	2	3
			550.915	2.8	0	5	3
			550.942	1.4	4	3	1
			550.968	2.6	4	0	4
			550.995	1.6	-1	4	5
			551.022	2.8	5	3	6
			551.049	1.2	4	4	3
			551.076	1.4	1	4	2
			551.102	2.4	3	4	5
			551.129	2.2	3	3	4
			551.156	2	4	2	2
			551.183	2.4	2	4	4
			551.21	1.8	2	4	5
			551.236	2.6	2	0	2
			551.263	2.2	4	1	9
			551.29	1.4	4	1	4
			551.317	1.8	1	3	4
			551.344	1.4	-1	2	4
			551.37	3	3	5	3
			551.397	2.2	1	2	1
			551.424	1.6	4	4	5
			551.451	2.2	2	1	3
			551.478	3.6	1	4	2
			551.504	2.4	3	4	3
			551.531	2.6	2	4	4
			551.558	2.6	3	2	1
			551.585	2	4	4	4
			551.612	1.6	6	3	5
			551.638	1.6	4	2	4
			551.665	2	3	5	5
			551.692	2.8	-1	4	4
			551.719	2.4	1	3	5
			551.746	1.2	1	4	4
			551.772	3	2	5	5
			551.799	2	3	4	5
			551.826	2.4	3	5	3
			551.853	2.2	4	3	4
			551.88	2	3	2	5
			551.906	2.2	2	3	5
			551.933	2.2	1	4	8
			551.96	2.2	1	2	3
			551.987	2.4	0	2	3
			552.014	2	1	2	1
			552.04	2.6	4	3	6
			552.067	2.2	2	2	5
			552.094	2.2	1	2	3
			552.121	2.2	5	2	7
			552.148	2.4	3	3	6
			552.174	3.4	2	3	4
			552.201	2.6	4	2	2
			552.228	2.2	2	4	3
			552.255	2	3	3	3
			552.282	2.4	3	2	1
			552.308	2.8	3	4	2
			552.335	2.8	3	2	6
			552.362	1.8	3	3	4
			552.389	3	5	3	2
			552.416	2.4	3	7	5
			552.442	2	1	0	6
			552.469	2	5	-1	4
			552.496	2.6	2	3	-3
			552.523	2.6	2	2	1
			552.55	2.2	7	3	6
			552.576	2	4	5	2
			552.603	2.6	2	3	5
			552.63	2	5	4	4
			552.657	2.4	5	1	2
			552.684	2	1	1	3
			552.71	2	1	6	6
			552.737	1.8	4	5	4
			552.764	1.4	3	1	4
			552.791	2	2	2	2
			552.818	2	3	0	5
			552.844	1.8	4	3	2
			552.871	2.6	3	1	3
			552.898	2.2	3	0	3
			552.925	2.4	2	1	3
			552.952	1.6	2	4	0
			552.978	2.4	1	-2	3
			553.005	1	-1	4	3
			553.032	2.4	3	4	2
			553.059	2.4	2	-1	1
			553.086	2.4	3	3	6
			553.112	1.6	5	3	7
			553.139	1.2	1	4	6
			553.166	3	3	2	4
			553.193	1.4	1	3	2
			553.22	2.2	4	2	6
			553.246	1.4	0	2	5
			553.273	2	2	3	3
			553.3	1.8	5	5	4
			553.327	1.6	-1	0	2
			553.354	2.6	2	4	3
			553.38	2.8	2	2	2
			553.407	1.8	3	1	2
			553.434	2	-1	6	5
			553.461	2.2	0	1	2
			553.488	2.8	4	4	1
			553.514	1.6	3	2	4
			553.541	2.8	4	-1	4
			553.568	2.2	3	4	2
			553.595	1.2	0	7	2
			553.622	1.2	2	4	5
			553.648	1	4	4	3
			553.675	2	3	1	4
			553.702	2.6	3	0	3
			553.729	1.6	3	1	2
			553.756	2.6	2	2	3

## Sheet: Figure 3b
Figure 3b
			Intensity - Peak current density					Inset: Polarization
			Peak current density	Integrated intensity	Standard Error			Angle	Normalized intensity
			[kA/cm^2]	[a.u.]					[a.u.]
			0.87061	27.5	2.17945			0	0.03202
			0.86823	25.5	1.93649			10	0.04557
			1.08065	44.75	2.28674			20	0.08744
			1.54663	54	2.3094			30	0.21552
			1.69878	55.75	3.17214			40	0.3436
			2.01761	66.75	1.97379			50	0.5197
			2.29238	64.25	5.51324			60	0.65148
			2.66578	126.75	9.47255			70	0.80419
			3.11551	474	18.5831			80	0.91995
			3.38684	763	9.0185			90	1
			3.7643	1087.33	7.9652			100	0.96305
			3.93895	1307.25	24.6386			110	0.83251
			4.24934	1694.25	16.398			120	0.73522
			4.52598	2000.5	11.199			130	0.62438
			4.87063	2769	175			140	0.41256
								150	0.2931
								160	0.1601
								170	0.05665
								180	0.0431

## Sheet: Figure 3c
Figure 3c
			Line profile
			Position	Intensity	Intensity
			[μm]	[a.u.]	[a.u.]
				Below threshold	Above threshold
			0	318.048	474.333
			5.4	301.143	476.762
			10.8	325.19	456.905
			16.2	320.714	454.762
			21.6	324.286	444.19
			27	348.095	447.143
			32.4	346.952	444.286
			37.8	316.762	474.19
			43.2	322	466.952
			48.6	323.238	467.667
			54	329.381	445.381
			59.4	318.524	449
			64.8	326.333	468.571
			70.2	332.238	475.762
			75.6	337.381	455.476
			81	317.333	464.429
			86.4	329.19	451.286
			91.8	328.571	462
			97.2	359.19	471.714
			102.6	321	441.714
			108	310	435.952
			113.4	322.476	475.19
			118.8	310.857	443.667
			124.2	323.524	444.095
			129.6	341.524	466.714
			135	308.143	465.524
			140.4	326.429	456.238
			145.8	326.714	453.476
			151.2	308.476	486.238
			156.6	337.381	452.429
			162	320.952	450.143
			167.4	331.905	436.381
			172.8	323.619	453.19
			178.2	308.81	451.762
			183.6	333.286	478.19
			189	330.19	468.476
			194.4	323.143	452.571
			199.8	331.381	441.619
			205.2	329.524	463.81
			210.6	333.476	442.571
			216	350	446.952
			221.4	318.714	461.429
			226.8	319.571	475.619
			232.2	329	441.238
			237.6	328.143	453.762
			243	341.333	469.714
			248.4	319.19	489.762
			253.8	345.571	458.524
			259.2	345.81	467
			264.6	328.81	477.095
			270	340.381	453.714
			275.4	335.857	458.81
			280.8	343.524	450.238
			286.2	306.571	462.095
			291.6	322.619	460.238
			297	324	469.19
			302.4	335.524	450.857
			307.8	324.762	459.857
			313.2	317.714	467.429
			318.6	322.952	456.714
			324	336.286	457.619
			329.4	334.667	488.381
			334.8	338.286	480.333
			340.2	338.857	452.048
			345.6	340.429	462.333
			351	347.857	454.619
			356.4	318.333	455.714
			361.8	332.095	445.143
			367.2	322.905	455.19
			372.6	337.381	437.667
			378	342.857	454.81
			383.4	330.714	449.19
			388.8	344.619	451.048
			394.2	340.952	424.286
			399.6	333.714	442
			405	314.619	447.238
			410.4	347.143	466.667
			415.8	338.286	451.381
			421.2	327.81	466.714
			426.6	330.381	447.19
			432	342.429	446.762
			437.4	340.476	447.143
			442.8	329.333	461.143
			448.2	337.714	451.238
			453.6	341.143	461.381
			459	333.857	458.429
			464.4	319.476	472.095
			469.8	324.857	472.048
			475.2	317.81	465.429
			480.6	316.857	455.286
			486	330.238	457.143
			491.4	319.429	470.095
			496.8	330.143	467.762
			502.2	343.429	474.524
			507.6	339.952	453.095
			513	335.857	444.048
			518.4	331.667	462
			523.8	324.571	449.476
			529.2	349.238	461.286
			534.6	334.381	462.381
			540	323.429	453.667
			545.4	333.714	463.143
			550.8	332.381	472.905
			556.2	349.143	455.095
			561.6	354.952	456.81
			567	336.286	483.429
			572.4	336	445.571
			577.8	332.857	470.714
			583.2	342.905	467.81
			588.6	331.476	454.095
			594	323.048	451.238
			599.4	336.905	464.762
			604.8	345.905	465.095
			610.2	332.143	461.048
			615.6	337.19	446.095
			621	332.857	462.095
			626.4	350.238	463.19
			631.8	318.857	472.714
			637.2	337	443.81
			642.6	339.857	470.762
			648	310.619	459.905
			653.4	327.19	465.429
			658.8	331.381	462.524
			664.2	334.286	468.571
			669.6	328.095	473.19
			675	324.619	465.286
			680.4	338.857	416.571
			685.8	327.143	456.667
			691.2	329.238	454.238
			696.6	326	450.571
			702	343	448.81
			707.4	355.619	479.095
			712.8	339.19	457.476
			718.2	325.81	454
			723.6	309.048	475.524
			729	340.571	469.667
			734.4	334.714	448.952
			739.8	327.048	473
			745.2	350.381	475.048
			750.6	322.571	459.429
			756	321.619	482.143
			761.4	308.524	462.905
			766.8	344	462.143
			772.2	314.143	482.524
			777.6	351.19	466.095
			783	361.476	463.095
			788.4	335.381	459.524
			793.8	336.857	471.333
			799.2	333.476	482.857
			804.6	332.286	458.333
			810	333.143	448.667
			815.4	337.714	459.762
			820.8	331.762	463
			826.2	331.905	469.762
			831.6	322.429	451.667
			837	331.429	482.619
			842.4	324.714	482.571
			847.8	323.048	460.19
			853.2	345.048	475.667
			858.6	318	480.095
			864	337.857	448.667
			869.4	335.81	458
			874.8	322.238	482.619
			880.2	330.905	468.429
			885.6	331.524	476.476
			891	345.19	466.143
			896.4	338.381	464.952
			901.8	340.476	477.905
			907.2	328.524	477.333
			912.6	340.381	471
			918	348.952	467.19
			923.4	353.571	459.857
			928.8	333.81	448.714
			934.2	343.429	468.571
			939.6	324.714	462.524
			945	329.476	464.857
			950.4	342.905	468.19
			955.8	334.095	430.857
			961.2	325.667	469.667
			966.6	328.762	484.19
			972	346.429	486.762
			977.4	347.81	466.381
			982.8	340	482.857
			988.2	339.381	479.238
			993.6	347.286	457.952
			999	354.095	476.667
			1004.4	353.286	468.857
			1009.8	307.81	481.619
			1015.2	332.286	454.857
			1020.6	334.905	465.333
			1026	325.333	495.857
			1031.4	322.143	447.476
			1036.8	334.81	465.143
			1042.2	339.048	459.524
			1047.6	331.476	453.714
			1053	312.381	466.952
			1058.4	336.81	455.095
			1063.8	325.762	469.048
			1069.2	327.81	481.048
			1074.6	327.286	469.381
			1080	329.095	483.762
			1085.4	346.048	490.286
			1090.8	339.524	478.857
			1096.2	336.571	465
			1101.6	344.571	477.81
			1107	324.762	475.19
			1112.4	344.381	479.429
			1117.8	337.857	484.952
			1123.2	351.19	478
			1128.6	348.048	481.524
			1134	328.952	449.19
			1139.4	316.048	474.238
			1144.8	314.143	468.381
			1150.2	331.19	480.143
			1155.6	355.524	457.238
			1161	339.048	459.857
			1166.4	339.238	468.762
			1171.8	332.571	461.667
			1177.2	352.857	461.143
			1182.6	340.238	473.524
			1188	325.857	462.524
			1193.4	340.381	465.19
			1198.8	326.571	472.762
			1204.2	350.429	450.476
			1209.6	323.762	476.667
			1215	331.524	489.857
			1220.4	326.381	447.714
			1225.8	315.571	455.619
			1231.2	342.286	487.81
			1236.6	340.381	462.333
			1242	349.048	475.619
			1247.4	317.857	455.81
			1252.8	320.381	482.952
			1258.2	324.238	482.286
			1263.6	317.762	496.048
			1269	330.857	482.571
			1274.4	330.19	476.143
			1279.8	330.143	476.476
			1285.2	350.714	480.238
			1290.6	335.524	486.619
			1296	341.667	466.19
			1301.4	347.524	491.381
			1306.8	343.095	475.619
			1312.2	331.19	485.333
			1317.6	329.286	471.476
			1323	336.476	481.286
			1328.4	347.667	466.857
			1333.8	340.571	464.238
			1339.2	334.048	492.19
			1344.6	357.286	468
			1350	338.524	480.381
			1355.4	314.429	460.238
			1360.8	350.143	487.238
			1366.2	324.619	464.905
			1371.6	328.143	490.143
			1377	338.143	472.143
			1382.4	344.095	482.143
			1387.8	327.048	470.476
			1393.2	337	473.238
			1398.6	335.286	479.524
			1404	327.381	488.143
			1409.4	349.571	458.619
			1414.8	335.524	474.619
			1420.2	337.286	478.667
			1425.6	347.524	477.476
			1431	333	475.667
			1436.4	321.524	470.524
			1441.8	327.333	485.762
			1447.2	319.19	480.476
			1452.6	363.524	462.048
			1458	333.143	486.238
			1463.4	329.905	479.857
			1468.8	329.048	490.476
			1474.2	325.667	473.81
			1479.6	329.619	470.476
			1485	327.952	462.095
			1490.4	325.714	462.857
			1495.8	351.476	468.333
			1501.2	355.905	473.952
			1506.6	327.667	470.19
			1512	329.619	499.19
			1517.4	341.095	491.19
			1522.8	326.81	494.143
			1528.2	331.905	478.762
			1533.6	355.619	479.095
			1539	330.048	486
			1544.4	323.905	468.714
			1549.8	341.476	489.476
			1555.2	348.619	476.762
			1560.6	321.238	485.762
			1566	329.81	492.19
			1571.4	337.571	498.476
			1576.8	332.905	480.81
			1582.2	327.381	468.857
			1587.6	342.762	500.81
			1593	323	479.905
			1598.4	330.667	490.667
			1603.8	329.095	482
			1609.2	338	482.333
			1614.6	329.619	497.524
			1620	342.19	485.905
			1625.4	330.19	489.286
			1630.8	337.143	495.857
			1636.2	332.714	505.571
			1641.6	347.286	508.905
			1647	326.286	508.095
			1652.4	348.714	504.762
			1657.8	304.619	501.143
			1663.2	318.429	501.81
			1668.6	344.143	499.238
			1674	319.81	501.19
			1679.4	335.667	517.524
			1684.8	344	503
			1690.2	335.952	520.952
			1695.6	323.571	520.619
			1701	341.476	489.571
			1706.4	335.381	520.381
			1711.8	329.524	511.238
			1717.2	331.429	514.143
			1722.6	336.524	521.429
			1728	325.048	534
			1733.4	325.857	522.286
			1738.8	333.81	511.762
			1744.2	327.429	500.524
			1749.6	340.714	528.905
			1755	327.143	533
			1760.4	319.81	533.143
			1765.8	331.667	551.429
			1771.2	337.143	539.619
			1776.6	330.524	534.095
			1782	338.381	570.333
			1787.4	327.19	587.619
			1792.8	353.762	623.714
			1798.2	350.524	639.19
			1803.6	336.381	675.857
			1809	345.048	715.667
			1814.4	343.857	732.857
			1819.8	336.952	777.381
			1825.2	309.905	811.19
			1830.6	345.619	874.333
			1836	342.714	881
			1841.4	319.048	939.286
			1846.8	331.19	934.476
			1852.2	353.381	999.095
			1857.6	341.048	1008.9
			1863	347.571	1003.67
			1868.4	318.619	1024.19
			1873.8	365.857	1016.86
			1879.2	327.762	1032.9
			1884.6	348.333	999.857
			1890	324.619	1032.86
			1895.4	356.19	1016.67
			1900.8	329.905	970.667
			1906.2	325.143	941.857
			1911.6	335.476	948.19
			1917	337.762	902.952
			1922.4	348.81	865.905
			1927.8	335.905	856.19
			1933.2	320.333	827.19
			1938.6	354.857	812.714
			1944	326.238	765.19
			1949.4	357.476	727.905
			1954.8	327.762	747.048
			1960.2	356.238	724.714
			1965.6	330.19	718.048
			1971	352.619	706.619
			1976.4	341.667	650.952
			1981.8	350.905	671.667
			1987.2	324.905	645.238
			1992.6	329.571	648.81
			1998	345.143	634
			2003.4	325	604.905
			2008.8	329.238	603.857
			2014.2	343.619	618.619
			2019.6	347.19	587.524
			2025	349.095	610.524
			2030.4	345.619	598.429
			2035.8	339.81	605.952
			2041.2	323.762	600.524
			2046.6	345.476	585.667
			2052	342.333	609.952
			2057.4	351.952	597.524
			2062.8	336.19	651.048
			2068.2	352.286	658
			2073.6	345.286	676.952
			2079	324	671.762
			2084.4	343.381	668.286
			2089.8	345.905	687.381
			2095.2	332.571	693.048
			2100.6	332.667	681.095
			2106	331.952	692.714
			2111.4	327.905	718.571
			2116.8	332.714	734.619
			2122.2	342.19	721.619
			2127.6	334.571	731.524
			2133	335.905	724.333
			2138.4	327.667	748.952
			2143.8	340.524	722.619
			2149.2	325.81	728.429
			2154.6	310.905	710.048
			2160	353.762	705.095
			2165.4	347.381	710.714
			2170.8	331.81	697.81
			2176.2	361.952	689.048
			2181.6	330.857	646.524
			2187	339.429	635.048
			2192.4	351.571	609.381
			2197.8	333.524	568.857
			2203.2	339.714	580.333
			2208.6	333.667	535.571
			2214	357.048	521.571
			2219.4	336.381	549.905
			2224.8	341.952	510.952
			2230.2	334.286	532.333
			2235.6	344.19	480.429
			2241	353.19	506.524
			2246.4	339.429	521.238
			2251.8	341	498.762
			2257.2	356.381	504.571
			2262.6	340.381	493.524
			2268	326.571	501.333
			2273.4	340.19	493
			2278.8	350.333	494.905
			2284.2	348.952	501.143
			2289.6	365	481.714
			2295	337.429	490
			2300.4	345.048	489.952
			2305.8	327.143	510.619
			2311.2	318.143	496.476
			2316.6	331.714	485.571
			2322	332.619	500.476
			2327.4	323.952	503.095
			2332.8	332.667	477.524
			2338.2	332.81	462.905
			2343.6	362.095	480
			2349	336.476	493.333
			2354.4	341.571	478.19
			2359.8	330.048	485.381
			2365.2	321.143	497.286
			2370.6	329.476	486.762
			2376	346.714	497.81
			2381.4	344.476	491.905
			2386.8	351.905	468
			2392.2	360.143	504.095
			2397.6	354.048	463.571
			2403	343.381	490.905
			2408.4	342.238	479.381
			2413.8	336.857	474.905
			2419.2	327.619	481.095
			2424.6	347.143	505.667
			2430	332.571	466.619
			2435.4	345.095	489.857
			2440.8	332.762	463.571
			2446.2	358.524	496.667
			2451.6	344.19	458.667
			2457	315.667	495.952
			2462.4	329	481.81
			2467.8	347.286	484
			2473.2	346.952	476.048
			2478.6	329.238	483.762
			2484	333.333	507.857
			2489.4	356.143	486.095
			2494.8	345	493.762
			2500.2	339.238	477.429
			2505.6	338.048	474.762
			2511	343.095	483.714
			2516.4	350.476	501.19
			2521.8	336.381	487.381
			2527.2	326.238	473.143
			2532.6	352.667	486.238
			2538	319.952	467.476
			2543.4	316.143	478.048
			2548.8	326.238	472.095
			2554.2	361.524	477.048
			2559.6	317.238	487.524
			2565	351.048	480.667
			2570.4	342.81	486.476
			2575.8	344.381	485.524
			2581.2	334.143	468.524
			2586.6	330.714	462.714
			2592	330.714	488
			2597.4	344.333	479.333
			2602.8	354.429	459.762
			2608.2	359.238	489.476
			2613.6	349.667	486.381
			2619	350.619	485.952
			2624.4	330.619	477.048
			2629.8	358.524	471.81
			2635.2	338.905	480.81
			2640.6	318.952	457.81
			2646	333.048	480.429
			2651.4	333.619	486.952
			2656.8	326.333	469.667
			2662.2	325.238	463.048
			2667.6	344.571	468.286
			2673	330.095	476.476
			2678.4	343.952	463.714
			2683.8	343.476	466.476
			2689.2	314.19	472
			2694.6	354.381	464.524
			2700	360.762	472.524
			2705.4	328.762	474.857
			2710.8	371.381	490.524
			2716.2	340.476	487.762
			2721.6	344.714	447.095
			2727	338.333	474.095
			2732.4	333.429	464.238
			2737.8	330.429	473.857
			2743.2	322.048	480.286
			2748.6	351	476.667
			2754	335.095	466.952
			2759.4	336.81	470.238
			2764.8	333.429	443.762
			2770.2	336.143	482.333
			2775.6	337.143	477.333
			2781	346.524	477.333
			2786.4	332.238	473.81
			2791.8	347.476	470.143
			2797.2	316.714	489.619
			2802.6	340.476	477
			2808	342.952	480.429
			2813.4	334.19	477.524
			2818.8	338.619	468.714
			2824.2	327.571	471.238
			2829.6	323.571	443.524
			2835	318.714	479.143
			2840.4	335.381	468.429
			2845.8	340.857	444.476
			2851.2	331.048	477.238
			2856.6	326.714	476.81
			2862	307.286	480.905
			2867.4	315.714	464.905
			2872.8	330.476	471.667
			2878.2	321.429	454.143
			2883.6	344.19	458.095
			2889	341.524	474.762
			2894.4	340.905	453.476
			2899.8	338.286	450.667
			2905.2	326.095	472.524
			2910.6	340.143	474
			2916	337.667	463.714
			2921.4	318.143	469.81
			2926.8	323.333	473.762
			2932.2	321.429	485.19
			2937.6	343.286	464.952
			2943	342.952	470.714
			2948.4	343.333	468.952
			2953.8	338.524	453.095
			2959.2	333.524	459.333
			2964.6	339.19	479.19
			2970	327.286	452.048
			2975.4	345.143	468.524
			2980.8	329.048	454.857
			2986.2	339.667	471.762
			2991.6	332.857	465.619
			2997	351.429	460.952
			3002.4	333.429	480.238
			3007.8	347.476	454.429
			3013.2	329.81	462.857
			3018.6	313.286	475.571
			3024	347.476	426.619
			3029.4	319.667	444.143
			3034.8	317.952	443.286
			3040.2	330.19	471.048
			3045.6	347.952	452.095
			3051	325.857	461.714
			3056.4	325.81	433.905
			3061.8	318.619	476.667
			3067.2	324.571	456.524
			3072.6	329.81	467.19
			3078	321.476	474.286
			3083.4	309	464.714
			3088.8	322.857	463
			3094.2	327.762	463.905
			3099.6	321.095	440.619
			3105	343.714	446.048
			3110.4	318.762	431.667
			3115.8	339.429	462.476
			3121.2	316.667	447.524
			3126.6	330.81	458.762
			3132	328.619	469.19
			3137.4	329.381	464.81
			3142.8	337.667	459.524
			3148.2	324.286	465.619
			3153.6	334.381	453.619
			3159	323.19	443.095
			3164.4	327.714	455.238
			3169.8	319.571	465.81
			3175.2	342.81	472.048
			3180.6	351.667	475.476
			3186	326.952	457.667
			3191.4	322	466.333
			3196.8	309.667	472.714
			3202.2	327.524	454.048
			3207.6	333.238	489.571
			3213	335.095	456.095
			3218.4	319.857	460.476
			3223.8	342.571	450.571
			3229.2	319.857	470.857
			3234.6	327.19	463.333
			3240	317.857	475.857
			3245.4	334.381	473.952
			3250.8	352.476	470
			3256.2	324.095	458.952
			3261.6	337.19	485.667
			3267	333.762	484.286
			3272.4	332.238	440.429
			3277.8	312.524	456.095
			3283.2	345.286	466.476
			3288.6	336.143	459.857
			3294	340.286	458.857
			3299.4	313.048	478.095
			3304.8	300.667	463.238
			3310.2	307.19	468.762
			3315.6	323.333	453.143
			3321	328.524	471.238
			3326.4	332.143	460.619
			3331.8	323.571	475.143
			3337.2	339.905	464.762
			3342.6	308.81	457.333
			3348	336.333	459.286
			3353.4	325.81	463.429
			3358.8	333.81	440.667
			3364.2	340.619	474.333
			3369.6	325.905	465.762
			3375	322.571	462.381
			3380.4	342.095	445.286
			3385.8	348	463.524
			3391.2	337.048	454.619
			3396.6	323	470.905
			3402	338.81	469
			3407.4	322.476	457.667
			3412.8	326	451.952
			3418.2	317.667	447.143
			3423.6	313.714	475.524
			3429	332.048	476.81
			3434.4	327.81	483.286
			3439.8	344.667	472.857
			3445.2	346.524	456.714
			3450.6	331.619	472.19
			3456	328.667	481.762
			3461.4	319.762	468.762
			3466.8	347.524	451.81
			3472.2	329.714	460.381
			3477.6	337.857	469.762
			3483	335	449.619
			3488.4	318.762	461.333
			3493.8	333.524	463.429
			3499.2	333.619	478.095
			3504.6	331.619	464.048
			3510	330.714	468.048
			3515.4	333.476	469.857
			3520.8	320.381	464.429
			3526.2	314.905	463.286
			3531.6	321.143	452.524
			3537	360.381	447.571
			3542.4	321.81	472.714
			3547.8	319.381	460.095
			3553.2	334.81	460.238
			3558.6	341.333	466.429
			3564	339.714	458.476
			3569.4	311.81	446.143
			3574.8	318.81	452.524
			3580.2	340.667	450.905
			3585.6	327.81	467.619
			3591	307.524	480.905
			3596.4	336.048	455.286
			3601.8	323.619	463.762
			3607.2	341.286	469.762
			3612.6	333.714	469.095
			3618	328.619	462.571
			3623.4	342.762	459.524
			3628.8	339.952	438.095
			3634.2	311.952	456.429
			3639.6	347.143	472.667
			3645	342.381	462.619
			3650.4	335.857	453.524
			3655.8	319.762	453.905
			3661.2	317.381	465.381
			3666.6	340.81	479.238
			3672	320.571	442.095
			3677.4	313.667	468.619
			3682.8	329.429	443.762
			3688.2	320.81	439.905
			3693.6	329.714	461
			3699	337.619	460.905
			3704.4	320.143	468.476
			3709.8	335.857	460.381
			3715.2	322.19	467.81
			3720.6	308.762	443.143
			3726	341.905	472.048
			3731.4	345.476	462.048
			3736.8	339.81	469.048
			3742.2	327.857	451.333
			3747.6	322.619	442.762
			3753	311.81	441.333
			3758.4	316.714	450.571
			3763.8	342.571	450.81
			3769.2	325.476	439.857
			3774.6	332.381	443.238

## Sheet: Figure 3d
Figure 3d
			Line profile
			Position	Intensity	Intensity
			[μm]	[a.u.]	[a.u.]
				Below threshold	Above threshold
			0	287.238	309.857
			5.4	255.81	263.952
			10.8	233.333	282.571
			16.2	186.143	275.476
			21.6	294.81	327
			27	202.429	338.571
			32.4	181.286	313
			37.8	175.286	276.857
			43.2	207.952	280.619
			48.6	212.286	265.619
			54	240.048	301.667
			59.4	229.19	314
			64.8	258.524	271.762
			70.2	176.333	230.714
			75.6	183.667	242.238
			81	223.667	227.619
			86.4	306.857	270.095
			91.8	237.238	299.238
			97.2	251.952	312.762
			102.6	265.619	375
			108	276.857	308.952
			113.4	267.048	278.857
			118.8	198.286	307.238
			124.2	271.905	299.476
			129.6	311.381	354.238
			135	294.333	318
			140.4	252.952	302.667
			145.8	297.333	364
			151.2	151.81	222.762
			156.6	239.524	271.476
			162	202.667	306.619
			167.4	286.143	329.524
			172.8	210.762	338.238
			178.2	306.857	355.857
			183.6	234.286	262.571
			189	263.667	217.714
			194.4	366.905	326.619
			199.8	192.095	221.857
			205.2	289.714	313.429
			210.6	248.095	343.619
			216	207.952	309.571
			221.4	241.333	324.857
			226.8	213.905	291.286
			232.2	309.333	344.476
			237.6	277.667	231.429
			243	235.571	246.571
			248.4	286.429	361.095
			253.8	312.476	308.714
			259.2	205.714	254.143
			264.6	303.667	326.667
			270	195.571	282.19
			275.4	301.476	248
			280.8	263.667	325.429
			286.2	257.714	350.667
			291.6	288.429	322.762
			297	219.571	356.667
			302.4	228.238	331.619
			307.8	261.857	299.333
			313.2	167.81	216.286
			318.6	253.952	333.048
			324	231.667	231.19
			329.4	273.476	341.952
			334.8	283.476	368.095
			340.2	253.571	364.19
			345.6	254.095	280.81
			351	226.143	286.905
			356.4	265.762	246.048
			361.8	270.857	217.667
			367.2	240.476	287.048
			372.6	271.81	313.81
			378	249.048	317.429
			383.4	408.381	342.238
			388.8	279.571	328.19
			394.2	254.667	341.143
			399.6	226.619	298.476
			405	305.571	406.714
			410.4	223.143	298.429
			415.8	317.333	350.619
			421.2	187.333	250.429
			426.6	190.19	266.238
			432	250.19	272.524
			437.4	248.762	240.524
			442.8	225.048	320.429
			448.2	261.429	290.667
			453.6	226.286	308.143
			459	123.143	195.952
			464.4	131.333	288.381
			469.8	266.238	302.762
			475.2	262.905	355.619
			480.6	241.286	303.429
			486	248.429	259.143
			491.4	386.857	395.667
			496.8	259.714	306.667
			502.2	195.714	299.667
			507.6	213.048	289
			513	283.905	351.857
			518.4	239.619	265.762
			523.8	221.381	324.429
			529.2	289.571	241.857
			534.6	319.333	348.81
			540	296.571	298
			545.4	212.857	323.524
			550.8	193.381	267.19
			556.2	229.095	232.476
			561.6	262.476	291.571
			567	283.714	382.286
			572.4	287.238	395.81
			577.8	235.19	325.571
			583.2	237.19	255.667
			588.6	190.952	305.762
			594	170.905	227.19
			599.4	291	298.571
			604.8	266.381	334.619
			610.2	221.524	281.429
			615.6	190.286	271.095
			621	249.238	289.381
			626.4	261.333	282.905
			631.8	219.238	339.762
			637.2	145.571	203.333
			642.6	219.714	287.476
			648	186.143	288.19
			653.4	259.095	286.81
			658.8	228.619	281.524
			664.2	294.524	367.048
			669.6	279.571	358.238
			675	232.905	333.952
			680.4	224.714	294.238
			685.8	248.905	299.143
			691.2	222.143	305.667
			696.6	131.714	221
			702	222.952	311.952
			707.4	253.381	289.381
			712.8	214.286	216.476
			718.2	301.143	321.19
			723.6	247.762	291.143
			729	213.524	296.571
			734.4	242.952	338.81
			739.8	231.762	270.143
			745.2	262.19	303.571
			750.6	197.143	290.286
			756	168.714	274.905
			761.4	300.524	415.667
			766.8	147.762	289.048
			772.2	284.952	373.667
			777.6	261.857	281
			783	350.524	305
			788.4	213.095	292.952
			793.8	304.095	321.048
			799.2	304.762	263.762
			804.6	279	334.048
			810	208.667	275.571
			815.4	280.714	347.333
			820.8	254.81	251.952
			826.2	261.238	328.333
			831.6	298.429	292.952
			837	302.524	367.81
			842.4	309.143	380.619
			847.8	195.429	335.19
			853.2	254.429	214.857
			858.6	278.857	323.095
			864	275.286	301.143
			869.4	290.857	355.143
			874.8	337.19	342.286
			880.2	204.571	279.429
			885.6	249.286	279.095
			891	287.286	326.905
			896.4	256.667	303.571
			901.8	216.762	328.667
			907.2	208.333	345.429
			912.6	309.714	406.095
			918	253.619	277.143
			923.4	263.81	334.048
			928.8	258.762	330.333
			934.2	268.905	382.857
			939.6	228.333	228.286
			945	307.762	380.952
			950.4	299.667	319.19
			955.8	262.571	316.286
			961.2	202.19	261.048
			966.6	249.19	327.476
			972	286.19	302.333
			977.4	246.619	236.429
			982.8	298.667	348.667
			988.2	179.048	213.095
			993.6	241.286	349.571
			999	295.286	345.714
			1004.4	244.381	271.714
			1009.8	215.143	258.857
			1015.2	293.571	310.81
			1020.6	218.238	271.524
			1026	295.143	315.333
			1031.4	266.667	320.333
			1036.8	196.81	296.857
			1042.2	256.524	263.619
			1047.6	237.81	285.048
			1053	200.476	280.714
			1058.4	215.905	256.048
			1063.8	398.476	334.667
			1069.2	268.952	323.19
			1074.6	249.476	321
			1080	272.571	356.476
			1085.4	312.905	324.429
			1090.8	186.381	275.286
			1096.2	228.095	252.714
			1101.6	243.524	267.381
			1107	251.857	227.667
			1112.4	387.095	286.19
			1117.8	262.667	343.667
			1123.2	250.81	328.714
			1128.6	208.476	229.81
			1134	260.571	326.286
			1139.4	218.333	216.81
			1144.8	264.095	336.429
			1150.2	240.81	317.714
			1155.6	341.238	389.667
			1161	292.952	299.762
			1166.4	252.952	350.571
			1171.8	205.048	283.762
			1177.2	219.571	269.381
			1182.6	313.19	326.238
			1188	326.524	397.095
			1193.4	211	286.905
			1198.8	220.333	274.429
			1204.2	226.714	252.238
			1209.6	238.048	312.619
			1215	307.429	339.81
			1220.4	220.048	367.952
			1225.8	233.81	246.714
			1231.2	298.619	245.333
			1236.6	323.143	318.143
			1242	284	356.048
			1247.4	239.333	294.571
			1252.8	240.143	279.571
			1258.2	248.762	254.286
			1263.6	262.905	320.81
			1269	236.476	239.476
			1274.4	243.905	292.714
			1279.8	205.143	237.238
			1285.2	246.048	253.286
			1290.6	209.476	269.048
			1296	248.524	240.381
			1301.4	266.476	332.048
			1306.8	255.381	332
			1312.2	288.476	356.857
			1317.6	221.571	234.857
			1323	196.048	336.476
			1328.4	216.476	258.19
			1333.8	246.095	285.333
			1339.2	259.81	323.905
			1344.6	276.286	249.143
			1350	219.905	256.19
			1355.4	254.19	253.333
			1360.8	223.333	263.667
			1366.2	247.714	349.286
			1371.6	303.571	358.952
			1377	172.619	266.333
			1382.4	202.524	325.571
			1387.8	275.905	344
			1393.2	254.524	294.333
			1398.6	287.048	289.476
			1404	288.905	292.667
			1409.4	236.286	286.857
			1414.8	209.524	304.19
			1420.2	264.81	259.762
			1425.6	272.81	334.905
			1431	229	291.905
			1436.4	285.476	397.905
			1441.8	258.905	279.81
			1447.2	240.714	316.524
			1452.6	332.81	398.81
			1458	170.333	300.714
			1463.4	225.381	274.905
			1468.8	250.667	348.714
			1474.2	265.429	377.81
			1479.6	255.905	383.905
			1485	254.476	385.143
			1490.4	305.333	329.762
			1495.8	274.238	383.048
			1501.2	293.762	240.952
			1506.6	212.81	352.667
			1512	247.81	386.857
			1517.4	270.095	415.095
			1522.8	255.143	368.714
			1528.2	227.952	377.714
			1533.6	285.762	352.429
			1539	265.048	434.143
			1544.4	296.143	492.333
			1549.8	325	399.619
			1555.2	294.143	493.19
			1560.6	188.524	449.667
			1566	312.143	452
			1571.4	287.095	474.952
			1576.8	255.905	500.857
			1582.2	257.714	474.048
			1587.6	245.095	464
			1593	315.571	620
			1598.4	269.667	607.571
			1603.8	212.476	570.571
			1609.2	228.905	651.286
			1614.6	261.143	754.667
			1620	265.048	653
			1625.4	346.333	825.762
			1630.8	162.429	727.952
			1636.2	335.762	890.476
			1641.6	227.81	831.81
			1647	197.095	835.048
			1652.4	209.238	869.333
			1657.8	349.429	959.429
			1663.2	257.857	972.524
			1668.6	255.81	908.095
			1674	205.095	932
			1679.4	285.429	1053.19
			1684.8	295.667	1139.19
			1690.2	232.381	1006.86
			1695.6	201.81	988.048
			1701	234.238	1047.52
			1706.4	201.857	1058.14
			1711.8	214.381	1064.67
			1717.2	286.81	1026.38
			1722.6	232.429	993.048
			1728	307	1052.52
			1733.4	289.381	1042
			1738.8	279.238	1064.14
			1744.2	258	1035.48
			1749.6	314.667	970.238
			1755	262.238	928.048
			1760.4	219.381	904.714
			1765.8	189.81	860.619
			1771.2	231.381	775.524
			1776.6	280.286	806.571
			1782	249.286	863.143
			1787.4	319.238	779.571
			1792.8	333.524	809.381
			1798.2	255.333	608.286
			1803.6	300.714	602.095
			1809	271.714	611.238
			1814.4	310.286	583.333
			1819.8	244.19	519.048
			1825.2	259.667	467.952
			1830.6	207.524	471.429
			1836	217.476	502.81
			1841.4	179.333	417.286
			1846.8	244.571	455.143
			1852.2	200.619	393.429
			1857.6	228.571	450.762
			1863	238.714	422.714
			1868.4	311.81	471.952
			1873.8	259.619	469.619
			1879.2	273.381	468.81
			1884.6	256.143	591
			1890	301	466
			1895.4	333	538.143
			1900.8	152	574.714
			1906.2	295.381	536.524
			1911.6	264.952	544.857
			1917	177.571	565.048
			1922.4	185.667	587.667
			1927.8	248.048	604
			1933.2	295.857	678.238
			1938.6	244.905	648.381
			1944	229.19	683.762
			1949.4	247.19	692.857
			1954.8	222.048	676.333
			1960.2	218	652.81
			1965.6	169.714	737.381
			1971	204.19	724.524
			1976.4	252.143	691.952
			1981.8	245.143	665.286
			1987.2	161.952	688.476
			1992.6	207.619	612.476
			1998	289.571	817.381
			2003.4	232.095	742.762
			2008.8	271.714	689.667
			2014.2	189.286	624.143
			2019.6	220.857	694.095
			2025	249.143	632.762
			2030.4	266.095	620.524
			2035.8	222.238	627.048
			2041.2	367.286	640
			2046.6	207.524	541.81
			2052	288.667	611.952
			2057.4	233.381	491.81
			2062.8	222.095	525.762
			2068.2	279.81	511.857
			2073.6	177.714	456.524
			2079	203.762	457.095
			2084.4	248.952	503.81
			2089.8	277.81	386.81
			2095.2	234.095	454.238
			2100.6	271.667	424.714
			2106	261.381	470.143
			2111.4	187.952	342.524
			2116.8	268.81	380.619
			2122.2	187.048	371.619
			2127.6	324.381	415.143
			2133	231.238	385.238
			2138.4	255.476	449.571
			2143.8	312.476	412.286
			2149.2	250.286	419.619
			2154.6	329.762	411.048
			2160	261.762	368.333
			2165.4	231.238	397.238
			2170.8	224.81	318.048
			2176.2	180.429	230.286
			2181.6	291.952	361.381
			2187	256.048	340.524
			2192.4	195.333	274.429
			2197.8	240.857	286.857
			2203.2	264.524	409
			2208.6	275.571	294
			2214	235.238	337.571
			2219.4	212.381	259.095
			2224.8	192.429	312.571
			2230.2	210.524	238.095
			2235.6	262.905	288.333
			2241	237.714	298.667
			2246.4	210.762	279
			2251.8	273.524	335.381
			2257.2	240.238	335.905
			2262.6	243.619	369.905
			2268	325.381	370.143
			2273.4	288.81	298.19
			2278.8	310.095	328.524
			2284.2	240.381	301.238
			2289.6	314.571	414.81
			2295	270.667	346
			2300.4	266	395
			2305.8	169.048	335.048
			2311.2	232.143	387.905
			2316.6	160.524	273.381
			2322	238.238	331.81
			2327.4	269.333	325.762
			2332.8	256.381	310.667
			2338.2	147.524	265.524
			2343.6	242.714	296.095
			2349	209.667	340.667
			2354.4	260.571	247.905
			2359.8	225.381	229.667
			2365.2	211.476	289.048
			2370.6	245.857	343.762
			2376	339.429	377.81
			2381.4	223.762	381
			2386.8	271.095	305.381
			2392.2	294.286	400.524
			2397.6	296.429	295.143
			2403	334.714	302.714
			2408.4	213.429	264.429
			2413.8	255.619	333.667
			2419.2	180.381	280.81
			2424.6	226.333	290.095
			2430	288.762	396.857
			2435.4	243.571	270.667
			2440.8	213.381	294.762
			2446.2	236.476	288.952
			2451.6	340.333	349.952
			2457	251.381	380.762
			2462.4	269.476	369.333
			2467.8	168.524	279.381
			2473.2	226.952	260.095
			2478.6	180.667	272.381
			2484	244.476	304.19
			2489.4	215.19	359.81
			2494.8	309	268.524
			2500.2	318.81	327.81
			2505.6	232.381	311.238
			2511	234.429	318.286
			2516.4	209.429	297.048
			2521.8	278.19	383.143
			2527.2	283.857	305.476
			2532.6	186.857	293.286
			2538	187.143	232.571
			2543.4	194.714	311.19
			2548.8	240	268.286
			2554.2	240.571	294.81
			2559.6	189.81	318.19
			2565	222.857	294.619
			2570.4	262.714	278
			2575.8	233.048	388.857
			2581.2	240.143	267.143
			2586.6	256.667	286.714
			2592	331.952	341.095
			2597.4	208.333	284.095
			2602.8	225.857	302.952
			2608.2	305.095	391.81
			2613.6	219.048	315.143
			2619	339.381	328.429
			2624.4	249	221.429
			2629.8	172.571	263.476
			2635.2	262.286	321.143
			2640.6	259.714	279.857
			2646	206.667	342.333
			2651.4	326.857	389.857
			2656.8	259.571	338.81
			2662.2	279.286	282.905
			2667.6	237.571	305.333
			2673	249.095	311.81
			2678.4	266.81	288.333
			2683.8	230.905	213.143
			2689.2	197.286	272.762
			2694.6	271.714	317.714
			2700	201.619	256.19
			2705.4	263.952	248.429
			2710.8	232.143	246.81
			2716.2	212.429	275.048
			2721.6	252	322
			2727	271.619	314.381
			2732.4	162.952	219.143
			2737.8	259.286	355.714
			2743.2	245.571	310.095
			2748.6	242.619	246
			2754	257.667	334.81
			2759.4	244.381	297.571
			2764.8	216.429	209.714
			2770.2	222.667	330.619
			2775.6	184.286	259.857
			2781	217.333	307.048
			2786.4	251.762	306.095
			2791.8	230.048	273.619
			2797.2	160.952	224.714
			2802.6	315.048	292.143
			2808	240.333	272.143
			2813.4	179.333	208.333
			2818.8	230.571	274.333
			2824.2	216.143	336.524
			2829.6	256.714	390.524
			2835	190.762	240
			2840.4	221.143	315.619
			2845.8	294.857	354.857
			2851.2	355.238	297.286
			2856.6	280.476	398.095
			2862	224.619	241.095
			2867.4	324.905	342.905
			2872.8	187.857	267.429
			2878.2	234.238	287.381
			2883.6	222.095	309.524
			2889	281.857	283.81
			2894.4	229.619	266.286
			2899.8	228.857	274.333
			2905.2	215.286	307.381
			2910.6	231.714	273.333
			2916	229.286	344.857
			2921.4	295.857	325.667
			2926.8	178.048	264.905
			2932.2	204.19	198.81
			2937.6	231	310.571
			2943	228.095	257
			2948.4	211.857	316.19
			2953.8	155.714	290.381
			2959.2	279.381	299.81
			2964.6	202.095	207.476
			2970	207.619	292.571
			2975.4	342.524	328.762
			2980.8	300.81	312.952
			2986.2	242.524	309
			2991.6	255.524	280.429
			2997	193.667	267.19
			3002.4	231.19	278.762
			3007.8	262.429	310.19
			3013.2	228.381	333.762
			3018.6	309.238	270
			3024	213.095	274.429
			3029.4	160.714	239.19
			3034.8	239.19	222.095
			3040.2	227.381	284.524
			3045.6	198.905	233.81
			3051	220.714	246.476
			3056.4	234.286	271.048
			3061.8	232.381	275.143
			3067.2	288.714	349.238
			3072.6	241.952	320.19
			3078	224.19	259.952
			3083.4	242	274.476
			3088.8	274.667	380.524
			3094.2	272.238	273.571
			3099.6	181.476	268.19
			3105	257	312.714
			3110.4	314	282.476
			3115.8	240.714	343.143
			3121.2	205	210.857
			3126.6	245.667	338.571
			3132	267.333	278.571
			3137.4	228.381	319.19
			3142.8	245.095	256.381
			3148.2	231.143	318.429
			3153.6	230.524	271.381
			3159	288.905	322.524
			3164.4	220.524	318.952
			3169.8	324.524	360.143
			3175.2	136.952	229.524
			3180.6	232.667	326.429
			3186	257.143	341.048
			3191.4	227.143	275.333
			3196.8	162.095	257.524
			3202.2	220.81	236.81
			3207.6	244.619	305.667
			3213	266.381	285.143
			3218.4	326.905	368.762
			3223.8	248.048	326.714
			3229.2	270.857	309.667
			3234.6	192.667	312.238
			3240	253.429	272.429
			3245.4	282.81	380.095
			3250.8	183	275.524
			3256.2	201.333	275.905
			3261.6	258.333	302
			3267	292.952	285.143
			3272.4	172.952	247.143
			3277.8	216.476	302.048
			3283.2	210.381	307.381
			3288.6	201.619	294.524
			3294	246.619	296.667
			3299.4	226.333	296.19
			3304.8	262.905	263.714
			3310.2	200.81	272.333
			3315.6	228.619	283.667
			3321	177.476	282.333
			3326.4	233.524	299.619
			3331.8	143.048	236.333
			3337.2	253.952	254.238
			3342.6	347.095	317.524
			3348	228.476	347.81
			3353.4	214.952	360.429
			3358.8	243.19	305.714
			3364.2	289.667	383.571
			3369.6	274.667	343.286
			3375	274.571	275.571
			3380.4	226.429	345.238
			3385.8	195.381	287.714
			3391.2	184.286	281.286
			3396.6	181.143	237.19
			3402	191.857	250.952
			3407.4	201.952	289.524
			3412.8	225.286	326.429
			3418.2	183.381	279.571
			3423.6	204.381	263.476
			3429	228.286	294.333
			3434.4	233.81	339.762
			3439.8	250.476	313.667
			3445.2	292.19	389.143
			3450.6	249.19	313.619
			3456	251.095	332.095
			3461.4	231.952	333.476
			3466.8	276.619	327.333
			3472.2	190.048	380.381
			3477.6	241.048	317.619
			3483	267	378.048
			3488.4	237.429	293.095
			3493.8	313.381	262.333
			3499.2	236.667	355.952
			3504.6	217.381	299.667
			3510	294.238	359.762
			3515.4	208.238	212.952
			3520.8	172	290.905
			3526.2	236.619	328.143
			3531.6	244.762	269.286
			3537	232.81	322.81
			3542.4	189.143	243.952
			3547.8	169.333	228.238
			3553.2	257.048	322.952
			3558.6	229.524	368.619
			3564	253.81	245.619
			3569.4	260.619	312.476
			3574.8	170.095	237.667
			3580.2	285.857	332.286
			3585.6	249.476	244.714
			3591	296.143	382
			3596.4	249.952	292.952
			3601.8	233.143	361.19
			3607.2	237.19	300.429
			3612.6	296.667	318.857
			3618	211.524	283.81
			3623.4	200.286	192.381
			3628.8	212.857	272.333
			3634.2	263.81	370.81
			3639.6	200.952	251.905
			3645	294.143	277.286
			3650.4	181.524	275.762
			3655.8	197.429	217.048
			3661.2	203.476	240.81
			3666.6	211.667	321.762
			3672	230.048	248.19
			3677.4	324.81	267.048
			3682.8	207.952	236.048
			3688.2	251.19	279.714
			3693.6	245.381	221.952
			3699	188.714	260.19
			3704.4	280.81	298.762
			3709.8	240.619	257.857
			3715.2	296.571	413.619
			3720.6	259.524	239.333
			3726	196.667	269.667
			3731.4	302.762	381.286
			3736.8	206.952	213.571
			3742.2	192.905	283.81
			3747.6	215.095	227.095
			3753	218.19	196.381
			3758.4	271.429	347.095
			3763.8	248.19	268.381
			3769.2	217.667	242.143
			3774.6	201.333	263.048
