# Supplementary material for: Electrically driven organic laser using integrated OLED pumping
Source: Nature. 2023 Sep 27;621(7980):746–52. doi: 10.1038/s41586-023-06488-5 (PMC10533406; doi:10.1038/s41586-023-06488-5)
Supplement: Supplementary file 5 — Source Data Fig. 4 [file 41586_2023_6488_MOESM5_ESM.xlsx]

## Sheet: Figure 4b
Figure 4b
			Intensity - Peak current density
			Peak current density	Integrated intensity	Standard error
			[kA/cm^2]	[a.u.]
			0.84171	43.5	2.32737
			1.08425	86.5	1.70783
			1.57195	118.25	2.05649
			2.11386	131.333	6.33333
			2.75984	166.667	6.35959
			3.32113	197.25	2.01556
			4.06805	211.5	1.32288
			4.215	241.5	3.5
			4.67622	282.75	2.86865
			5.02692	399	7.37111
			5.45938	657.333	6.38575
			5.72591	982.333	29.492
			6.09755	1512.5	19.4786
			6.44982	1893.5	52.9693
			7.15822	2757	47.3533

## Sheet: Figure 4c
Figure 4c
			Laser threshold
			Pump intensity	Normalized intesntiy	Pump intensity	Normalized intesntiy	Pump intensity	Normalized intesntiy	Pump intensity	Normalized intesntiy
			[W/cm^2]	[a.u.]	[W/cm^2]	[a.u.]	[W/cm^2]	[a.u.]	[W/cm^2]	[a.u.]
				OLED at 0.8 kA/cm^2		OLED at 1.6 kA/cm^2		OLED at 2.8 kA/cm^2		Without OLED
			42.2191	0.02924	21.6279	0.03078	15.9382	0.10664	72.293	0.04726
			43.3028	0.02944	22.7116	0.03679	15.9382	0.09902	73.3767	0.05419
			44.3865	0.02886	24.0663	0.03867	16.4801	0.10446	73.3767	0.05796
			44.6575	0.02886	23.2535	0.03379	16.4801	0.10011	78.7955	0.06174
			44.3865	0.02905	24.8791	0.03228	17.0219	0.08923	79.0664	0.05167
			46.0122	0.02808	24.6082	0.03717	17.2929	0.10773	80.4211	0.06678
			47.3668	0.03119	25.421	0.03942	16.4801	0.10229	85.2979	0.05922
			49.5343	0.02788	25.6919	0.03529	17.2929	0.10555	85.8398	0.06426
			48.7215	0.03022	25.1501	0.03679	17.5638	0.11099	86.9236	0.06772
			49.2634	0.03274	26.7757	0.03604	17.0219	0.1099	84.4851	0.06898
			50.6181	0.03333	25.1501	0.03829	18.3767	0.11861	89.6329	0.07339
			51.16	0.03449	26.7757	0.03905	17.8348	0.11643	90.4457	0.06143
			50.889	0.02944	27.0466	0.0398	18.3767	0.12405	88.5492	0.09071
			53.0565	0.0308	27.5885	0.03942	18.6476	0.12078	93.697	0.13573
			54.4112	0.03352	28.6722	0.04168	19.1895	0.11534	98.0319	0.15998
			53.8693	0.03488	28.1304	0.04168	18.9185	0.12187	103.993	0.39423
			55.7659	0.03585	28.1304	0.04919	19.7313	0.13819	102.096	0.2856
			54.6821	0.03916	28.9432	0.0398	19.1895	0.17954	103.722	0.20846
			58.4752	0.03721	29.2141	0.04581	19.7313	0.1469	102.367	0.43106
			57.3915	0.0341	30.2979	0.08037	20.0022	0.14799	105.076	0.22043
			59.288	0.04479	30.5688	0.04243	20.2732	0.17301	101.012	0.6206
			62.5393	0.03916	29.756	0.05069	21.086	0.16757	105.076	0.76386
			63.0812	0.04227	30.0269	0.08074	21.6279	0.15669	106.431	0.54567
			67.4161	0.03818	31.3816	0.08074	20.5441	0.16757	108.328	1
			63.623	0.04149	32.7363	0.05971	21.086	0.24701	112.933	0.48585
			66.6033	0.0582	30.5688	0.08713	21.8988	0.18063	106.702	0.97796
			66.3324	0.04324	31.9235	0.10667	22.9825	0.18063	113.204	0.67413
			65.2486	0.05043	33.2781	0.04693	22.4407	0.18934
			65.7905	0.06947	31.9235	0.10854	23.2535	0.29706
			70.6674	0.06364	33.2781	0.18067	24.0663	0.30686
			72.5639	0.15226	34.091	0.08863	23.7954	0.28727
			72.022	0.15149	33.82	0.11794	23.2535	0.25354
			73.9186	0.24691	34.6328	0.18556	23.7954	0.32209
			78.2536	0.20571	37.3422	0.22312	24.3373	0.321
			81.5048	0.31163	35.1747	0.28022	24.8791	0.62786
			81.2339	0.37246	36.2585	0.31291	25.1501	0.80413
			84.7561	0.43815	37.3422	0.35423	25.1501	0.49293
			86.1107	0.40919	37.8841	0.32756	25.6919	0.69097
			85.5689	0.57944	38.6969	0.56535	26.5047	0.65071
			85.5689	0.42124	40.0516	0.19157	26.7757	0.87704
			87.7364	0.42493	37.6131	0.45566	27.8594	1
			89.362	0.77475	37.8841	0.64462	28.1304	0.79652
			90.9876	0.85171	41.1353	0.59841	28.4013	0.74211
			90.1748	1	43.0319	0.78399	29.485	0.96083
					42.7609	0.83057	29.756	0.96409
					44.3865	0.83508	29.2141	0.84113
					43.3028	0.89331
					44.3865	1

## Sheet: Figure 4d
Figure 4d
			Assisted pumping measurement
			Normalized OLED intensity	Assisted OPO power required for lasing threshold	Combined uncerntainty (2σ)	Peak irradiance from OLED at gain medium	Peak current density
			[a.u.]	[W/cm^2]		[W/cm^2]	[kA/cm^2]
			0	94.6	11.88	104.06	0
			0.38581	71.82	8.89	79.002	0.8
			0.67204	32.75	3.67	36.025	1.6
			0.84421	22.24	2.62	24.464	2.8
			1	0	0	0	5.2

## Sheet: Figure 4d - inset
Figure 4d - inset
			Inset: Time profile
			Time	Normalized intesnity	Normalized intesnity
			[ns]	[a.u.]	[a.u.]
				OPO	OLED
			-10	0.00242	-0.00507
			-9.8	0.00458	-0.00345
			-9.6	0.00372	-0.000938262
			-9.4	0.00317	-0.00131
			-9.2	0.00644	0.0012
			-9	0.00681	0.000863201
			-8.8	0.00659	0.00161
			-8.6	0.0035	-0.00124
			-8.4	0.00577	-0.00195
			-8.2	0.00361	-0.000187652
			-8	0.00465	-0.00259
			-7.8	0.00339	-0.0021
			-7.6	4.46044e-05	-0.00555
			-7.4	0.00153	-0.00409
			-7.2	-0.000698802	-0.00203
			-7	-0.000364269	0.00109
			-6.8	-0.00349	-0.0027
			-6.6	-0.0023	-0.00225
			-6.4	-0.00055012	-0.00229
			-6.2	0.00198	-0.0054
			-6	0.00105	-0.00199
			-5.8	0.00618	-0.0057
			-5.6	0.01038	-0.00916
			-5.4	0.01447	-0.01242
			-5.2	0.02539	-0.01516
			-5	0.04246	-0.01666
			-4.8	0.06636	-0.0122
			-4.6	0.09513	-0.0098
			-4.4	0.1349	-0.00428
			-4.2	0.18474	-0.000412835
			-4	0.23753	0.00439
			-3.8	0.30306	0.00503
			-3.6	0.37034	0.0051
			-3.4	0.44159	0.00195
			-3.2	0.51299	0.00105
			-3	0.58481	0.00188
			-2.8	0.65268	0.00863
			-2.6	0.7162	0.02774
			-2.4	0.77029	0.05479
			-2.2	0.82218	0.10235
			-2	0.86741	0.1672
			-1.8	0.90488	0.24969
			-1.6	0.93722	0.35091
			-1.4	0.96298	0.46759
			-1.2	0.98171	0.59002
			-1	0.99554	0.71117
			-0.8	1	0.82241
			-0.6	0.99788	0.91342
			-0.4	0.99182	0.97418
			-0.2	0.98034	1
			7.51742e-11	0.96796	0.98555
			0.2	0.94644	0.94656
			0.4	0.92748	0.88621
			0.6	0.90808	0.82053
			0.8	0.88756	0.75932
			1	0.8663	0.70996
			1.2	0.84611	0.66973
			1.4	0.82448	0.6438
			1.6	0.80508	0.62717
			1.8	0.78159	0.61426
			2	0.75798	0.59576
			2.2	0.73457	0.57369
			2.4	0.71078	0.53811
			2.6	0.6803	0.49961
			2.8	0.65064	0.45464
			3	0.61964	0.41486
			3.2	0.58496	0.38476
			3.4	0.54593	0.36209
			3.6	0.50716	0.35282
			3.8	0.46404	0.3508
			4	0.42538	0.35327
			4.2	0.38461	0.35068
			4.4	0.34398	0.34483
			4.6	0.30703	0.32959
			4.8	0.26923	0.30197
			5	0.23165	0.26324
			5.2	0.19902	0.22289
			5.4	0.16638	0.17902
			5.6	0.13642	0.13815
			5.8	0.11063	0.09998
			6	0.08576	0.07326
			6.2	0.06769	0.04939
			6.4	0.05108	0.03074
			6.6	0.04186	0.02263
			6.8	0.03439	0.02087
			7	0.02636	0.02045
			7.2	0.02517	0.02905
			7.4	0.01982	0.04417
			7.6	0.01956	0.05337
			7.8	0.0158	0.06185
			8	0.01588	0.06669
			8.2	0.01476	0.05982
			8.4	0.01131	0.05768
			8.6	0.0119	0.045
			8.8	0.01086	0.03059
			9	0.00889	0.01344
			9.2	0.00889	-0.000525427
			9.4	0.01131	-0.01223
			9.6	0.00874	-0.01479
			9.8	0.00811	-0.01471
			10	0.00692	-0.00638
