# Supplementary material for: Electrically driven organic laser using integrated OLED pumping
Source: Nature. 2023 Sep 27;621(7980):746–52. doi: 10.1038/s41586-023-06488-5 (PMC10533406; doi:10.1038/s41586-023-06488-5)
Supplement: Supplementary file 6 — Source Data Extended Data Fig. 1 [file 41586_2023_6488_MOESM6_ESM.xlsx]

## Sheet: Ext. Data Fig.1
			(a) At 7 um away					(b) At 100 um away
			Distance (Horizontal)	Distance (Vertical)	Normalized irradiance			Distance (Horizontal)	Distance (Vertical)	Normalized irradiance
			[um]	[um]	[a.u.]			[um]	[um]	[a.u.]
			0	0	0.99897			0	0	0.60599
			0	10	0.99887			0	10	0.60091
			0	20	0.9984			0	20	0.58596
			0	30	0.99695			0	30	0.56234
			0	40	0.9928			0	40	0.53152
			0	50	0.97635			0	50	0.49501
			0	60	0.83443			0	60	0.45458
			0	70	0.18766			0	70	0.41158
			0	80	0.02532			0	80	0.36731
			0	90	0.00744			0	90	0.32293
			0	100	0.00299			0	100	0.27974
			0	110	0.00141			0	110	0.23885
			0	120	0.000797535			0	120	0.20116
			0	130	0.000506812			0	130	0.16765
			0	140	0.000319703			0	140	0.13875
			0	150	0.000200493			0	150	0.11456
			0	160	0.000129727			0	160	0.09477
			0	170	8.81885e-05			0	170	0.07876
			0	180	6.30262e-05			0	180	0.06593
			0	190	4.69343e-05			0	190	0.0556
			0	200	3.61231e-05			0	200	0.04726
			0	210	2.85537e-05			0	210	0.04044
			0	220	2.30879e-05			0	220	0.03483
			0	230	1.90455e-05			0	230	0.03017
			0	240	1.59719e-05			0	240	0.02627
			0	250	1.35791e-05			0	250	0.023
			0	260	1.16764e-05			0	260	0.02024
			0	270	1.0135e-05			0	270	0.01787
			0	280	8.86424e-06			0	280	0.01583
			0	290	7.80351e-06			0	290	0.01409
			0	300	6.9106e-06			0	300	0.01258
			0	310	6.15244e-06			0	310	0.01126
			0	320	5.50324e-06			0	320	0.0101
			0	330	4.94291e-06			0	330	0.00908
			0	340	4.45628e-06			0	340	0.00818
			0	350	4.03128e-06			0	350	0.0074
			0	360	3.65827e-06			0	360	0.00672
			0	370	3.32937e-06			0	370	0.0061
			0	380	3.03804e-06			0	380	0.00555
			0	390	2.77891e-06			0	390	0.00505
			0	400	2.54763e-06			0	400	0.00461
			0	410	2.3405e-06			0	410	0.00421
			0	420	2.15444e-06			0	420	0.00385
			0	430	1.98687e-06			0	430	0.00353
			0	440	1.83552e-06			0	440	0.00324
			0	450	1.69848e-06			0	450	0.00298
			0	460	1.57414e-06			0	460	0.00274
			0	470	1.46107e-06			0	470	0.00253
			0	480	1.35805e-06			0	480	0.00233
			0	490	1.264e-06			0	490	0.00216
			0	500	1.17799e-06			0	500	0.002
			0	510	1.09919e-06			0	510	0.00186
			0	520	1.02688e-06			0	520	0.00173
			0	530	9.60416e-07			0	530	0.00161
			0	540	8.99234e-07			0	540	0.0015
			0	550	8.42836e-07			0	550	0.0014
			0	560	7.90778e-07			0	560	0.00131
			0	570	7.42664e-07			0	570	0.00122
			0	580	6.98139e-07			0	580	0.00114
			0	590	6.56886e-07			0	590	0.00106
			0	600	6.1862e-07			0	600	0.000991568
			0	610	5.83086e-07			0	610	0.000922508
			0	620	5.50053e-07			0	620	0.000856866
			0	630	5.19312e-07			0	630	0.000794472
			0	640	4.90676e-07			0	640	0.000735346
			0	650	4.63973e-07			0	650	0.000679558
			0	660	4.39049e-07			0	660	0.00062724
			0	670	4.15763e-07			0	670	0.000578451
			0	680	3.93989e-07			0	680	0.000533217
			0	690	3.73611e-07			0	690	0.000491538
			10	0	0.99897			10	0	0.60598
			10	10	0.99887			10	10	0.60091
			10	20	0.9984			10	20	0.58596
			10	30	0.99695			10	30	0.56233
			10	40	0.9928			10	40	0.53151
			10	50	0.97635			10	50	0.49501
			10	60	0.83443			10	60	0.45457
			10	70	0.18766			10	70	0.41158
			10	80	0.02532			10	80	0.36731
			10	90	0.00744			10	90	0.32293
			10	100	0.00299			10	100	0.27974
			10	110	0.00141			10	110	0.23885
			10	120	0.000797534			10	120	0.20116
			10	130	0.000506811			10	130	0.16765
			10	140	0.000319702			10	140	0.13874
			10	150	0.000200492			10	150	0.11456
			10	160	0.000129726			10	160	0.09477
			10	170	8.81875e-05			10	170	0.07876
			10	180	6.30253e-05			10	180	0.06593
			10	190	4.69333e-05			10	190	0.0556
			10	200	3.61222e-05			10	200	0.04726
			10	210	2.85528e-05			10	210	0.04044
			10	220	2.30871e-05			10	220	0.03482
			10	230	1.90447e-05			10	230	0.03017
			10	240	1.59711e-05			10	240	0.02627
			10	250	1.35783e-05			10	250	0.023
			10	260	1.16757e-05			10	260	0.02024
			10	270	1.01343e-05			10	270	0.01787
			10	280	8.86361e-06			10	280	0.01583
			10	290	7.80291e-06			10	290	0.01409
			10	300	6.91003e-06			10	300	0.01258
			10	310	6.1519e-06			10	310	0.01126
			10	320	5.50273e-06			10	320	0.0101
			10	330	4.94243e-06			10	330	0.00908
			10	340	4.45582e-06			10	340	0.00818
			10	350	4.03085e-06			10	350	0.0074
			10	360	3.65786e-06			10	360	0.00672
			10	370	3.32898e-06			10	370	0.0061
			10	380	3.03768e-06			10	380	0.00555
			10	390	2.77856e-06			10	390	0.00505
			10	400	2.5473e-06			10	400	0.00461
			10	410	2.34019e-06			10	410	0.00421
			10	420	2.15415e-06			10	420	0.00385
			10	430	1.9866e-06			10	430	0.00352
			10	440	1.83526e-06			10	440	0.00324
			10	450	1.69824e-06			10	450	0.00298
			10	460	1.57391e-06			10	460	0.00274
			10	470	1.46085e-06			10	470	0.00253
			10	480	1.35784e-06			10	480	0.00233
			10	490	1.26381e-06			10	490	0.00216
			10	500	1.17781e-06			10	500	0.002
			10	510	1.09902e-06			10	510	0.00186
			10	520	1.02672e-06			10	520	0.00173
			10	530	9.60266e-07			10	530	0.00161
			10	540	8.99092e-07			10	540	0.0015
			10	550	8.42702e-07			10	550	0.0014
			10	560	7.90652e-07			10	560	0.00131
			10	570	7.42545e-07			10	570	0.00122
			10	580	6.98027e-07			10	580	0.00114
			10	590	6.56781e-07			10	590	0.00106
			10	600	6.18521e-07			10	600	0.0009914
			10	610	5.82992e-07			10	610	0.000922356
			10	620	5.49965e-07			10	620	0.000856729
			10	630	5.19229e-07			10	630	0.000794347
			10	640	4.90598e-07			10	640	0.000735232
			10	650	4.63899e-07			10	650	0.000679455
			10	660	4.38979e-07			10	660	0.000627146
			10	670	4.15698e-07			10	670	0.000578367
			10	680	3.93927e-07			10	680	0.000533141
			10	690	3.73552e-07			10	690	0.000491469
			20	0	0.99897			20	0	0.60598
			20	10	0.99887			20	10	0.6009
			20	20	0.9984			20	20	0.58595
			20	30	0.99695			20	30	0.56233
			20	40	0.9928			20	40	0.53151
			20	50	0.97635			20	50	0.495
			20	60	0.83443			20	60	0.45457
			20	70	0.18766			20	70	0.41157
			20	80	0.02532			20	80	0.3673
			20	90	0.00744			20	90	0.32292
			20	100	0.00299			20	100	0.27973
			20	110	0.00141			20	110	0.23884
			20	120	0.00079753			20	120	0.20115
			20	130	0.000506807			20	130	0.16764
			20	140	0.000319698			20	140	0.13874
			20	150	0.000200489			20	150	0.11456
			20	160	0.000129723			20	160	0.09476
			20	170	8.81844e-05			20	170	0.07875
			20	180	6.30223e-05			20	180	0.06593
			20	190	4.69305e-05			20	190	0.0556
			20	200	3.61195e-05			20	200	0.04725
			20	210	2.85502e-05			20	210	0.04043
			20	220	2.30846e-05			20	220	0.03482
			20	230	1.90422e-05			20	230	0.03017
			20	240	1.59688e-05			20	240	0.02626
			20	250	1.35761e-05			20	250	0.023
			20	260	1.16736e-05			20	260	0.02024
			20	270	1.01323e-05			20	270	0.01787
			20	280	8.86171e-06			20	280	0.01583
			20	290	7.8011e-06			20	290	0.01408
			20	300	6.90831e-06			20	300	0.01258
			20	310	6.15027e-06			20	310	0.01126
			20	320	5.50119e-06			20	320	0.01009
			20	330	4.94097e-06			20	330	0.00907
			20	340	4.45444e-06			20	340	0.00818
			20	350	4.02954e-06			20	350	0.0074
			20	360	3.65663e-06			20	360	0.00671
			20	370	3.32781e-06			20	370	0.0061
			20	380	3.03657e-06			20	380	0.00555
			20	390	2.77752e-06			20	390	0.00505
			20	400	2.54632e-06			20	400	0.0046
			20	410	2.33926e-06			20	410	0.0042
			20	420	2.15328e-06			20	420	0.00384
			20	430	1.98577e-06			20	430	0.00352
			20	440	1.83448e-06			20	440	0.00323
			20	450	1.69751e-06			20	450	0.00297
			20	460	1.57322e-06			20	460	0.00274
			20	470	1.46021e-06			20	470	0.00253
			20	480	1.35723e-06			20	480	0.00233
			20	490	1.26323e-06			20	490	0.00216
			20	500	1.17727e-06			20	500	0.002
			20	510	1.09851e-06			20	510	0.00186
			20	520	1.02624e-06			20	520	0.00173
			20	530	9.59814e-07			20	530	0.00161
			20	540	8.98667e-07			20	540	0.0015
			20	550	8.42302e-07			20	550	0.0014
			20	560	7.90275e-07			20	560	0.00131
			20	570	7.4219e-07			20	570	0.00122
			20	580	6.97693e-07			20	580	0.00114
			20	590	6.56465e-07			20	590	0.00106
			20	600	6.18224e-07			20	600	0.000990897
			20	610	5.82713e-07			20	610	0.0009219
			20	620	5.49701e-07			20	620	0.000856315
			20	630	5.18981e-07			20	630	0.000793971
			20	640	4.90363e-07			20	640	0.000734891
			20	650	4.63678e-07			20	650	0.000679145
			20	660	4.3877e-07			20	660	0.000626865
			20	670	4.15501e-07			20	670	0.000578113
			20	680	3.93742e-07			20	680	0.000532912
			20	690	3.73377e-07			20	690	0.000491263
			30	0	0.99897			30	0	0.60596
			30	10	0.99887			30	10	0.60088
			30	20	0.9984			30	20	0.58594
			30	30	0.99695			30	30	0.56231
			30	40	0.9928			30	40	0.53149
			30	50	0.97635			30	50	0.49499
			30	60	0.83443			30	60	0.45455
			30	70	0.18766			30	70	0.41156
			30	80	0.02532			30	80	0.36729
			30	90	0.00744			30	90	0.32291
			30	100	0.00299			30	100	0.27972
			30	110	0.00141			30	110	0.23883
			30	120	0.000797524			30	120	0.20114
			30	130	0.000506802			30	130	0.16763
			30	140	0.000319693			30	140	0.13873
			30	150	0.000200483			30	150	0.11455
			30	160	0.000129717			30	160	0.09475
			30	170	8.81793e-05			30	170	0.07875
			30	180	6.30173e-05			30	180	0.06592
			30	190	4.69257e-05			30	190	0.05559
			30	200	3.61149e-05			30	200	0.04725
			30	210	2.85458e-05			30	210	0.04043
			30	220	2.30804e-05			30	220	0.03481
			30	230	1.90382e-05			30	230	0.03016
			30	240	1.5965e-05			30	240	0.02626
			30	250	1.35725e-05			30	250	0.02299
			30	260	1.16701e-05			30	260	0.02023
			30	270	1.0129e-05			30	270	0.01786
			30	280	8.85854e-06			30	280	0.01582
			30	290	7.79808e-06			30	290	0.01408
			30	300	6.90545e-06			30	300	0.01257
			30	310	6.14755e-06			30	310	0.01125
			30	320	5.49861e-06			30	320	0.01009
			30	330	4.93853e-06			30	330	0.00907
			30	340	4.45213e-06			30	340	0.00818
			30	350	4.02736e-06			30	350	0.0074
			30	360	3.65456e-06			30	360	0.00671
			30	370	3.32586e-06			30	370	0.0061
			30	380	3.03473e-06			30	380	0.00554
			30	390	2.77578e-06			30	390	0.00505
			30	400	2.54468e-06			30	400	0.0046
			30	410	2.33772e-06			30	410	0.0042
			30	420	2.15182e-06			30	420	0.00384
			30	430	1.9844e-06			30	430	0.00352
			30	440	1.83319e-06			30	440	0.00323
			30	450	1.69629e-06			30	450	0.00297
			30	460	1.57207e-06			30	460	0.00274
			30	470	1.45913e-06			30	470	0.00252
			30	480	1.35622e-06			30	480	0.00233
			30	490	1.26227e-06			30	490	0.00216
			30	500	1.17636e-06			30	500	0.002
			30	510	1.09766e-06			30	510	0.00185
			30	520	1.02544e-06			30	520	0.00172
			30	530	9.59061e-07			30	530	0.00161
			30	540	8.97958e-07			30	540	0.0015
			30	550	8.41635e-07			30	550	0.0014
			30	560	7.89647e-07			30	560	0.00131
			30	570	7.41598e-07			30	570	0.00122
			30	580	6.97135e-07			30	580	0.00114
			30	590	6.5594e-07			30	590	0.00106
			30	600	6.17729e-07			30	600	0.000990056
			30	610	5.82246e-07			30	610	0.000921138
			30	620	5.49261e-07			30	620	0.000855624
			30	630	5.18566e-07			30	630	0.000793344
			30	640	4.89972e-07			30	640	0.000734321
			30	650	4.63309e-07			30	650	0.000678628
			30	660	4.38423e-07			30	660	0.000626397
			30	670	4.15173e-07			30	670	0.000577689
			30	680	3.93432e-07			30	680	0.00053253
			30	690	3.73085e-07			30	690	0.00049092
			40	0	0.99897			40	0	0.60594
			40	10	0.99887			40	10	0.60086
			40	20	0.9984			40	20	0.58592
			40	30	0.99695			40	30	0.5623
			40	40	0.9928			40	40	0.53147
			40	50	0.97635			40	50	0.49497
			40	60	0.83443			40	60	0.45454
			40	70	0.18766			40	70	0.41154
			40	80	0.02532			40	80	0.36727
			40	90	0.00744			40	90	0.32289
			40	100	0.00299			40	100	0.2797
			40	110	0.00141			40	110	0.23882
			40	120	0.000797516			40	120	0.20113
			40	130	0.000506793			40	130	0.16762
			40	140	0.000319685			40	140	0.13871
			40	150	0.000200476			40	150	0.11453
			40	160	0.00012971			40	160	0.09474
			40	170	8.8172e-05			40	170	0.07873
			40	180	6.30103e-05			40	180	0.06591
			40	190	4.6919e-05			40	190	0.05558
			40	200	3.61084e-05			40	200	0.04724
			40	210	2.85396e-05			40	210	0.04042
			40	220	2.30744e-05			40	220	0.03481
			40	230	1.90325e-05			40	230	0.03015
			40	240	1.59595e-05			40	240	0.02625
			40	250	1.35673e-05			40	250	0.02298
			40	260	1.16651e-05			40	260	0.02022
			40	270	1.01243e-05			40	270	0.01785
			40	280	8.85406e-06			40	280	0.01582
			40	290	7.79383e-06			40	290	0.01407
			40	300	6.90142e-06			40	300	0.01257
			40	310	6.14373e-06			40	310	0.01125
			40	320	5.49499e-06			40	320	0.01008
			40	330	4.9351e-06			40	330	0.00906
			40	340	4.44888e-06			40	340	0.00817
			40	350	4.02429e-06			40	350	0.00739
			40	360	3.65166e-06			40	360	0.0067
			40	370	3.32312e-06			40	370	0.00609
			40	380	3.03215e-06			40	380	0.00554
			40	390	2.77334e-06			40	390	0.00504
			40	400	2.54238e-06			40	400	0.00459
			40	410	2.33555e-06			40	410	0.00419
			40	420	2.14978e-06			40	420	0.00384
			40	430	1.98247e-06			40	430	0.00352
			40	440	1.83137e-06			40	440	0.00323
			40	450	1.69458e-06			40	450	0.00297
			40	460	1.57046e-06			40	460	0.00273
			40	470	1.45761e-06			40	470	0.00252
			40	480	1.35479e-06			40	480	0.00233
			40	490	1.26093e-06			40	490	0.00215
			40	500	1.1751e-06			40	500	0.00199
			40	510	1.09647e-06			40	510	0.00185
			40	520	1.02432e-06			40	520	0.00172
			40	530	9.58006e-07			40	530	0.0016
			40	540	8.96965e-07			40	540	0.0015
			40	550	8.40699e-07			40	550	0.0014
			40	560	7.88766e-07			40	560	0.0013
			40	570	7.40769e-07			40	570	0.00122
			40	580	6.96354e-07			40	580	0.00114
			40	590	6.55204e-07			40	590	0.00106
			40	600	6.17036e-07			40	600	0.000988876
			40	610	5.81593e-07			40	610	0.000920067
			40	620	5.48645e-07			40	620	0.000854652
			40	630	5.17986e-07			40	630	0.000792463
			40	640	4.89425e-07			40	640	0.000733522
			40	650	4.62793e-07			40	650	0.000677903
			40	660	4.37936e-07			40	660	0.00062574
			40	670	4.14713e-07			40	670	0.000577096
			40	680	3.92999e-07			40	680	0.000531995
			40	690	3.72676e-07			40	690	0.000490438
			50	0	0.99897			50	0	0.60592
			50	10	0.99887			50	10	0.60084
			50	20	0.9984			50	20	0.58589
			50	30	0.99695			50	30	0.56227
			50	40	0.9928			50	40	0.53145
			50	50	0.97635			50	50	0.49495
			50	60	0.83443			50	60	0.45451
			50	70	0.18766			50	70	0.41152
			50	80	0.02532			50	80	0.36725
			50	90	0.00744			50	90	0.32287
			50	100	0.00299			50	100	0.27968
			50	110	0.00141			50	110	0.2388
			50	120	0.000797505			50	120	0.20111
			50	130	0.000506783			50	130	0.1676
			50	140	0.000319674			50	140	0.1387
			50	150	0.000200466			50	150	0.11452
			50	160	0.0001297			50	160	0.09473
			50	170	8.81626e-05			50	170	0.07872
			50	180	6.30012e-05			50	180	0.06589
			50	190	4.69102e-05			50	190	0.05556
			50	200	3.61e-05			50	200	0.04722
			50	210	2.85315e-05			50	210	0.0404
			50	220	2.30667e-05			50	220	0.03479
			50	230	1.90251e-05			50	230	0.03014
			50	240	1.59525e-05			50	240	0.02624
			50	250	1.35606e-05			50	250	0.02297
			50	260	1.16587e-05			50	260	0.02021
			50	270	1.01182e-05			50	270	0.01784
			50	280	8.84827e-06			50	280	0.01581
			50	290	7.78833e-06			50	290	0.01406
			50	300	6.89619e-06			50	300	0.01256
			50	310	6.13878e-06			50	310	0.01124
			50	320	5.4903e-06			50	320	0.01008
			50	330	4.93066e-06			50	330	0.00906
			50	340	4.44468e-06			50	340	0.00816
			50	350	4.02032e-06			50	350	0.00738
			50	360	3.64791e-06			50	360	0.0067
			50	370	3.31958e-06			50	370	0.00608
			50	380	3.02881e-06			50	380	0.00553
			50	390	2.77019e-06			50	390	0.00504
			50	400	2.53941e-06			50	400	0.00459
			50	410	2.33275e-06			50	410	0.00419
			50	420	2.14714e-06			50	420	0.00383
			50	430	1.97999e-06			50	430	0.00351
			50	440	1.82903e-06			50	440	0.00322
			50	450	1.69237e-06			50	450	0.00296
			50	460	1.56839e-06			50	460	0.00273
			50	470	1.45566e-06			50	470	0.00252
			50	480	1.35295e-06			50	480	0.00232
			50	490	1.2592e-06			50	490	0.00215
			50	500	1.17347e-06			50	500	0.00199
			50	510	1.09494e-06			50	510	0.00185
			50	520	1.02288e-06			50	520	0.00172
			50	530	9.56648e-07			50	530	0.0016
			50	540	8.95686e-07			50	540	0.00149
			50	550	8.39496e-07			50	550	0.00139
			50	560	7.87633e-07			50	560	0.0013
			50	570	7.39702e-07			50	570	0.00122
			50	580	6.95349e-07			50	580	0.00114
			50	590	6.54257e-07			50	590	0.00106
			50	600	6.16144e-07			50	600	0.000987355
			50	610	5.80752e-07			50	610	0.000918685
			50	620	5.47854e-07			50	620	0.000853399
			50	630	5.17239e-07			50	630	0.000791327
			50	640	4.88721e-07			50	640	0.000732492
			50	650	4.6213e-07			50	650	0.00067697
			50	660	4.3731e-07			50	660	0.000624895
			50	670	4.14123e-07			50	670	0.000576332
			50	680	3.92441e-07			50	680	0.000531306
			50	690	3.7215e-07			50	690	0.000489816
			60	0	0.99897			60	0	0.60589
			60	10	0.99887			60	10	0.60081
			60	20	0.9984			60	20	0.58586
			60	30	0.99695			60	30	0.56224
			60	40	0.9928			60	40	0.53142
			60	50	0.97635			60	50	0.49492
			60	60	0.83443			60	60	0.45448
			60	70	0.18766			60	70	0.41149
			60	80	0.02532			60	80	0.36722
			60	90	0.00744			60	90	0.32284
			60	100	0.00299			60	100	0.27966
			60	110	0.00141			60	110	0.23877
			60	120	0.000797491			60	120	0.20108
			60	130	0.000506769			60	130	0.16758
			60	140	0.000319661			60	140	0.13867
			60	150	0.000200453			60	150	0.11449
			60	160	0.000129688			60	160	0.0947
			60	170	8.81508e-05			60	170	0.0787
			60	180	6.29899e-05			60	180	0.06587
			60	190	4.68993e-05			60	190	0.05555
			60	200	3.60896e-05			60	200	0.04721
			60	210	2.85215e-05			60	210	0.04039
			60	220	2.30571e-05			60	220	0.03478
			60	230	1.9016e-05			60	230	0.03013
			60	240	1.59438e-05			60	240	0.02623
			60	250	1.35522e-05			60	250	0.02296
			60	260	1.16508e-05			60	260	0.0202
			60	270	1.01106e-05			60	270	0.01783
			60	280	8.84111e-06			60	280	0.0158
			60	290	7.78154e-06			60	290	0.01405
			60	300	6.88975e-06			60	300	0.01255
			60	310	6.13267e-06			60	310	0.01123
			60	320	5.48452e-06			60	320	0.01007
			60	330	4.92519e-06			60	330	0.00905
			60	340	4.43952e-06			60	340	0.00815
			60	350	4.01544e-06			60	350	0.00738
			60	360	3.6433e-06			60	360	0.00669
			60	370	3.31523e-06			60	370	0.00608
			60	380	3.0247e-06			60	380	0.00552
			60	390	2.76632e-06			60	390	0.00503
			60	400	2.53576e-06			60	400	0.00458
			60	410	2.32931e-06			60	410	0.00418
			60	420	2.1439e-06			60	420	0.00382
			60	430	1.97694e-06			60	430	0.0035
			60	440	1.82616e-06			60	440	0.00322
			60	450	1.68967e-06			60	450	0.00296
			60	460	1.56584e-06			60	460	0.00272
			60	470	1.45326e-06			60	470	0.00251
			60	480	1.3507e-06			60	480	0.00232
			60	490	1.25708e-06			60	490	0.00214
			60	500	1.17147e-06			60	500	0.00199
			60	510	1.09306e-06			60	510	0.00184
			60	520	1.02111e-06			60	520	0.00172
			60	530	9.54985e-07			60	530	0.0016
			60	540	8.94121e-07			60	540	0.00149
			60	550	8.38022e-07			60	550	0.00139
			60	560	7.86246e-07			60	560	0.0013
			60	570	7.38396e-07			60	570	0.00121
			60	580	6.94119e-07			60	580	0.00113
			60	590	6.53099e-07			60	590	0.00106
			60	600	6.15053e-07			60	600	0.00098549
			60	610	5.79725e-07			60	610	0.00091699
			60	620	5.46885e-07			60	620	0.00085186
			60	630	5.16327e-07			60	630	0.000789932
			60	640	4.87861e-07			60	640	0.000731229
			60	650	4.61319e-07			60	650	0.000675826
			60	660	4.36545e-07			60	660	0.000623861
			60	670	4.13401e-07			60	670	0.000575397
			60	680	3.91761e-07			60	680	0.000530461
			60	690	3.71507e-07			60	690	0.000489055
			70	0	0.99897			70	0	0.60585
			70	10	0.99887			70	10	0.60077
			70	20	0.9984			70	20	0.58583
			70	30	0.99695			70	30	0.5622
			70	40	0.9928			70	40	0.53138
			70	50	0.97635			70	50	0.49488
			70	60	0.83443			70	60	0.45445
			70	70	0.18766			70	70	0.41145
			70	80	0.02532			70	80	0.36718
			70	90	0.00744			70	90	0.32281
			70	100	0.00299			70	100	0.27962
			70	110	0.00141			70	110	0.23874
			70	120	0.000797474			70	120	0.20105
			70	130	0.000506753			70	130	0.16755
			70	140	0.000319646			70	140	0.13864
			70	150	0.000200438			70	150	0.11447
			70	160	0.000129673			70	160	0.09468
			70	170	8.81367e-05			70	170	0.07867
			70	180	6.29763e-05			70	180	0.06585
			70	190	4.68863e-05			70	190	0.05552
			70	200	3.6077e-05			70	200	0.04718
			70	210	2.85095e-05			70	210	0.04037
			70	220	2.30456e-05			70	220	0.03476
			70	230	1.9005e-05			70	230	0.03011
			70	240	1.59333e-05			70	240	0.02621
			70	250	1.35423e-05			70	250	0.02294
			70	260	1.16413e-05			70	260	0.02019
			70	270	1.01016e-05			70	270	0.01782
			70	280	8.83255e-06			70	280	0.01578
			70	290	7.77342e-06			70	290	0.01404
			70	300	6.88206e-06			70	300	0.01254
			70	310	6.12539e-06			70	310	0.01122
			70	320	5.47763e-06			70	320	0.01005
			70	330	4.91868e-06			70	330	0.00903
			70	340	4.43336e-06			70	340	0.00814
			70	350	4.00962e-06			70	350	0.00736
			70	360	3.63781e-06			70	360	0.00668
			70	370	3.31005e-06			70	370	0.00607
			70	380	3.01982e-06			70	380	0.00551
			70	390	2.76172e-06			70	390	0.00502
			70	400	2.53142e-06			70	400	0.00457
			70	410	2.32522e-06			70	410	0.00417
			70	420	2.14006e-06			70	420	0.00382
			70	430	1.97332e-06			70	430	0.0035
			70	440	1.82275e-06			70	440	0.00321
			70	450	1.68646e-06			70	450	0.00295
			70	460	1.56282e-06			70	460	0.00272
			70	470	1.45042e-06			70	470	0.0025
			70	480	1.34802e-06			70	480	0.00231
			70	490	1.25456e-06			70	490	0.00214
			70	500	1.16911e-06			70	500	0.00198
			70	510	1.09084e-06			70	510	0.00184
			70	520	1.01902e-06			70	520	0.00171
			70	530	9.53016e-07			70	530	0.00159
			70	540	8.92268e-07			70	540	0.00149
			70	550	8.36279e-07			70	550	0.00139
			70	560	7.84604e-07			70	560	0.0013
			70	570	7.36851e-07			70	570	0.00121
			70	580	6.92665e-07			70	580	0.00113
			70	590	6.5173e-07			70	590	0.00106
			70	600	6.13763e-07			70	600	0.000983279
			70	610	5.7851e-07			70	610	0.000914978
			70	620	5.45741e-07			70	620	0.000850033
			70	630	5.15248e-07			70	630	0.000788276
			70	640	4.86844e-07			70	640	0.00072973
			70	650	4.6036e-07			70	650	0.000674471
			70	660	4.35641e-07			70	660	0.000622635
			70	670	4.12549e-07			70	670	0.000574289
			70	680	3.90956e-07			70	680	0.00052946
			70	690	3.70748e-07			70	690	0.000488151
			80	0	0.99897			80	0	0.60581
			80	10	0.99887			80	10	0.60073
			80	20	0.9984			80	20	0.58578
			80	30	0.99695			80	30	0.56216
			80	40	0.9928			80	40	0.53134
			80	50	0.97635			80	50	0.49484
			80	60	0.83443			80	60	0.45441
			80	70	0.18766			80	70	0.41141
			80	80	0.02532			80	80	0.36714
			80	90	0.00744			80	90	0.32277
			80	100	0.00299			80	100	0.27959
			80	110	0.00141			80	110	0.2387
			80	120	0.000797454			80	120	0.20102
			80	130	0.000506734			80	130	0.16751
			80	140	0.000319627			80	140	0.13861
			80	150	0.00020042			80	150	0.11443
			80	160	0.000129656			80	160	0.09465
			80	170	8.81201e-05			80	170	0.07864
			80	180	6.29603e-05			80	180	0.06582
			80	190	4.68709e-05			80	190	0.0555
			80	200	3.60623e-05			80	200	0.04716
			80	210	2.84954e-05			80	210	0.04034
			80	220	2.30322e-05			80	220	0.03473
			80	230	1.89922e-05			80	230	0.03009
			80	240	1.5921e-05			80	240	0.02619
			80	250	1.35306e-05			80	250	0.02292
			80	260	1.16302e-05			80	260	0.02017
			80	270	1.00911e-05			80	270	0.0178
			80	280	8.82254e-06			80	280	0.01577
			80	290	7.76393e-06			80	290	0.01402
			80	300	6.87307e-06			80	300	0.01252
			80	310	6.11688e-06			80	310	0.0112
			80	320	5.46958e-06			80	320	0.01004
			80	330	4.91107e-06			80	330	0.00902
			80	340	4.42618e-06			80	340	0.00813
			80	350	4.00284e-06			80	350	0.00735
			80	360	3.63142e-06			80	360	0.00667
			80	370	3.30402e-06			80	370	0.00605
			80	380	3.01414e-06			80	380	0.0055
			80	390	2.75637e-06			80	390	0.00501
			80	400	2.52638e-06			80	400	0.00456
			80	410	2.32048e-06			80	410	0.00416
			80	420	2.13559e-06			80	420	0.00381
			80	430	1.96912e-06			80	430	0.00349
			80	440	1.8188e-06			80	440	0.0032
			80	450	1.68274e-06			80	450	0.00294
			80	460	1.55933e-06			80	460	0.00271
			80	470	1.44713e-06			80	470	0.0025
			80	480	1.34493e-06			80	480	0.00231
			80	490	1.25165e-06			80	490	0.00213
			80	500	1.16637e-06			80	500	0.00198
			80	510	1.08826e-06			80	510	0.00183
			80	520	1.0166e-06			80	520	0.00171
			80	530	9.50739e-07			80	530	0.00159
			80	540	8.90126e-07			80	540	0.00148
			80	550	8.34263e-07			80	550	0.00138
			80	560	7.82708e-07			80	560	0.00129
			80	570	7.35066e-07			80	570	0.00121
			80	580	6.90984e-07			80	580	0.00113
			80	590	6.50148e-07			80	590	0.00105
			80	600	6.12274e-07			80	600	0.000980718
			80	610	5.77107e-07			80	610	0.000912648
			80	620	5.44419e-07			80	620	0.000847917
			80	630	5.14003e-07			80	630	0.000786357
			80	640	4.85671e-07			80	640	0.000727993
			80	650	4.59254e-07			80	650	0.0006729
			80	660	4.34598e-07			80	660	0.000621216
			80	670	4.11565e-07			80	670	0.000573006
			80	680	3.90028e-07			80	680	0.000528301
			80	690	3.69872e-07			80	690	0.000487105
			90	0	0.99897			90	0	0.60575
			90	10	0.99887			90	10	0.60068
			90	20	0.9984			90	20	0.58573
			90	30	0.99695			90	30	0.56211
			90	40	0.9928			90	40	0.53129
			90	50	0.97635			90	50	0.49479
			90	60	0.83443			90	60	0.45436
			90	70	0.18766			90	70	0.41136
			90	80	0.02532			90	80	0.3671
			90	90	0.00744			90	90	0.32272
			90	100	0.00299			90	100	0.27954
			90	110	0.00141			90	110	0.23866
			90	120	0.000797431			90	120	0.20097
			90	130	0.000506712			90	130	0.16747
			90	140	0.000319605			90	140	0.13857
			90	150	0.000200399			90	150	0.1144
			90	160	0.000129636			90	160	0.09461
			90	170	8.81007e-05			90	170	0.07861
			90	180	6.29418e-05			90	180	0.06579
			90	190	4.68531e-05			90	190	0.05546
			90	200	3.60452e-05			90	200	0.04713
			90	210	2.84791e-05			90	210	0.04031
			90	220	2.30166e-05			90	220	0.03471
			90	230	1.89773e-05			90	230	0.03006
			90	240	1.59069e-05			90	240	0.02616
			90	250	1.35171e-05			90	250	0.0229
			90	260	1.16174e-05			90	260	0.02014
			90	270	1.00789e-05			90	270	0.01778
			90	280	8.81102e-06			90	280	0.01575
			90	290	7.75301e-06			90	290	0.014
			90	300	6.86274e-06			90	300	0.0125
			90	310	6.10711e-06			90	310	0.01119
			90	320	5.46035e-06			90	320	0.01002
			90	330	4.90235e-06			90	330	0.00901
			90	340	4.41795e-06			90	340	0.00812
			90	350	3.99508e-06			90	350	0.00734
			90	360	3.6241e-06			90	360	0.00665
			90	370	3.29713e-06			90	370	0.00604
			90	380	3.00764e-06			90	380	0.00549
			90	390	2.75025e-06			90	390	0.005
			90	400	2.52063e-06			90	400	0.00455
			90	410	2.31506e-06			90	410	0.00415
			90	420	2.1305e-06			90	420	0.0038
			90	430	1.96432e-06			90	430	0.00348
			90	440	1.81429e-06			90	440	0.00319
			90	450	1.67851e-06			90	450	0.00293
			90	460	1.55534e-06			90	460	0.0027
			90	470	1.44339e-06			90	470	0.00249
			90	480	1.34141e-06			90	480	0.0023
			90	490	1.24834e-06			90	490	0.00213
			90	500	1.16326e-06			90	500	0.00197
			90	510	1.08534e-06			90	510	0.00183
			90	520	1.01385e-06			90	520	0.0017
			90	530	9.48151e-07			90	530	0.00158
			90	540	8.87692e-07			90	540	0.00148
			90	550	8.31974e-07			90	550	0.00138
			90	560	7.80554e-07			90	560	0.00129
			90	570	7.3304e-07			90	570	0.0012
			90	580	6.89078e-07			90	580	0.00112
			90	590	6.48353e-07			90	590	0.00105
			90	600	6.10584e-07			90	600	0.000977803
			90	610	5.75516e-07			90	610	0.000909996
			90	620	5.42921e-07			90	620	0.000845507
			90	630	5.12591e-07			90	630	0.000784172
			90	640	4.84341e-07			90	640	0.000726015
			90	650	4.58e-07			90	650	0.000671111
			90	660	4.33416e-07			90	660	0.000619599
			90	670	4.10451e-07			90	670	0.000571546
			90	680	3.88977e-07			90	680	0.000526983
			90	690	3.68881e-07			90	690	0.000485913
			100	0	0.99897			100	0	0.60569
			100	10	0.99887			100	10	0.60062
			100	20	0.9984			100	20	0.58567
			100	30	0.99695			100	30	0.56205
			100	40	0.9928			100	40	0.53123
			100	50	0.97635			100	50	0.49473
			100	60	0.83443			100	60	0.4543
			100	70	0.18766			100	70	0.41131
			100	80	0.02532			100	80	0.36704
			100	90	0.00744			100	90	0.32267
			100	100	0.00299			100	100	0.27949
			100	110	0.00141			100	110	0.23861
			100	120	0.000797405			100	120	0.20092
			100	130	0.000506686			100	130	0.16742
			100	140	0.000319581			100	140	0.13852
			100	150	0.000200375			100	150	0.11435
			100	160	0.000129613			100	160	0.09457
			100	170	8.80785e-05			100	170	0.07857
			100	180	6.29204e-05			100	180	0.06575
			100	190	4.68326e-05			100	190	0.05543
			100	200	3.60257e-05			100	200	0.04709
			100	210	2.84604e-05			100	210	0.04028
			100	220	2.29987e-05			100	220	0.03467
			100	230	1.89603e-05			100	230	0.03003
			100	240	1.58907e-05			100	240	0.02613
			100	250	1.35017e-05			100	250	0.02287
			100	260	1.16028e-05			100	260	0.02012
			100	270	1.00651e-05			100	270	0.01775
			100	280	8.79791e-06			100	280	0.01572
			100	290	7.7406e-06			100	290	0.01398
			100	300	6.851e-06			100	300	0.01248
			100	310	6.09602e-06			100	310	0.01117
			100	320	5.44988e-06			100	320	0.01001
			100	330	4.89248e-06			100	330	0.00899
			100	340	4.40863e-06			100	340	0.0081
			100	350	3.9863e-06			100	350	0.00732
			100	360	3.61583e-06			100	360	0.00664
			100	370	3.28934e-06			100	370	0.00603
			100	380	3.00031e-06			100	380	0.00548
			100	390	2.74336e-06			100	390	0.00498
			100	400	2.51414e-06			100	400	0.00454
			100	410	2.30896e-06			100	410	0.00414
			100	420	2.12476e-06			100	420	0.00378
			100	430	1.95893e-06			100	430	0.00347
			100	440	1.80922e-06			100	440	0.00318
			100	450	1.67374e-06			100	450	0.00292
			100	460	1.55086e-06			100	460	0.00269
			100	470	1.43918e-06			100	470	0.00248
			100	480	1.33745e-06			100	480	0.00229
			100	490	1.24463e-06			100	490	0.00212
			100	500	1.15977e-06			100	500	0.00196
			100	510	1.08205e-06			100	510	0.00182
			100	520	1.01076e-06			100	520	0.00169
			100	530	9.45251e-07			100	530	0.00158
			100	540	8.84965e-07			100	540	0.00147
			100	550	8.2941e-07			100	550	0.00137
			100	560	7.78143e-07			100	560	0.00128
			100	570	7.30772e-07			100	570	0.0012
			100	580	6.86944e-07			100	580	0.00112
			100	590	6.46345e-07			100	590	0.00105
			100	600	6.08694e-07			100	600	0.00097453
			100	610	5.73737e-07			100	610	0.000907018
			100	620	5.41245e-07			100	620	0.000842802
			100	630	5.11013e-07			100	630	0.000781718
			100	640	4.82854e-07			100	640	0.000723792
			100	650	4.56599e-07			100	650	0.000669101
			100	660	4.32096e-07			100	660	0.000617784
			100	670	4.09205e-07			100	670	0.000569906
			100	680	3.87802e-07			100	680	0.000525502
			100	690	3.67772e-07			100	690	0.000484576
			110	0	0.99897			110	0	0.60563
			110	10	0.99887			110	10	0.60055
			110	20	0.9984			110	20	0.5856
			110	30	0.99695			110	30	0.56198
			110	40	0.9928			110	40	0.53116
			110	50	0.97635			110	50	0.49466
			110	60	0.83443			110	60	0.45423
			110	70	0.18766			110	70	0.41124
			110	80	0.02532			110	80	0.36698
			110	90	0.00744			110	90	0.3226
			110	100	0.00299			110	100	0.27943
			110	110	0.00141			110	110	0.23855
			110	120	0.000797375			110	120	0.20087
			110	130	0.000506657			110	130	0.16737
			110	140	0.000319552			110	140	0.13847
			110	150	0.000200348			110	150	0.1143
			110	160	0.000129586			110	160	0.09452
			110	170	8.80532e-05			110	170	0.07852
			110	180	6.28961e-05			110	180	0.0657
			110	190	4.68094e-05			110	190	0.05538
			110	200	3.60034e-05			110	200	0.04705
			110	210	2.84391e-05			110	210	0.04024
			110	220	2.29785e-05			110	220	0.03464
			110	230	1.8941e-05			110	230	0.02999
			110	240	1.58724e-05			110	240	0.0261
			110	250	1.34844e-05			110	250	0.02284
			110	260	1.15864e-05			110	260	0.02009
			110	270	1.00495e-05			110	270	0.01773
			110	280	8.78314e-06			110	280	0.0157
			110	290	7.72664e-06			110	290	0.01396
			110	300	6.83781e-06			110	300	0.01246
			110	310	6.08357e-06			110	310	0.01114
			110	320	5.43813e-06			110	320	0.00999
			110	330	4.8814e-06			110	330	0.00897
			110	340	4.39819e-06			110	340	0.00808
			110	350	3.97647e-06			110	350	0.00731
			110	360	3.60658e-06			110	360	0.00662
			110	370	3.28063e-06			110	370	0.00601
			110	380	2.99212e-06			110	380	0.00546
			110	390	2.73565e-06			110	390	0.00497
			110	400	2.5069e-06			110	400	0.00452
			110	410	2.30216e-06			110	410	0.00413
			110	420	2.11837e-06			110	420	0.00377
			110	430	1.95292e-06			110	430	0.00345
			110	440	1.80358e-06			110	440	0.00317
			110	450	1.66844e-06			110	450	0.00291
			110	460	1.54588e-06			110	460	0.00268
			110	470	1.4345e-06			110	470	0.00247
			110	480	1.33306e-06			110	480	0.00228
			110	490	1.2405e-06			110	490	0.00211
			110	500	1.15589e-06			110	500	0.00195
			110	510	1.07841e-06			110	510	0.00181
			110	520	1.00734e-06			110	520	0.00169
			110	530	9.42035e-07			110	530	0.00157
			110	540	8.81944e-07			110	540	0.00147
			110	550	8.26569e-07			110	550	0.00137
			110	560	7.75472e-07			110	560	0.00128
			110	570	7.2826e-07			110	570	0.00119
			110	580	6.84582e-07			110	580	0.00112
			110	590	6.44123e-07			110	590	0.00104
			110	600	6.06603e-07			110	600	0.000970895
			110	610	5.71769e-07			110	610	0.000903711
			110	620	5.39392e-07			110	620	0.000839798
			110	630	5.09268e-07			110	630	0.000778993
			110	640	4.8121e-07			110	640	0.000721323
			110	650	4.5505e-07			110	650	0.000666867
			110	660	4.30636e-07			110	660	0.000615765
			110	670	4.07829e-07			110	670	0.000568084
			110	680	3.86505e-07			110	680	0.000523856
			110	690	3.66549e-07			110	690	0.000483091
			120	0	0.99897			120	0	0.60555
			120	10	0.99887			120	10	0.60047
			120	20	0.9984			120	20	0.58552
			120	30	0.99695			120	30	0.5619
			120	40	0.9928			120	40	0.53109
			120	50	0.97635			120	50	0.49459
			120	60	0.83443			120	60	0.45416
			120	70	0.18766			120	70	0.41117
			120	80	0.02532			120	80	0.36691
			120	90	0.00744			120	90	0.32253
			120	100	0.00299			120	100	0.27936
			120	110	0.00141			120	110	0.23848
			120	120	0.00079734			120	120	0.2008
			120	130	0.000506623			120	130	0.1673
			120	140	0.00031952			120	140	0.13841
			120	150	0.000200317			120	150	0.11424
			120	160	0.000129556			120	160	0.09446
			120	170	8.80245e-05			120	170	0.07846
			120	180	6.28686e-05			120	180	0.06565
			120	190	4.6783e-05			120	190	0.05533
			120	200	3.59783e-05			120	200	0.047
			120	210	2.84152e-05			120	210	0.04019
			120	220	2.29557e-05			120	220	0.03459
			120	230	1.89194e-05			120	230	0.02995
			120	240	1.58518e-05			120	240	0.02606
			120	250	1.34649e-05			120	250	0.02281
			120	260	1.15679e-05			120	260	0.02006
			120	270	1.0032e-05			120	270	0.01769
			120	280	8.76661e-06			120	280	0.01567
			120	290	7.71103e-06			120	290	0.01393
			120	300	6.82307e-06			120	300	0.01243
			120	310	6.06967e-06			120	310	0.01112
			120	320	5.42503e-06			120	320	0.00996
			120	330	4.86906e-06			120	330	0.00895
			120	340	4.38658e-06			120	340	0.00806
			120	350	3.96555e-06			120	350	0.00729
			120	360	3.5963e-06			120	360	0.0066
			120	370	3.27098e-06			120	370	0.00599
			120	380	2.98305e-06			120	380	0.00545
			120	390	2.72713e-06			120	390	0.00495
			120	400	2.49889e-06			120	400	0.00451
			120	410	2.29463e-06			120	410	0.00411
			120	420	2.1113e-06			120	420	0.00376
			120	430	1.94629e-06			120	430	0.00344
			120	440	1.79735e-06			120	440	0.00316
			120	450	1.66259e-06			120	450	0.0029
			120	460	1.5404e-06			120	460	0.00267
			120	470	1.42935e-06			120	470	0.00246
			120	480	1.32822e-06			120	480	0.00227
			120	490	1.23596e-06			120	490	0.0021
			120	500	1.15163e-06			120	500	0.00194
			120	510	1.07441e-06			120	510	0.0018
			120	520	1.00358e-06			120	520	0.00168
			120	530	9.38502e-07			120	530	0.00156
			120	540	8.78624e-07			120	540	0.00146
			120	550	8.2345e-07			120	550	0.00136
			120	560	7.72541e-07			120	560	0.00127
			120	570	7.25504e-07			120	570	0.00119
			120	580	6.8199e-07			120	580	0.00111
			120	590	6.41686e-07			120	590	0.00104
			120	600	6.0431e-07			120	600	0.000966894
			120	610	5.69611e-07			120	610	0.000900071
			120	620	5.37362e-07			120	620	0.000836491
			120	630	5.07356e-07			120	630	0.000775992
			120	640	4.7941e-07			120	640	0.000718604
			120	650	4.53354e-07			120	650	0.000664406
			120	660	4.29038e-07			120	660	0.00061354
			120	670	4.06323e-07			120	670	0.000566075
			120	680	3.85085e-07			120	680	0.000522043
			120	690	3.65209e-07			120	690	0.000481455
			130	0	0.99897			130	0	0.60546
			130	10	0.99887			130	10	0.60038
			130	20	0.9984			130	20	0.58543
			130	30	0.99695			130	30	0.56181
			130	40	0.9928			130	40	0.531
			130	50	0.97635			130	50	0.4945
			130	60	0.83443			130	60	0.45407
			130	70	0.18766			130	70	0.41109
			130	80	0.02532			130	80	0.36682
			130	90	0.00744			130	90	0.32245
			130	100	0.00299			130	100	0.27928
			130	110	0.00141			130	110	0.2384
			130	120	0.000797301			130	120	0.20073
			130	130	0.000506585			130	130	0.16723
			130	140	0.000319483			130	140	0.13834
			130	150	0.000200281			130	150	0.11418
			130	160	0.000129523			130	160	0.0944
			130	170	8.79921e-05			130	170	0.0784
			130	180	6.28376e-05			130	180	0.06559
			130	190	4.67534e-05			130	190	0.05528
			130	200	3.59501e-05			130	200	0.04695
			130	210	2.83883e-05			130	210	0.04014
			130	220	2.29301e-05			130	220	0.03455
			130	230	1.88951e-05			130	230	0.02991
			130	240	1.58288e-05			130	240	0.02602
			130	250	1.34431e-05			130	250	0.02276
			130	260	1.15473e-05			130	260	0.02002
			130	270	1.00125e-05			130	270	0.01766
			130	280	8.74823e-06			130	280	0.01563
			130	290	7.69368e-06			130	290	0.0139
			130	300	6.80672e-06			130	300	0.0124
			130	310	6.05427e-06			130	310	0.01109
			130	320	5.41053e-06			130	320	0.00994
			130	330	4.85542e-06			130	330	0.00892
			130	340	4.37376e-06			130	340	0.00804
			130	350	3.95349e-06			130	350	0.00726
			130	360	3.58497e-06			130	360	0.00658
			130	370	3.26033e-06			130	370	0.00597
			130	380	2.97305e-06			130	380	0.00543
			130	390	2.71774e-06			130	390	0.00493
			130	400	2.49008e-06			130	400	0.00449
			130	410	2.28637e-06			130	410	0.0041
			130	420	2.10355e-06			130	420	0.00374
			130	430	1.93902e-06			130	430	0.00343
			130	440	1.79053e-06			130	440	0.00314
			130	450	1.65619e-06			130	450	0.00289
			130	460	1.53439e-06			130	460	0.00266
			130	470	1.42371e-06			130	470	0.00245
			130	480	1.32294e-06			130	480	0.00226
			130	490	1.231e-06			130	490	0.00209
			130	500	1.14697e-06			130	500	0.00193
			130	510	1.07004e-06			130	510	0.0018
			130	520	9.99474e-07			130	520	0.00167
			130	530	9.34648e-07			130	530	0.00156
			130	540	8.75005e-07			130	540	0.00145
			130	550	8.20051e-07			130	550	0.00136
			130	560	7.69347e-07			130	560	0.00127
			130	570	7.22503e-07			130	570	0.00118
			130	580	6.79169e-07			130	580	0.00111
			130	590	6.39034e-07			130	590	0.00103
			130	600	6.01816e-07			130	600	0.000962524
			130	610	5.67264e-07			130	610	0.000896093
			130	620	5.35153e-07			130	620	0.000832877
			130	630	5.05278e-07			130	630	0.000772712
			130	640	4.77453e-07			130	640	0.000715631
			130	650	4.51511e-07			130	650	0.000661715
			130	660	4.27301e-07			130	660	0.000611107
			130	670	4.04687e-07			130	670	0.000563878
			130	680	3.83542e-07			130	680	0.000520061
			130	690	3.63755e-07			130	690	0.000479667
			140	0	0.99897			140	0	0.60535
			140	10	0.99887			140	10	0.60028
			140	20	0.9984			140	20	0.58533
			140	30	0.99695			140	30	0.56171
			140	40	0.9928			140	40	0.5309
			140	50	0.97635			140	50	0.4944
			140	60	0.83443			140	60	0.45398
			140	70	0.18766			140	70	0.41099
			140	80	0.02532			140	80	0.36673
			140	90	0.00744			140	90	0.32236
			140	100	0.00299			140	100	0.27919
			140	110	0.00141			140	110	0.23832
			140	120	0.000797257			140	120	0.20064
			140	130	0.000506542			140	130	0.16715
			140	140	0.000319442			140	140	0.13826
			140	150	0.000200242			140	150	0.1141
			140	160	0.000129484			140	160	0.09433
			140	170	8.79556e-05			140	170	0.07833
			140	180	6.28028e-05			140	180	0.06553
			140	190	4.67202e-05			140	190	0.05521
			140	200	3.59185e-05			140	200	0.04689
			140	210	2.83583e-05			140	210	0.04009
			140	220	2.29016e-05			140	220	0.03449
			140	230	1.88681e-05			140	230	0.02986
			140	240	1.58032e-05			140	240	0.02597
			140	250	1.34189e-05			140	250	0.02272
			140	260	1.15244e-05			140	260	0.01997
			140	270	9.99094e-06			140	270	0.01762
			140	280	8.72787e-06			140	280	0.01559
			140	290	7.6745e-06			140	290	0.01386
			140	300	6.78867e-06			140	300	0.01237
			140	310	6.03728e-06			140	310	0.01106
			140	320	5.39456e-06			140	320	0.00991
			140	330	4.84041e-06			140	330	0.00889
			140	340	4.35965e-06			140	340	0.00801
			140	350	3.94025e-06			140	350	0.00724
			140	360	3.57255e-06			140	360	0.00656
			140	370	3.24867e-06			140	370	0.00595
			140	380	2.96211e-06			140	380	0.00541
			140	390	2.70748e-06			140	390	0.00492
			140	400	2.48046e-06			140	400	0.00447
			140	410	2.27735e-06			140	410	0.00408
			140	420	2.09509e-06			140	420	0.00373
			140	430	1.93108e-06			140	430	0.00341
			140	440	1.78309e-06			140	440	0.00313
			140	450	1.64922e-06			140	450	0.00287
			140	460	1.52785e-06			140	460	0.00264
			140	470	1.41758e-06			140	470	0.00244
			140	480	1.31719e-06			140	480	0.00225
			140	490	1.22561e-06			140	490	0.00208
			140	500	1.14191e-06			140	500	0.00192
			140	510	1.06529e-06			140	510	0.00179
			140	520	9.95023e-07			140	520	0.00166
			140	530	9.30471e-07			140	530	0.00155
			140	540	8.71084e-07			140	540	0.00144
			140	550	8.16369e-07			140	550	0.00135
			140	560	7.65889e-07			140	560	0.00126
			140	570	7.19255e-07			140	570	0.00118
			140	580	6.76117e-07			140	580	0.0011
			140	590	6.36165e-07			140	590	0.00103
			140	600	5.99119e-07			140	600	0.000957781
			140	610	5.64728e-07			140	610	0.000891774
			140	620	5.32767e-07			140	620	0.00082895
			140	630	5.03032e-07			140	630	0.000769149
			140	640	4.75339e-07			140	640	0.000712401
			140	650	4.49521e-07			140	650	0.00065879
			140	660	4.25427e-07			140	660	0.000608462
			140	670	4.0292e-07			140	670	0.000561489
			140	680	3.81877e-07			140	680	0.000517906
			140	690	3.62185e-07			140	690	0.000477724
			150	0	0.99897			150	0	0.60523
			150	10	0.99887			150	10	0.60016
			150	20	0.9984			150	20	0.58521
			150	30	0.99695			150	30	0.56159
			150	40	0.9928			150	40	0.53078
			150	50	0.97635			150	50	0.49429
			150	60	0.83443			150	60	0.45386
			150	70	0.18766			150	70	0.41088
			150	80	0.02532			150	80	0.36662
			150	90	0.00744			150	90	0.32226
			150	100	0.00299			150	100	0.27909
			150	110	0.00141			150	110	0.23822
			150	120	0.000797206			150	120	0.20055
			150	130	0.000506494			150	130	0.16706
			150	140	0.000319396			150	140	0.13818
			150	150	0.000200197			150	150	0.11402
			150	160	0.000129442			150	160	0.09424
			150	170	8.79147e-05			150	170	0.07826
			150	180	6.27638e-05			150	180	0.06545
			150	190	4.66831e-05			150	190	0.05514
			150	200	3.58832e-05			150	200	0.04682
			150	210	2.83248e-05			150	210	0.04002
			150	220	2.28699e-05			150	220	0.03443
			150	230	1.8838e-05			150	230	0.0298
			150	240	1.57748e-05			150	240	0.02592
			150	250	1.3392e-05			150	250	0.02267
			150	260	1.14991e-05			150	260	0.01993
			150	270	9.96709e-06			150	270	0.01757
			150	280	8.70541e-06			150	280	0.01555
			150	290	7.65338e-06			150	290	0.01382
			150	300	6.76881e-06			150	300	0.01233
			150	310	6.01862e-06			150	310	0.01103
			150	320	5.37704e-06			150	320	0.00987
			150	330	4.82396e-06			150	330	0.00886
			150	340	4.34422e-06			150	340	0.00798
			150	350	3.92577e-06			150	350	0.00721
			150	360	3.55897e-06			150	360	0.00654
			150	370	3.23595e-06			150	370	0.00593
			150	380	2.95019e-06			150	380	0.00539
			150	390	2.69631e-06			150	390	0.0049
			150	400	2.46999e-06			150	400	0.00446
			150	410	2.26754e-06			150	410	0.00406
			150	420	2.0859e-06			150	420	0.00371
			150	430	1.92248e-06			150	430	0.00339
			150	440	1.77503e-06			150	440	0.00311
			150	450	1.64167e-06			150	450	0.00286
			150	460	1.52078e-06			150	460	0.00263
			150	470	1.41095e-06			150	470	0.00242
			150	480	1.31097e-06			150	480	0.00223
			150	490	1.21978e-06			150	490	0.00207
			150	500	1.13645e-06			150	500	0.00191
			150	510	1.06017e-06			150	510	0.00178
			150	520	9.90222e-07			150	520	0.00165
			150	530	9.25968e-07			150	530	0.00154
			150	540	8.66858e-07			150	540	0.00144
			150	550	8.12403e-07			150	550	0.00134
			150	560	7.62166e-07			150	560	0.00125
			150	570	7.15759e-07			150	570	0.00117
			150	580	6.72833e-07			150	580	0.00109
			150	590	6.33079e-07			150	590	0.00102
			150	600	5.96219e-07			150	600	0.000952665
			150	610	5.62002e-07			150	610	0.00088711
			150	620	5.30203e-07			150	620	0.000824709
			150	630	5.0062e-07			150	630	0.000765299
			150	640	4.73069e-07			150	640	0.000708911
			150	650	4.47384e-07			150	650	0.00065563
			150	660	4.23415e-07			150	660	0.000605604
			150	670	4.01025e-07			150	670	0.000558907
			150	680	3.80091e-07			150	680	0.000515576
			150	690	3.60501e-07			150	690	0.000475622
			160	0	0.99897			160	0	0.6051
			160	10	0.99887			160	10	0.60002
			160	20	0.9984			160	20	0.58508
			160	30	0.99695			160	30	0.56146
			160	40	0.9928			160	40	0.53065
			160	50	0.97635			160	50	0.49415
			160	60	0.83443			160	60	0.45373
			160	70	0.18766			160	70	0.41075
			160	80	0.02532			160	80	0.3665
			160	90	0.00744			160	90	0.32214
			160	100	0.00299			160	100	0.27897
			160	110	0.00141			160	110	0.23811
			160	120	0.00079715			160	120	0.20044
			160	130	0.000506439			160	130	0.16696
			160	140	0.000319343			160	140	0.13808
			160	150	0.000200147			160	150	0.11392
			160	160	0.000129394			160	160	0.09415
			160	170	8.78689e-05			160	170	0.07817
			160	180	6.27202e-05			160	180	0.06537
			160	190	4.66416e-05			160	190	0.05506
			160	200	3.58438e-05			160	200	0.04675
			160	210	2.82875e-05			160	210	0.03995
			160	220	2.28346e-05			160	220	0.03436
			160	230	1.88047e-05			160	230	0.02974
			160	240	1.57434e-05			160	240	0.02586
			160	250	1.33624e-05			160	250	0.02261
			160	260	1.14712e-05			160	260	0.01987
			160	270	9.94082e-06			160	270	0.01752
			160	280	8.68072e-06			160	280	0.01551
			160	290	7.63018e-06			160	290	0.01378
			160	300	6.74703e-06			160	300	0.01229
			160	310	5.99819e-06			160	310	0.01099
			160	320	5.35787e-06			160	320	0.00984
			160	330	4.806e-06			160	330	0.00883
			160	340	4.32739e-06			160	340	0.00795
			160	350	3.91001e-06			160	350	0.00718
			160	360	3.54421e-06			160	360	0.00651
			160	370	3.22213e-06			160	370	0.0059
			160	380	2.93725e-06			160	380	0.00536
			160	390	2.6842e-06			160	390	0.00487
			160	400	2.45865e-06			160	400	0.00443
			160	410	2.25693e-06			160	410	0.00404
			160	420	2.07597e-06			160	420	0.00369
			160	430	1.91318e-06			160	430	0.00338
			160	440	1.76633e-06			160	440	0.0031
			160	450	1.63352e-06			160	450	0.00284
			160	460	1.51315e-06			160	460	0.00261
			160	470	1.40381e-06			160	470	0.00241
			160	480	1.30429e-06			160	480	0.00222
			160	490	1.21352e-06			160	490	0.00205
			160	500	1.13058e-06			160	500	0.0019
			160	510	1.05467e-06			160	510	0.00176
			160	520	9.85067e-07			160	520	0.00164
			160	530	9.21134e-07			160	530	0.00153
			160	540	8.62326e-07			160	540	0.00143
			160	550	8.08151e-07			160	550	0.00133
			160	560	7.58176e-07			160	560	0.00124
			160	570	7.12014e-07			160	570	0.00116
			160	580	6.69317e-07			160	580	0.00109
			160	590	6.29777e-07			160	590	0.00102
			160	600	5.93116e-07			160	600	0.000947172
			160	610	5.59085e-07			160	610	0.0008821
			160	620	5.27461e-07			160	620	0.00082015
			160	630	4.98042e-07			160	630	0.000761158
			160	640	4.70643e-07			160	640	0.000705157
			160	650	4.45101e-07			160	650	0.000652231
			160	660	4.21265e-07			160	660	0.00060253
			160	670	3.99e-07			160	670	0.00055613
			160	680	3.78184e-07			160	680	0.000513069
			160	690	3.58703e-07			160	690	0.00047336
			170	0	0.99897			170	0	0.60494
			170	10	0.99887			170	10	0.59986
			170	20	0.9984			170	20	0.58492
			170	30	0.99695			170	30	0.5613
			170	40	0.9928			170	40	0.53049
			170	50	0.97635			170	50	0.494
			170	60	0.83443			170	60	0.45359
			170	70	0.18765			170	70	0.41061
			170	80	0.02532			170	80	0.36636
			170	90	0.00744			170	90	0.322
			170	100	0.00299			170	100	0.27884
			170	110	0.00141			170	110	0.23798
			170	120	0.000797086			170	120	0.20032
			170	130	0.000506378			170	130	0.16684
			170	140	0.000319284			170	140	0.13796
			170	150	0.00020009			170	150	0.11381
			170	160	0.00012934			170	160	0.09405
			170	170	8.78177e-05			170	170	0.07807
			170	180	6.26714e-05			170	180	0.06528
			170	190	4.65954e-05			170	190	0.05498
			170	200	3.58e-05			170	200	0.04667
			170	210	2.8246e-05			170	210	0.03987
			170	220	2.27955e-05			170	220	0.03429
			170	230	1.87678e-05			170	230	0.02967
			170	240	1.57086e-05			170	240	0.02579
			170	250	1.33297e-05			170	250	0.02255
			170	260	1.14404e-05			170	260	0.01981
			170	270	9.91195e-06			170	270	0.01747
			170	280	8.65362e-06			170	280	0.01545
			170	290	7.60477e-06			170	290	0.01373
			170	300	6.72321e-06			170	300	0.01225
			170	310	5.97588e-06			170	310	0.01095
			170	320	5.33699e-06			170	320	0.0098
			170	330	4.78645e-06			170	330	0.00879
			170	340	4.3091e-06			170	340	0.00792
			170	350	3.89289e-06			170	350	0.00715
			170	360	3.5282e-06			170	360	0.00648
			170	370	3.20716e-06			170	370	0.00588
			170	380	2.92325e-06			170	380	0.00534
			170	390	2.67111e-06			170	390	0.00485
			170	400	2.44642e-06			170	400	0.00441
			170	410	2.24549e-06			170	410	0.00402
			170	420	2.06527e-06			170	420	0.00367
			170	430	1.90318e-06			170	430	0.00336
			170	440	1.75697e-06			170	440	0.00308
			170	450	1.62477e-06			170	450	0.00283
			170	460	1.50496e-06			170	460	0.0026
			170	470	1.39615e-06			170	470	0.00239
			170	480	1.29712e-06			170	480	0.00221
			170	490	1.20681e-06			170	490	0.00204
			170	500	1.1243e-06			170	500	0.00189
			170	510	1.04879e-06			170	510	0.00175
			170	520	9.79555e-07			170	520	0.00163
			170	530	9.15969e-07			170	530	0.00152
			170	540	8.57484e-07			170	540	0.00142
			170	550	8.03611e-07			170	550	0.00132
			170	560	7.53918e-07			170	560	0.00124
			170	570	7.08019e-07			170	570	0.00116
			170	580	6.65567e-07			170	580	0.00108
			170	590	6.26256e-07			170	590	0.00101
			170	600	5.89809e-07			170	600	0.0009413
			170	610	5.55979e-07			170	610	0.000876741
			170	620	5.24542e-07			170	620	0.00081527
			170	630	4.95296e-07			170	630	0.000756725
			170	640	4.68061e-07			170	640	0.000701137
			170	650	4.42671e-07			170	650	0.000648591
			170	660	4.18978e-07			170	660	0.000599237
			170	670	3.96847e-07			170	670	0.000553154
			170	680	3.76156e-07			170	680	0.000510381
			170	690	3.56792e-07			170	690	0.000470935
			180	0	0.99897			180	0	0.60476
			180	10	0.99887			180	10	0.59968
			180	20	0.9984			180	20	0.58474
			180	30	0.99695			180	30	0.56113
			180	40	0.9928			180	40	0.53032
			180	50	0.97635			180	50	0.49383
			180	60	0.83443			180	60	0.45342
			180	70	0.18765			180	70	0.41045
			180	80	0.02532			180	80	0.3662
			180	90	0.00744			180	90	0.32185
			180	100	0.00299			180	100	0.27869
			180	110	0.00141			180	110	0.23783
			180	120	0.000797013			180	120	0.20018
			180	130	0.000506308			180	130	0.1667
			180	140	0.000319218			180	140	0.13784
			180	150	0.000200027			180	150	0.11369
			180	160	0.000129279			180	160	0.09393
			180	170	8.77603e-05			180	170	0.07796
			180	180	6.2617e-05			180	180	0.06517
			180	190	4.65439e-05			180	190	0.05488
			180	200	3.57513e-05			180	200	0.04657
			180	210	2.82001e-05			180	210	0.03979
			180	220	2.27521e-05			180	220	0.03421
			180	230	1.8727e-05			180	230	0.02959
			180	240	1.56703e-05			180	240	0.02572
			180	250	1.32937e-05			180	250	0.02248
			180	260	1.14067e-05			180	260	0.01975
			180	270	9.88028e-06			180	270	0.01741
			180	280	8.62396e-06			180	280	0.0154
			180	290	7.577e-06			180	290	0.01368
			180	300	6.69723e-06			180	300	0.0122
			180	310	5.95158e-06			180	310	0.0109
			180	320	5.31427e-06			180	320	0.00976
			180	330	4.76522e-06			180	330	0.00875
			180	340	4.28926e-06			180	340	0.00788
			180	350	3.87436e-06			180	350	0.00712
			180	360	3.51089e-06			180	360	0.00645
			180	370	3.19099e-06			180	370	0.00585
			180	380	2.90816e-06			180	380	0.00531
			180	390	2.65701e-06			180	390	0.00482
			180	400	2.43325e-06			180	400	0.00439
			180	410	2.23319e-06			180	410	0.004
			180	420	2.05378e-06			180	420	0.00365
			180	430	1.89245e-06			180	430	0.00334
			180	440	1.74695e-06			180	440	0.00306
			180	450	1.6154e-06			180	450	0.00281
			180	460	1.4962e-06			180	460	0.00258
			180	470	1.38796e-06			180	470	0.00238
			180	480	1.28946e-06			180	480	0.00219
			180	490	1.19964e-06			180	490	0.00203
			180	500	1.1176e-06			180	500	0.00188
			180	510	1.04252e-06			180	510	0.00174
			180	520	9.73681e-07			180	520	0.00162
			180	530	9.10469e-07			180	530	0.00151
			180	540	8.52331e-07			180	540	0.00141
			180	550	7.98782e-07			180	550	0.00131
			180	560	7.49391e-07			180	560	0.00123
			180	570	7.03773e-07			180	570	0.00115
			180	580	6.61584e-07			180	580	0.00107
			180	590	6.22518e-07			180	590	0.001
			180	600	5.863e-07			180	600	0.000935046
			180	610	5.52682e-07			180	610	0.000871033
			180	620	5.21444e-07			180	620	0.000810069
			180	630	4.92385e-07			180	630	0.000751996
			180	640	4.65324e-07			180	640	0.000696848
			180	650	4.40096e-07			180	650	0.000644706
			180	660	4.16555e-07			180	660	0.000595723
			180	670	3.94566e-07			180	670	0.000549977
			180	680	3.74008e-07			180	680	0.000507511
			180	690	3.54769e-07			180	690	0.000468344
			190	0	0.99897			190	0	0.60456
			190	10	0.99887			190	10	0.59948
			190	20	0.9984			190	20	0.58454
			190	30	0.99695			190	30	0.56093
			190	40	0.9928			190	40	0.53012
			190	50	0.97635			190	50	0.49364
			190	60	0.83443			190	60	0.45323
			190	70	0.18765			190	70	0.41026
			190	80	0.02532			190	80	0.36602
			190	90	0.00744			190	90	0.32167
			190	100	0.00299			190	100	0.27852
			190	110	0.00141			190	110	0.23767
			190	120	0.000796931			190	120	0.20002
			190	130	0.00050623			190	130	0.16655
			190	140	0.000319143			190	140	0.13769
			190	150	0.000199956			190	150	0.11355
			190	160	0.000129212			190	160	0.0938
			190	170	8.7696e-05			190	170	0.07784
			190	180	6.25562e-05			190	180	0.06506
			190	190	4.64864e-05			190	190	0.05477
			190	200	3.56971e-05			190	200	0.04647
			190	210	2.81491e-05			190	210	0.03969
			190	220	2.27042e-05			190	220	0.03412
			190	230	1.8682e-05			190	230	0.0295
			190	240	1.5628e-05			190	240	0.02564
			190	250	1.32541e-05			190	250	0.0224
			190	260	1.13696e-05			190	260	0.01968
			190	270	9.84561e-06			190	270	0.01734
			190	280	8.59154e-06			190	280	0.01534
			190	290	7.54671e-06			190	290	0.01362
			190	300	6.66894e-06			190	300	0.01214
			190	310	5.92517e-06			190	310	0.01085
			190	320	5.28962e-06			190	320	0.00971
			190	330	4.74222e-06			190	330	0.00871
			190	340	4.2678e-06			190	340	0.00784
			190	350	3.85435e-06			190	350	0.00708
			190	360	3.49223e-06			190	360	0.00641
			190	370	3.17358e-06			190	370	0.00582
			190	380	2.89192e-06			190	380	0.00528
			190	390	2.64187e-06			190	390	0.0048
			190	400	2.41912e-06			190	400	0.00436
			190	410	2.22001e-06			190	410	0.00397
			190	420	2.04149e-06			190	420	0.00363
			190	430	1.88097e-06			190	430	0.00332
			190	440	1.73623e-06			190	440	0.00304
			190	450	1.6054e-06			190	450	0.00279
			190	460	1.48686e-06			190	460	0.00256
			190	470	1.37924e-06			190	470	0.00236
			190	480	1.2813e-06			190	480	0.00218
			190	490	1.19202e-06			190	490	0.00201
			190	500	1.11047e-06			190	500	0.00186
			190	510	1.03585e-06			190	510	0.00173
			190	520	9.67444e-07			190	520	0.00161
			190	530	9.0463e-07			190	530	0.0015
			190	540	8.46864e-07			190	540	0.0014
			190	550	7.93662e-07			190	550	0.0013
			190	560	7.44593e-07			190	560	0.00122
			190	570	6.99275e-07			190	570	0.00114
			190	580	6.57366e-07			190	580	0.00107
			190	590	6.18561e-07			190	590	0.00099508
			190	600	5.82586e-07			190	600	0.000928411
			190	610	5.49196e-07			190	610	0.000864973
			190	620	5.1817e-07			190	620	0.000804546
			190	630	4.89309e-07			190	630	0.000746972
			190	640	4.62432e-07			190	640	0.000692287
			190	650	4.37377e-07			190	650	0.000640575
			190	660	4.13997e-07			190	660	0.000591984
			190	670	3.92158e-07			190	670	0.000546596
			190	680	3.71741e-07			190	680	0.000504457
			190	690	3.52634e-07			190	690	0.000465586
			200	0	0.99897			200	0	0.60433
			200	10	0.99887			200	10	0.59926
			200	20	0.9984			200	20	0.58432
			200	30	0.99695			200	30	0.56071
			200	40	0.9928			200	40	0.5299
			200	50	0.97635			200	50	0.49342
			200	60	0.83443			200	60	0.45302
			200	70	0.18765			200	70	0.41005
			200	80	0.02532			200	80	0.36582
			200	90	0.00744			200	90	0.32147
			200	100	0.00299			200	100	0.27833
			200	110	0.00141			200	110	0.23749
			200	120	0.000796839			200	120	0.19984
			200	130	0.000506141			200	130	0.16638
			200	140	0.000319059			200	140	0.13753
			200	150	0.000199876			200	150	0.1134
			200	160	0.000129136			200	160	0.09366
			200	170	8.76241e-05			200	170	0.0777
			200	180	6.24883e-05			200	180	0.06493
			200	190	4.64224e-05			200	190	0.05465
			200	200	3.56369e-05			200	200	0.04635
			200	210	2.80925e-05			200	210	0.03958
			200	220	2.26511e-05			200	220	0.03401
			200	230	1.86323e-05			200	230	0.02941
			200	240	1.55815e-05			200	240	0.02555
			200	250	1.32106e-05			200	250	0.02232
			200	260	1.1329e-05			200	260	0.0196
			200	270	9.80768e-06			200	270	0.01727
			200	280	8.55616e-06			200	280	0.01527
			200	290	7.51371e-06			200	290	0.01356
			200	300	6.63818e-06			200	300	0.01209
			200	310	5.89651e-06			200	310	0.01079
			200	320	5.26292e-06			200	320	0.00966
			200	330	4.71735e-06			200	330	0.00866
			200	340	4.24464e-06			200	340	0.0078
			200	350	3.83278e-06			200	350	0.00704
			200	360	3.47214e-06			200	360	0.00637
			200	370	3.15488e-06			200	370	0.00578
			200	380	2.8745e-06			200	380	0.00525
			200	390	2.62564e-06			200	390	0.00477
			200	400	2.404e-06			200	400	0.00433
			200	410	2.20592e-06			200	410	0.00395
			200	420	2.02835e-06			200	420	0.0036
			200	430	1.86873e-06			200	430	0.0033
			200	440	1.72481e-06			200	440	0.00302
			200	450	1.59475e-06			200	450	0.00277
			200	460	1.47692e-06			200	460	0.00255
			200	470	1.36996e-06			200	470	0.00234
			200	480	1.27264e-06			200	480	0.00216
			200	490	1.18393e-06			200	490	0.002
			200	500	1.10291e-06			200	500	0.00185
			200	510	1.02879e-06			200	510	0.00171
			200	520	9.60838e-07			200	520	0.00159
			200	530	8.98451e-07			200	530	0.00148
			200	540	8.41082e-07			200	540	0.00138
			200	550	7.88249e-07			200	550	0.00129
			200	560	7.39523e-07			200	560	0.00121
			200	570	6.94525e-07			200	570	0.00113
			200	580	6.52914e-07			200	580	0.00106
			200	590	6.14386e-07			200	590	0.000987425
			200	600	5.7867e-07			200	600	0.000921396
			200	610	5.45521e-07			200	610	0.000858561
			200	620	5.14719e-07			200	620	0.000798699
			200	630	4.86067e-07			200	630	0.000741651
			200	640	4.59386e-07			200	640	0.000687454
			200	650	4.34513e-07			200	650	0.000636193
			200	660	4.11303e-07			200	660	0.000588018
			200	670	3.89624e-07			200	670	0.00054301
			200	680	3.69355e-07			200	680	0.000501216
			200	690	3.50388e-07			200	690	0.000462658
			210	0	0.99897			210	0	0.60408
			210	10	0.99887			210	10	0.599
			210	20	0.9984			210	20	0.58406
			210	30	0.99695			210	30	0.56045
			210	40	0.9928			210	40	0.52966
			210	50	0.97635			210	50	0.49318
			210	60	0.83443			210	60	0.45278
			210	70	0.18765			210	70	0.40982
			210	80	0.02532			210	80	0.36559
			210	90	0.00744			210	90	0.32125
			210	100	0.00299			210	100	0.27812
			210	110	0.00141			210	110	0.23728
			210	120	0.000796733			210	120	0.19965
			210	130	0.000506041			210	130	0.16619
			210	140	0.000318963			210	140	0.13735
			210	150	0.000199785			210	150	0.11323
			210	160	0.00012905			210	160	0.09349
			210	170	8.75434e-05			210	170	0.07755
			210	180	6.24124e-05			210	180	0.06478
			210	190	4.63511e-05			210	190	0.05451
			210	200	3.557e-05			210	200	0.04622
			210	210	2.80298e-05			210	210	0.03946
			210	220	2.25925e-05			210	220	0.0339
			210	230	1.85775e-05			210	230	0.0293
			210	240	1.55303e-05			210	240	0.02545
			210	250	1.31629e-05			210	250	0.02223
			210	260	1.12845e-05			210	260	0.01952
			210	270	9.76625e-06			210	270	0.01719
			210	280	8.51759e-06			210	280	0.01519
			210	290	7.47782e-06			210	290	0.01349
			210	300	6.6048e-06			210	300	0.01202
			210	310	5.86546e-06			210	310	0.01074
			210	320	5.23405e-06			210	320	0.0096
			210	330	4.69051e-06			210	330	0.00861
			210	340	4.21969e-06			210	340	0.00775
			210	350	3.80958e-06			210	350	0.007
			210	360	3.45057e-06			210	360	0.00633
			210	370	3.13482e-06			210	370	0.00574
			210	380	2.85584e-06			210	380	0.00521
			210	390	2.60828e-06			210	390	0.00473
			210	400	2.38785e-06			210	400	0.00431
			210	410	2.19089e-06			210	410	0.00392
			210	420	2.01436e-06			210	420	0.00358
			210	430	1.8557e-06			210	430	0.00327
			210	440	1.71268e-06			210	440	0.003
			210	450	1.58344e-06			210	450	0.00275
			210	460	1.46638e-06			210	460	0.00253
			210	470	1.36013e-06			210	470	0.00233
			210	480	1.26347e-06			210	480	0.00214
			210	490	1.17537e-06			210	490	0.00198
			210	500	1.09492e-06			210	500	0.00183
			210	510	1.02132e-06			210	510	0.0017
			210	520	9.53862e-07			210	520	0.00158
			210	530	8.9193e-07			210	530	0.00147
			210	540	8.34983e-07			210	540	0.00137
			210	550	7.82542e-07			210	550	0.00128
			210	560	7.34182e-07			210	560	0.0012
			210	570	6.89523e-07			210	570	0.00112
			210	580	6.48228e-07			210	580	0.00105
			210	590	6.09994e-07			210	590	0.000979364
			210	600	5.74551e-07			210	600	0.000914001
			210	610	5.41656e-07			210	610	0.000851797
			210	620	5.11092e-07			210	620	0.000792528
			210	630	4.82661e-07			210	630	0.000736032
			210	640	4.56186e-07			210	640	0.000682347
			210	650	4.31506e-07			210	650	0.000631561
			210	660	4.08476e-07			210	660	0.000583823
			210	670	3.86965e-07			210	670	0.000539215
			210	680	3.66853e-07			210	680	0.000497786
			210	690	3.48032e-07			210	690	0.000459559
			220	0	0.99897			220	0	0.60378
			220	10	0.99887			220	10	0.5987
			220	20	0.9984			220	20	0.58377
			220	30	0.99695			220	30	0.56016
			220	40	0.9928			220	40	0.52937
			220	50	0.97635			220	50	0.4929
			220	60	0.83443			220	60	0.4525
			220	70	0.18765			220	70	0.40955
			220	80	0.02532			220	80	0.36533
			220	90	0.00744			220	90	0.321
			220	100	0.00299			220	100	0.27788
			220	110	0.00141			220	110	0.23705
			220	120	0.000796613			220	120	0.19942
			220	130	0.000505927			220	130	0.16598
			220	140	0.000318855			220	140	0.13715
			220	150	0.000199683			220	150	0.11304
			220	160	0.000128954			220	160	0.09331
			220	170	8.74529e-05			220	170	0.07737
			220	180	6.23274e-05			220	180	0.06462
			220	190	4.62715e-05			220	190	0.05436
			220	200	3.54955e-05			220	200	0.04608
			220	210	2.79603e-05			220	210	0.03933
			220	220	2.25276e-05			220	220	0.03378
			220	230	1.8517e-05			220	230	0.02919
			220	240	1.5474e-05			220	240	0.02534
			220	250	1.31105e-05			220	250	0.02213
			220	260	1.12358e-05			220	260	0.01942
			220	270	9.72102e-06			220	270	0.0171
			220	280	8.47559e-06			220	280	0.01511
			220	290	7.43883e-06			220	290	0.01341
			220	300	6.5686e-06			220	300	0.01195
			220	310	5.83187e-06			220	310	0.01067
			220	320	5.20288e-06			220	320	0.00954
			220	330	4.66159e-06			220	330	0.00856
			220	340	4.19285e-06			220	340	0.0077
			220	350	3.78467e-06			220	350	0.00695
			220	360	3.42745e-06			220	360	0.00629
			220	370	3.11335e-06			220	370	0.0057
			220	380	2.8359e-06			220	380	0.00518
			220	390	2.58976e-06			220	390	0.0047
			220	400	2.37065e-06			220	400	0.00427
			220	410	2.1749e-06			220	410	0.00389
			220	420	1.99949e-06			220	420	0.00355
			220	430	1.84186e-06			220	430	0.00325
			220	440	1.6998e-06			220	440	0.00297
			220	450	1.57145e-06			220	450	0.00273
			220	460	1.45522e-06			220	460	0.00251
			220	470	1.34973e-06			220	470	0.00231
			220	480	1.25378e-06			220	480	0.00213
			220	490	1.16633e-06			220	490	0.00196
			220	500	1.08649e-06			220	500	0.00182
			220	510	1.01345e-06			220	510	0.00168
			220	520	9.46513e-07			220	520	0.00157
			220	530	8.85064e-07			220	530	0.00146
			220	540	8.28566e-07			220	540	0.00136
			220	550	7.76541e-07			220	550	0.00127
			220	560	7.28568e-07			220	560	0.00119
			220	570	6.84268e-07			220	570	0.00111
			220	580	6.43307e-07			220	580	0.00104
			220	590	6.05383e-07			220	590	0.000970901
			220	600	5.70229e-07			220	600	0.000906229
			220	610	5.37604e-07			220	610	0.000844682
			220	620	5.0729e-07			220	620	0.000786032
			220	630	4.79092e-07			220	630	0.000730114
			220	640	4.52835e-07			220	640	0.000676965
			220	650	4.28358e-07			220	650	0.000626676
			220	660	4.05517e-07			220	660	0.000579398
			220	670	3.84182e-07			220	670	0.000535212
			220	680	3.64234e-07			220	680	0.000494166
			220	690	3.45567e-07			220	690	0.000456288
			230	0	0.99897			230	0	0.60343
			230	10	0.99887			230	10	0.59835
			230	20	0.9984			230	20	0.58342
			230	30	0.99695			230	30	0.55982
			230	40	0.9928			230	40	0.52903
			230	50	0.97635			230	50	0.49257
			230	60	0.83443			230	60	0.45218
			230	70	0.18765			230	70	0.40924
			230	80	0.02532			230	80	0.36503
			230	90	0.00744			230	90	0.32071
			230	100	0.00299			230	100	0.2776
			230	110	0.00141			230	110	0.23678
			230	120	0.000796476			230	120	0.19917
			230	130	0.000505797			230	130	0.16574
			230	140	0.000318732			230	140	0.13692
			230	150	0.000199567			230	150	0.11282
			230	160	0.000128845			230	160	0.09311
			230	170	8.73511e-05			230	170	0.07718
			230	180	6.22321e-05			230	180	0.06444
			230	190	4.61825e-05			230	190	0.05419
			230	200	3.54126e-05			230	200	0.04592
			230	210	2.78831e-05			230	210	0.03918
			230	220	2.24558e-05			230	220	0.03364
			230	230	1.84503e-05			230	230	0.02906
			230	240	1.54121e-05			230	240	0.02522
			230	250	1.30531e-05			230	250	0.02202
			230	260	1.11826e-05			230	260	0.01932
			230	270	9.67168e-06			230	270	0.01701
			230	280	8.42988e-06			230	280	0.01503
			230	290	7.3965e-06			230	290	0.01333
			230	300	6.52941e-06			230	300	0.01188
			230	310	5.79557e-06			230	310	0.0106
			230	320	5.16927e-06			230	320	0.00948
			230	330	4.63046e-06			230	330	0.0085
			230	340	4.16402e-06			230	340	0.00764
			230	350	3.75797e-06			230	350	0.0069
			230	360	3.40271e-06			230	360	0.00624
			230	370	3.09042e-06			230	370	0.00566
			230	380	2.81464e-06			230	380	0.00514
			230	390	2.57004e-06			230	390	0.00466
			230	400	2.35234e-06			230	400	0.00424
			230	410	2.15791e-06			230	410	0.00386
			230	420	1.98371e-06			230	420	0.00352
			230	430	1.8272e-06			230	430	0.00322
			230	440	1.68618e-06			230	440	0.00295
			230	450	1.55878e-06			230	450	0.00271
			230	460	1.44343e-06			230	460	0.00249
			230	470	1.33876e-06			230	470	0.00229
			230	480	1.24356e-06			230	480	0.00211
			230	490	1.15681e-06			230	490	0.00195
			230	500	1.07761e-06			230	500	0.0018
			230	510	1.00517e-06			230	510	0.00167
			230	520	9.38788e-07			230	520	0.00155
			230	530	8.77852e-07			230	530	0.00144
			230	540	8.21829e-07			230	540	0.00135
			230	550	7.70245e-07			230	550	0.00126
			230	560	7.22681e-07			230	560	0.00118
			230	570	6.78761e-07			230	570	0.0011
			230	580	6.38152e-07			230	580	0.00103
			230	590	6.00556e-07			230	590	0.000962042
			230	600	5.65707e-07			230	600	0.000898083
			230	610	5.33364e-07			230	610	0.000837217
			230	620	5.03314e-07			230	620	0.000779211
			230	630	4.75361e-07			230	630	0.000723898
			230	640	4.49332e-07			230	640	0.00067131
			230	650	4.25068e-07			230	650	0.000621539
			230	660	4.02425e-07			230	660	0.000574741
			230	670	3.81275e-07			230	670	0.000530997
			230	680	3.61501e-07			230	680	0.000490355
			230	690	3.42995e-07			230	690	0.000452844
			240	0	0.99897			240	0	0.60301
			240	10	0.99887			240	10	0.59794
			240	20	0.9984			240	20	0.58301
			240	30	0.99695			240	30	0.55942
			240	40	0.9928			240	40	0.52864
			240	50	0.97635			240	50	0.49218
			240	60	0.83443			240	60	0.45181
			240	70	0.18765			240	70	0.40888
			240	80	0.02532			240	80	0.36468
			240	90	0.00744			240	90	0.32038
			240	100	0.00299			240	100	0.27728
			240	110	0.00141			240	110	0.23648
			240	120	0.000796318			240	120	0.19888
			240	130	0.000505648			240	130	0.16547
			240	140	0.000318592			240	140	0.13666
			240	150	0.000199436			240	150	0.11258
			240	160	0.000128722			240	160	0.09288
			240	170	8.72363e-05			240	170	0.07697
			240	180	6.21252e-05			240	180	0.06424
			240	190	4.6083e-05			240	190	0.054
			240	200	3.53202e-05			240	200	0.04575
			240	210	2.77973e-05			240	210	0.03901
			240	220	2.23763e-05			240	220	0.03349
			240	230	1.83767e-05			240	230	0.02892
			240	240	1.5344e-05			240	240	0.02509
			240	250	1.29901e-05			240	250	0.0219
			240	260	1.11243e-05			240	260	0.01921
			240	270	9.61789e-06			240	270	0.01691
			240	280	8.38019e-06			240	280	0.01493
			240	290	7.3506e-06			240	290	0.01325
			240	300	6.48701e-06			240	300	0.0118
			240	310	5.75641e-06			240	310	0.01053
			240	320	5.13308e-06			240	320	0.00941
			240	330	4.59702e-06			240	330	0.00844
			240	340	4.13311e-06			240	340	0.00759
			240	350	3.72939e-06			240	350	0.00685
			240	360	3.37627e-06			240	360	0.00619
			240	370	3.06595e-06			240	370	0.00561
			240	380	2.79199e-06			240	380	0.00509
			240	390	2.54907e-06			240	390	0.00462
			240	400	2.33291e-06			240	400	0.0042
			240	410	2.1399e-06			240	410	0.00383
			240	420	1.967e-06			240	420	0.00349
			240	430	1.8117e-06			240	430	0.00319
			240	440	1.67178e-06			240	440	0.00292
			240	450	1.54541e-06			240	450	0.00268
			240	460	1.431e-06			240	460	0.00246
			240	470	1.3272e-06			240	470	0.00227
			240	480	1.23281e-06			240	480	0.00209
			240	490	1.1468e-06			240	490	0.00193
			240	500	1.06829e-06			240	500	0.00178
			240	510	9.96483e-07			240	510	0.00165
			240	520	9.30686e-07			240	520	0.00154
			240	530	8.70293e-07			240	530	0.00143
			240	540	8.14773e-07			240	540	0.00133
			240	550	7.63655e-07			240	550	0.00125
			240	560	7.16522e-07			240	560	0.00117
			240	570	6.73002e-07			240	570	0.00109
			240	580	6.32764e-07			240	580	0.00102
			240	590	5.95513e-07			240	590	0.000952791
			240	600	5.60984e-07			240	600	0.00088957
			240	610	5.28939e-07			240	610	0.000829407
			240	620	4.99165e-07			240	620	0.000772068
			240	630	4.7147e-07			240	630	0.000717382
			240	640	4.4568e-07			240	640	0.000665379
			240	650	4.21639e-07			240	650	0.000616151
			240	660	3.99204e-07			240	660	0.000569854
			240	670	3.78248e-07			240	670	0.000526571
			240	680	3.58654e-07			240	680	0.000486352
			240	690	3.40316e-07			240	690	0.000449225
			250	0	0.99897			250	0	0.60254
			250	10	0.99887			250	10	0.59746
			250	20	0.9984			250	20	0.58254
			250	30	0.99695			250	30	0.55895
			250	40	0.9928			250	40	0.52818
			250	50	0.97635			250	50	0.49173
			250	60	0.83443			250	60	0.45137
			250	70	0.18765			250	70	0.40846
			250	80	0.02532			250	80	0.36428
			250	90	0.00744			250	90	0.31999
			250	100	0.00299			250	100	0.27691
			250	110	0.00141			250	110	0.23613
			250	120	0.000796137			250	120	0.19855
			250	130	0.000505478			250	130	0.16516
			250	140	0.000318432			250	140	0.13637
			250	150	0.000199287			250	150	0.1123
			250	160	0.000128583			250	160	0.09263
			250	170	8.71068e-05			250	170	0.07673
			250	180	6.20049e-05			250	180	0.06401
			250	190	4.59715e-05			250	190	0.05379
			250	200	3.5217e-05			250	200	0.04556
			250	210	2.7702e-05			250	210	0.03884
			250	220	2.22883e-05			250	220	0.03332
			250	230	1.82955e-05			250	230	0.02876
			250	240	1.52691e-05			250	240	0.02495
			250	250	1.29211e-05			250	250	0.02177
			250	260	1.10607e-05			250	260	0.01909
			250	270	9.55928e-06			250	270	0.01679
			250	280	8.3262e-06			250	280	0.01483
			250	290	7.30086e-06			250	290	0.01315
			250	300	6.44118e-06			250	300	0.01171
			250	310	5.71418e-06			250	310	0.01045
			250	320	5.09416e-06			250	320	0.00934
			250	330	4.56113e-06			250	330	0.00837
			250	340	4.1e-06			250	340	0.00752
			250	350	3.69884e-06			250	350	0.00679
			250	360	3.34806e-06			250	360	0.00614
			250	370	3.0399e-06			250	370	0.00557
			250	380	2.76792e-06			250	380	0.00505
			250	390	2.52681e-06			250	390	0.00458
			250	400	2.31232e-06			250	400	0.00417
			250	410	2.12083e-06			250	410	0.00379
			250	420	1.94935e-06			250	420	0.00346
			250	430	1.79534e-06			250	430	0.00316
			250	440	1.65661e-06			250	440	0.0029
			250	450	1.53133e-06			250	450	0.00266
			250	460	1.41793e-06			250	460	0.00244
			250	470	1.31506e-06			250	470	0.00224
			250	480	1.22152e-06			250	480	0.00207
			250	490	1.1363e-06			250	490	0.00191
			250	500	1.05852e-06			250	500	0.00176
			250	510	9.87382e-07			250	510	0.00164
			250	520	9.22206e-07			250	520	0.00152
			250	530	8.62387e-07			250	530	0.00142
			250	540	8.07397e-07			250	540	0.00132
			250	550	7.5677e-07			250	550	0.00123
			250	560	7.10091e-07			250	560	0.00115
			250	570	6.66992e-07			250	570	0.00108
			250	580	6.27145e-07			250	580	0.00101
			250	590	5.90256e-07			250	590	0.000943156
			250	600	5.56062e-07			250	600	0.000880692
			250	610	5.24329e-07			250	610	0.000821254
			250	620	4.94845e-07			250	620	0.000764605
			250	630	4.67419e-07			250	630	0.00071057
			250	640	4.4188e-07			250	640	0.000659176
			250	650	4.18072e-07			250	650	0.000610511
			250	660	3.95854e-07			250	660	0.000564735
			250	670	3.751e-07			250	670	0.000521934
			250	680	3.55695e-07			250	680	0.000482156
			250	690	3.37533e-07			250	690	0.000445431
			260	0	0.99897			260	0	0.60199
			260	10	0.99887			260	10	0.59692
			260	20	0.9984			260	20	0.582
			260	30	0.99695			260	30	0.55842
			260	40	0.9928			260	40	0.52765
			260	50	0.97635			260	50	0.49122
			260	60	0.83443			260	60	0.45087
			260	70	0.18765			260	70	0.40797
			260	80	0.02532			260	80	0.36381
			260	90	0.00744			260	90	0.31955
			260	100	0.00299			260	100	0.27649
			260	110	0.00141			260	110	0.23573
			260	120	0.000795928			260	120	0.19818
			260	130	0.000505281			260	130	0.1648
			260	140	0.000318249			260	140	0.13604
			260	150	0.000199116			260	150	0.11199
			260	160	0.000128425			260	160	0.09233
			260	170	8.69601e-05			260	170	0.07646
			260	180	6.18693e-05			260	180	0.06376
			260	190	4.58464e-05			260	190	0.05356
			260	200	3.51017e-05			260	200	0.04534
			260	210	2.75958e-05			260	210	0.03864
			260	220	2.21907e-05			260	220	0.03314
			260	230	1.82058e-05			260	230	0.02859
			260	240	1.51867e-05			260	240	0.02479
			260	250	1.28454e-05			260	250	0.02162
			260	260	1.09912e-05			260	260	0.01895
			260	270	9.49545e-06			260	270	0.01667
			260	280	8.26757e-06			260	280	0.01472
			260	290	7.24701e-06			260	290	0.01305
			260	300	6.3917e-06			260	300	0.01161
			260	310	5.6687e-06			260	310	0.01036
			260	320	5.05234e-06			260	320	0.00926
			260	330	4.52266e-06			260	330	0.00829
			260	340	4.0646e-06			260	340	0.00746
			260	350	3.66623e-06			260	350	0.00673
			260	360	3.31802e-06			260	360	0.00608
			260	370	3.01221e-06			260	370	0.00551
			260	380	2.74237e-06			260	380	0.005
			260	390	2.50322e-06			260	390	0.00454
			260	400	2.29053e-06			260	400	0.00413
			260	410	2.1007e-06			260	410	0.00376
			260	420	1.93072e-06			260	420	0.00343
			260	430	1.7781e-06			260	430	0.00313
			260	440	1.64064e-06			260	440	0.00287
			260	450	1.51653e-06			260	450	0.00263
			260	460	1.4042e-06			260	460	0.00241
			260	470	1.30232e-06			260	470	0.00222
			260	480	1.20969e-06			260	480	0.00205
			260	490	1.12531e-06			260	490	0.00189
			260	500	1.04829e-06			260	500	0.00175
			260	510	9.77868e-07			260	510	0.00162
			260	520	9.13347e-07			260	520	0.0015
			260	530	8.54132e-07			260	530	0.0014
			260	540	7.99701e-07			260	540	0.00131
			260	550	7.49591e-07			260	550	0.00122
			260	560	7.0339e-07			260	560	0.00114
			260	570	6.60734e-07			260	570	0.00107
			260	580	6.21296e-07			260	580	0.000998139
			260	590	5.84785e-07			260	590	0.000933143
			260	600	5.50943e-07			260	600	0.000871457
			260	610	5.19537e-07			260	610	0.000812764
			260	620	4.90356e-07			260	620	0.000756826
			260	630	4.63211e-07			260	630	0.000703464
			260	640	4.37934e-07			260	640	0.0006527
			260	650	4.14369e-07			260	650	0.000604622
			260	660	3.92378e-07			260	660	0.000559387
			260	670	3.71835e-07			260	670	0.000517086
			260	680	3.52626e-07			260	680	0.000477768
			260	690	3.34647e-07			260	690	0.000441462
			270	0	0.99897			270	0	0.60136
			270	10	0.99887			270	10	0.59629
			270	20	0.9984			270	20	0.58138
			270	30	0.99695			270	30	0.5578
			270	40	0.9928			270	40	0.52705
			270	50	0.97635			270	50	0.49063
			270	60	0.83443			270	60	0.4503
			270	70	0.18765			270	70	0.40742
			270	80	0.02532			270	80	0.36328
			270	90	0.00744			270	90	0.31904
			270	100	0.00299			270	100	0.27601
			270	110	0.00141			270	110	0.23527
			270	120	0.000795684			270	120	0.19774
			270	130	0.000505054			270	130	0.1644
			270	140	0.000318038			270	140	0.13566
			270	150	0.00019892			270	150	0.11164
			270	160	0.000128244			270	160	0.09201
			270	170	8.67935e-05			270	170	0.07616
			270	180	6.17161e-05			270	180	0.06348
			270	190	4.57057e-05			270	190	0.0533
			270	200	3.49726e-05			270	200	0.0451
			270	210	2.74775e-05			270	210	0.03842
			270	220	2.20824e-05			270	220	0.03294
			270	230	1.81066e-05			270	230	0.02841
			270	240	1.5096e-05			270	240	0.02462
			270	250	1.27624e-05			270	250	0.02147
			270	260	1.09153e-05			270	260	0.01881
			270	270	9.42596e-06			270	270	0.01654
			270	280	8.20396e-06			270	280	0.01459
			270	290	7.18875e-06			270	290	0.01294
			270	300	6.33833e-06			270	300	0.01151
			270	310	5.61978e-06			270	310	0.01027
			270	320	5.00747e-06			270	320	0.00917
			270	330	4.48149e-06			270	330	0.00822
			270	340	4.02679e-06			270	340	0.00738
			270	350	3.63149e-06			270	350	0.00666
			270	360	3.28607e-06			270	360	0.00602
			270	370	2.9828e-06			270	370	0.00546
			270	380	2.71529e-06			270	380	0.00495
			270	390	2.47827e-06			270	390	0.00449
			270	400	2.26752e-06			270	400	0.00408
			270	410	2.07946e-06			270	410	0.00372
			270	420	1.9111e-06			270	420	0.00339
			270	430	1.75996e-06			270	430	0.0031
			270	440	1.62386e-06			270	440	0.00284
			270	450	1.501e-06			270	450	0.0026
			270	460	1.38982e-06			270	460	0.00239
			270	470	1.28897e-06			270	470	0.0022
			270	480	1.19731e-06			270	480	0.00202
			270	490	1.11381e-06			270	490	0.00187
			270	500	1.03761e-06			270	500	0.00173
			270	510	9.67939e-07			270	510	0.0016
			270	520	9.04109e-07			270	520	0.00149
			270	530	8.45532e-07			270	530	0.00138
			270	540	7.91688e-07			270	540	0.00129
			270	550	7.4212e-07			270	550	0.00121
			270	560	6.9642e-07			270	560	0.00113
			270	570	6.54227e-07			270	570	0.00105
			270	580	6.15218e-07			270	580	0.000986936
			270	590	5.79104e-07			270	590	0.000922762
			270	600	5.4563e-07			270	600	0.000861871
			270	610	5.14564e-07			270	610	0.000803944
			270	620	4.85699e-07			270	620	0.000748736
			270	630	4.58849e-07			270	630	0.000696066
			270	640	4.33844e-07			270	640	0.000645955
			270	650	4.10532e-07			270	650	0.000598485
			270	660	3.88777e-07			270	660	0.000553811
			270	670	3.68453e-07			270	670	0.000512028
			270	680	3.49448e-07			270	680	0.000473187
			270	690	3.3166e-07			270	690	0.000437318
			280	0	0.99897			280	0	0.60062
			280	10	0.99887			280	10	0.59555
			280	20	0.9984			280	20	0.58064
			280	30	0.99695			280	30	0.55708
			280	40	0.99279			280	40	0.52635
			280	50	0.97635			280	50	0.48994
			280	60	0.83443			280	60	0.44964
			280	70	0.18765			280	70	0.40678
			280	80	0.02532			280	80	0.36267
			280	90	0.00744			280	90	0.31846
			280	100	0.00299			280	100	0.27545
			280	110	0.00141			280	110	0.23475
			280	120	0.000795398			280	120	0.19725
			280	130	0.00050479			280	130	0.16394
			280	140	0.000317794			280	140	0.13523
			280	150	0.000198695			280	150	0.11124
			280	160	0.000128037			280	160	0.09163
			280	170	8.6604e-05			280	170	0.07581
			280	180	6.15427e-05			280	180	0.06317
			280	190	4.55472e-05			280	190	0.05301
			280	200	3.48279e-05			280	200	0.04483
			280	210	2.73456e-05			280	210	0.03817
			280	220	2.19621e-05			280	220	0.03271
			280	230	1.7997e-05			280	230	0.0282
			280	240	1.49962e-05			280	240	0.02444
			280	250	1.26714e-05			280	250	0.02129
			280	260	1.08324e-05			280	260	0.01865
			280	270	9.35034e-06			280	270	0.01639
			280	280	8.13497e-06			280	280	0.01446
			280	290	7.12577e-06			280	290	0.01282
			280	300	6.28081e-06			280	300	0.0114
			280	310	5.5672e-06			280	310	0.01017
			280	320	4.95938e-06			280	320	0.00908
			280	330	4.43746e-06			280	330	0.00813
			280	340	3.98646e-06			280	340	0.00731
			280	350	3.59451e-06			280	350	0.00659
			280	360	3.25214e-06			280	360	0.00596
[truncated: 2,903 more rows]
