# Supplementary material for: Electrically driven organic laser using integrated OLED pumping
Source: Nature. 2023 Sep 27;621(7980):746–52. doi: 10.1038/s41586-023-06488-5 (PMC10533406; doi:10.1038/s41586-023-06488-5)
Supplement: Supplementary file 7 — Source Data Extended Data Fig. 2 [file 41586_2023_6488_MOESM7_ESM.xlsx]

## Sheet: Ext. Data Fig2a
			PvPy			NOA68			CYTOP
			Wavlength	Refractive index		Wavlength	Refractive index		Wavlength	Refractive index
			[nm]			[nm]			[nm]
			301.419	1.58145		301.419	1.57933		301.419	1.35474
			303.006	1.58019		303.006	1.57846		303.006	1.35453
			304.592	1.57895		304.592	1.5776		304.592	1.35431
			306.179	1.57775		306.179	1.57677		306.179	1.3541
			307.766	1.57657		307.766	1.57595		307.766	1.3539
			309.352	1.57541		309.352	1.57515		309.352	1.35369
			310.939	1.57429		310.939	1.57436		310.939	1.35349
			312.526	1.57319		312.526	1.57359		312.526	1.35329
			314.112	1.57211		314.112	1.57283		314.112	1.3531
			315.699	1.57106		315.699	1.57209		315.699	1.3529
			317.286	1.57004		317.286	1.57136		317.286	1.35271
			318.872	1.56903		318.872	1.57065		318.872	1.35253
			320.459	1.56805		320.459	1.56995		320.459	1.35234
			322.045	1.56709		322.045	1.56926		322.045	1.35216
			323.632	1.56615		323.632	1.56859		323.632	1.35198
			325.218	1.56523		325.218	1.56792		325.218	1.3518
			326.805	1.56433		326.805	1.56728		326.805	1.35163
			328.391	1.56345		328.391	1.56664		328.391	1.35145
			329.978	1.56259		329.978	1.56601		329.978	1.35128
			331.564	1.56175		331.564	1.5654		331.564	1.35112
			333.15	1.56092		333.15	1.5648		333.15	1.35095
			334.737	1.56011		334.737	1.5642		334.737	1.35079
			336.323	1.55932		336.323	1.56362		336.323	1.35063
			337.909	1.55855		337.909	1.56305		337.909	1.35047
			339.496	1.55779		339.496	1.56249		339.496	1.35031
			341.082	1.55704		341.082	1.56194		341.082	1.35016
			342.668	1.55632		342.668	1.5614		342.668	1.35
			344.254	1.5556		344.254	1.56086		344.254	1.34985
			345.841	1.5549		345.841	1.56034		345.841	1.3497
			347.427	1.55422		347.427	1.55983		347.427	1.34956
			349.013	1.55355		349.013	1.55932		349.013	1.34941
			350.599	1.55289		350.599	1.55883		350.599	1.34927
			352.185	1.55225		352.185	1.55834		352.185	1.34913
			353.771	1.55161		353.771	1.55786		353.771	1.34899
			355.357	1.55099		355.357	1.55738		355.357	1.34885
			356.943	1.55039		356.943	1.55692		356.943	1.34872
			358.529	1.54979		358.529	1.55646		358.529	1.34858
			360.115	1.54921		360.115	1.55601		360.115	1.34845
			361.701	1.54863		361.701	1.55557		361.701	1.34832
			363.287	1.54807		363.287	1.55514		363.287	1.34819
			364.873	1.54752		364.873	1.55471		364.873	1.34806
			366.459	1.54698		366.459	1.55429		366.459	1.34794
			368.044	1.54645		368.044	1.55388		368.044	1.34781
			369.63	1.54592		369.63	1.55347		369.63	1.34769
			371.216	1.54541		371.216	1.55307		371.216	1.34757
			372.802	1.54491		372.802	1.55267		372.802	1.34745
			374.387	1.54442		374.387	1.55229		374.387	1.34733
			375.973	1.54393		375.973	1.5519		375.973	1.34721
			377.559	1.54346		377.559	1.55153		377.559	1.3471
			379.144	1.54299		379.144	1.55116		379.144	1.34698
			380.73	1.54254		380.73	1.55079		380.73	1.34687
			382.315	1.54209		382.315	1.55043		382.315	1.34676
			383.901	1.54164		383.901	1.55008		383.901	1.34665
			385.486	1.54121		385.486	1.54973		385.486	1.34654
			387.072	1.54078		387.072	1.54939		387.072	1.34643
			388.657	1.54037		388.657	1.54905		388.657	1.34633
			390.242	1.53995		390.242	1.54871		390.242	1.34622
			391.828	1.53955		391.828	1.54839		391.828	1.34612
			393.413	1.53915		393.413	1.54806		393.413	1.34602
			394.998	1.53876		394.998	1.54774		394.998	1.34592
			396.584	1.53838		396.584	1.54743		396.584	1.34582
			398.169	1.538		398.169	1.54712		398.169	1.34572
			399.754	1.53763		399.754	1.54681		399.754	1.34562
			401.339	1.53727		401.339	1.54651		401.339	1.34552
			402.924	1.53691		402.924	1.54622		402.924	1.34543
			404.509	1.53655		404.509	1.54593		404.509	1.34533
			406.094	1.53621		406.094	1.54564		406.094	1.34524
			407.679	1.53587		407.679	1.54535		407.679	1.34515
			409.264	1.53553		409.264	1.54507		409.264	1.34506
			410.849	1.5352		410.849	1.5448		410.849	1.34497
			412.434	1.53488		412.434	1.54452		412.434	1.34488
			414.019	1.53456		414.019	1.54426		414.019	1.34479
			415.603	1.53425		415.603	1.54399		415.603	1.3447
			417.188	1.53394		417.188	1.54373		417.188	1.34462
			418.773	1.53363		418.773	1.54347		418.773	1.34453
			420.357	1.53333		420.357	1.54322		420.357	1.34445
			421.942	1.53304		421.942	1.54297		421.942	1.34436
			423.527	1.53275		423.527	1.54272		423.527	1.34428
			425.111	1.53247		425.111	1.54248		425.111	1.3442
			426.696	1.53219		426.696	1.54224		426.696	1.34412
			428.28	1.53191		428.28	1.542		428.28	1.34404
			429.865	1.53164		429.865	1.54176		429.865	1.34396
			431.449	1.53137		431.449	1.54153		431.449	1.34388
			433.033	1.53111		433.033	1.5413		433.033	1.3438
			434.618	1.53085		434.618	1.54108		434.618	1.34373
			436.202	1.53059		436.202	1.54086		436.202	1.34365
			437.786	1.53034		437.786	1.54064		437.786	1.34358
			439.37	1.53009		439.37	1.54042		439.37	1.3435
			440.954	1.52985		440.954	1.54021		440.954	1.34343
			442.538	1.52961		442.538	1.53999		442.538	1.34336
			444.122	1.52937		444.122	1.53979		444.122	1.34328
			445.706	1.52914		445.706	1.53958		445.706	1.34321
			447.29	1.52891		447.29	1.53938		447.29	1.34314
			448.874	1.52868		448.874	1.53918		448.874	1.34307
			450.458	1.52846		450.458	1.53898		450.458	1.343
			452.042	1.52824		452.042	1.53878		452.042	1.34293
			453.626	1.52802		453.626	1.53859		453.626	1.34287
			455.209	1.52781		455.209	1.5384		455.209	1.3428
			456.793	1.5276		456.793	1.53821		456.793	1.34273
			458.377	1.52739		458.377	1.53802		458.377	1.34267
			459.96	1.52719		459.96	1.53784		459.96	1.3426
			461.544	1.52699		461.544	1.53766		461.544	1.34254
			463.127	1.52679		463.127	1.53748		463.127	1.34248
			464.711	1.52659		464.711	1.5373		464.711	1.34241
			466.294	1.5264		466.294	1.53712		466.294	1.34235
			467.877	1.52621		467.877	1.53695		467.877	1.34229
			469.461	1.52602		469.461	1.53678		469.461	1.34223
			471.044	1.52584		471.044	1.53661		471.044	1.34217
			472.627	1.52565		472.627	1.53644		472.627	1.34211
			474.21	1.52547		474.21	1.53628		474.21	1.34205
			475.793	1.5253		475.793	1.53611		475.793	1.34199
			477.376	1.52512		477.376	1.53595		477.376	1.34193
			478.959	1.52495		478.959	1.53579		478.959	1.34187
			480.542	1.52478		480.542	1.53563		480.542	1.34182
			482.125	1.52461		482.125	1.53548		482.125	1.34176
			483.708	1.52444		483.708	1.53532		483.708	1.34171
			485.291	1.52428		485.291	1.53517		485.291	1.34165
			486.873	1.52412		486.873	1.53502		486.873	1.34159
			488.456	1.52396		488.456	1.53487		488.456	1.34154
			490.039	1.5238		490.039	1.53472		490.039	1.34149
			491.621	1.52365		491.621	1.53458		491.621	1.34143
			493.204	1.5235		493.204	1.53443		493.204	1.34138
			494.786	1.52334		494.786	1.53429		494.786	1.34133
			496.368	1.5232		496.368	1.53415		496.368	1.34128
			497.951	1.52305		497.951	1.53401		497.951	1.34123
			499.533	1.5229		499.533	1.53387		499.533	1.34117
			501.115	1.52276		501.115	1.53374		501.115	1.34112
			502.698	1.52262		502.698	1.5336		502.698	1.34107
			504.28	1.52248		504.28	1.53347		504.28	1.34102
			505.862	1.52234		505.862	1.53334		505.862	1.34098
			507.444	1.5222		507.444	1.53321		507.444	1.34093
			509.026	1.52207		509.026	1.53308		509.026	1.34088
			510.608	1.52194		510.608	1.53295		510.608	1.34083
			512.189	1.52181		512.189	1.53282		512.189	1.34078
			513.771	1.52168		513.771	1.5327		513.771	1.34074
			515.353	1.52155		515.353	1.53257		515.353	1.34069
			516.935	1.52142		516.935	1.53245		516.935	1.34065
			518.516	1.5213		518.516	1.53233		518.516	1.3406
			520.098	1.52118		520.098	1.53221		520.098	1.34055
			521.679	1.52105		521.679	1.53209		521.679	1.34051
			523.261	1.52093		523.261	1.53198		523.261	1.34047
			524.842	1.52081		524.842	1.53186		524.842	1.34042
			526.423	1.5207		526.423	1.53174		526.423	1.34038
			528.005	1.52058		528.005	1.53163		528.005	1.34033
			529.586	1.52047		529.586	1.53152		529.586	1.34029
			531.167	1.52035		531.167	1.53141		531.167	1.34025
			532.748	1.52024		532.748	1.5313		532.748	1.34021
			534.329	1.52013		534.329	1.53119		534.329	1.34017
			535.91	1.52002		535.91	1.53108		535.91	1.34012
			537.491	1.51992		537.491	1.53097		537.491	1.34008
			539.072	1.51981		539.072	1.53087		539.072	1.34004
			540.652	1.5197		540.652	1.53076		540.652	1.34
			542.233	1.5196		542.233	1.53066		542.233	1.33996
			543.814	1.5195		543.814	1.53055		543.814	1.33992
			545.394	1.51939		545.394	1.53045		545.394	1.33988
			546.975	1.51929		546.975	1.53035		546.975	1.33985
			548.555	1.51919		548.555	1.53025		548.555	1.33981
			550.135	1.5191		550.135	1.53015		550.135	1.33977
			551.716	1.519		551.716	1.53006		551.716	1.33973
			553.296	1.5189		553.296	1.52996		553.296	1.33969
			554.876	1.51881		554.876	1.52986		554.876	1.33966
			556.456	1.51871		556.456	1.52977		556.456	1.33962
			558.036	1.51862		558.036	1.52967		558.036	1.33958
			559.616	1.51853		559.616	1.52958		559.616	1.33955
			561.196	1.51844		561.196	1.52949		561.196	1.33951
			562.776	1.51835		562.776	1.5294		562.776	1.33947
			564.356	1.51826		564.356	1.52931		564.356	1.33944
			565.936	1.51817		565.936	1.52922		565.936	1.3394
			567.515	1.51809		567.515	1.52913		567.515	1.33937
			569.095	1.518		569.095	1.52904		569.095	1.33933
			570.674	1.51792		570.674	1.52895		570.674	1.3393
			572.254	1.51783		572.254	1.52887		572.254	1.33927
			573.833	1.51775		573.833	1.52878		573.833	1.33923
			575.412	1.51767		575.412	1.5287		575.412	1.3392
			576.992	1.51759		576.992	1.52861		576.992	1.33917
			578.571	1.51751		578.571	1.52853		578.571	1.33913
			580.15	1.51743		580.15	1.52845		580.15	1.3391
			581.729	1.51735		581.729	1.52836		581.729	1.33907
			583.308	1.51727		583.308	1.52828		583.308	1.33904
			584.887	1.51719		584.887	1.5282		584.887	1.339
			586.465	1.51712		586.465	1.52812		586.465	1.33897
			588.044	1.51704		588.044	1.52805		588.044	1.33894
			589.623	1.51697		589.623	1.52797		589.623	1.33891
			591.201	1.51689		591.201	1.52789		591.201	1.33888
			592.78	1.51682		592.78	1.52781		592.78	1.33885
			594.358	1.51675		594.358	1.52774		594.358	1.33882
			595.937	1.51668		595.937	1.52766		595.937	1.33879
			597.515	1.51661		597.515	1.52759		597.515	1.33876
			599.093	1.51654		599.093	1.52751		599.093	1.33873
			600.671	1.51647		600.671	1.52744		600.671	1.3387
			602.249	1.5164		602.249	1.52737		602.249	1.33867
			603.827	1.51633		603.827	1.5273		603.827	1.33864
			605.405	1.51626		605.405	1.52722		605.405	1.33861
			606.983	1.5162		606.983	1.52715		606.983	1.33858
			608.561	1.51613		608.561	1.52708		608.561	1.33856
			610.138	1.51607		610.138	1.52701		610.138	1.33853
			611.716	1.516		611.716	1.52694		611.716	1.3385
			613.294	1.51594		613.294	1.52688		613.294	1.33847
			614.871	1.51587		614.871	1.52681		614.871	1.33844
			616.448	1.51581		616.448	1.52674		616.448	1.33842
			618.026	1.51575		618.026	1.52667		618.026	1.33839
			619.603	1.51569		619.603	1.52661		619.603	1.33836
			621.18	1.51563		621.18	1.52654		621.18	1.33834
			622.757	1.51557		622.757	1.52648		622.757	1.33831
			624.334	1.51551		624.334	1.52641		624.334	1.33828
			625.911	1.51545		625.911	1.52635		625.911	1.33826
			627.488	1.51539		627.488	1.52629		627.488	1.33823
			629.065	1.51533		629.065	1.52622		629.065	1.33821
			630.641	1.51527		630.641	1.52616		630.641	1.33818
			632.218	1.51522		632.218	1.5261		632.218	1.33816
			633.794	1.51516		633.794	1.52604		633.794	1.33813
			635.371	1.51511		635.371	1.52598		635.371	1.33811
			636.947	1.51505		636.947	1.52592		636.947	1.33808
			638.523	1.515		638.523	1.52586		638.523	1.33806
			640.1	1.51494		640.1	1.5258		640.1	1.33803
			641.676	1.51489		641.676	1.52574		641.676	1.33801
			643.252	1.51484		643.252	1.52568		643.252	1.33798
			644.828	1.51478		644.828	1.52562		644.828	1.33796
			646.403	1.51473		646.403	1.52557		646.403	1.33794
			647.979	1.51468		647.979	1.52551		647.979	1.33791
			649.555	1.51463		649.555	1.52545		649.555	1.33789
			651.13	1.51458		651.13	1.5254		651.13	1.33787
			652.706	1.51453		652.706	1.52534		652.706	1.33784
			654.281	1.51448		654.281	1.52529		654.281	1.33782
			655.857	1.51443		655.857	1.52523		655.857	1.3378
			657.432	1.51438		657.432	1.52518		657.432	1.33778
			659.007	1.51433		659.007	1.52512		659.007	1.33775
			660.582	1.51428		660.582	1.52507		660.582	1.33773
			662.157	1.51424		662.157	1.52502		662.157	1.33771
			663.732	1.51419		663.732	1.52497		663.732	1.33769
			665.307	1.51414		665.307	1.52491		665.307	1.33767
			666.882	1.5141		666.882	1.52486		666.882	1.33764
			668.456	1.51405		668.456	1.52481		668.456	1.33762
			670.031	1.514		670.031	1.52476		670.031	1.3376
			671.605	1.51396		671.605	1.52471		671.605	1.33758
			673.18	1.51391		673.18	1.52466		673.18	1.33756
			674.754	1.51387		674.754	1.52461		674.754	1.33754
			676.328	1.51383		676.328	1.52456		676.328	1.33752
			677.902	1.51378		677.902	1.52451		677.902	1.3375
			679.477	1.51374		679.477	1.52446		679.477	1.33748
			681.05	1.5137		681.05	1.52441		681.05	1.33746
			682.624	1.51365		682.624	1.52437		682.624	1.33744
			684.198	1.51361		684.198	1.52432		684.198	1.33742
			685.772	1.51357		685.772	1.52427		685.772	1.3374
			687.345	1.51353		687.345	1.52422		687.345	1.33738
			688.919	1.51349		688.919	1.52418		688.919	1.33736
			690.492	1.51345		690.492	1.52413		690.492	1.33734
			692.066	1.51341		692.066	1.52409		692.066	1.33732
			693.639	1.51337		693.639	1.52404		693.639	1.3373
			695.212	1.51333		695.212	1.524		695.212	1.33728
			696.785	1.51329		696.785	1.52395		696.785	1.33726
			698.358	1.51325		698.358	1.52391		698.358	1.33724
			699.931	1.51321		699.931	1.52386		699.931	1.33722
			701.503	1.51318		701.503	1.52382		701.503	1.33721
			703.076	1.51314		703.076	1.52378		703.076	1.33719
			704.649	1.5131		704.649	1.52373		704.649	1.33717
			706.221	1.51306		706.221	1.52369		706.221	1.33715
			707.794	1.51303		707.794	1.52365		707.794	1.33713
			709.366	1.51299		709.366	1.52361		709.366	1.33712
			710.938	1.51295		710.938	1.52356		710.938	1.3371
			712.51	1.51292		712.51	1.52352		712.51	1.33708
			714.082	1.51288		714.082	1.52348		714.082	1.33706
			715.654	1.51285		715.654	1.52344		715.654	1.33705
			717.226	1.51281		717.226	1.5234		717.226	1.33703
			718.797	1.51278		718.797	1.52336		718.797	1.33701
			720.369	1.51274		720.369	1.52332		720.369	1.33699
			721.941	1.51271		721.941	1.52328		721.941	1.33698
			723.512	1.51267		723.512	1.52324		723.512	1.33696
			725.083	1.51264		725.083	1.5232		725.083	1.33694
			726.655	1.51261		726.655	1.52316		726.655	1.33693
			728.226	1.51257		728.226	1.52312		728.226	1.33691
			729.797	1.51254		729.797	1.52308		729.797	1.33689
			731.368	1.51251		731.368	1.52305		731.368	1.33688
			732.938	1.51248		732.938	1.52301		732.938	1.33686
			734.509	1.51244		734.509	1.52297		734.509	1.33684
			736.08	1.51241		736.08	1.52293		736.08	1.33683
			737.65	1.51238		737.65	1.5229		737.65	1.33681
			739.221	1.51235		739.221	1.52286		739.221	1.3368
			740.791	1.51232		740.791	1.52282		740.791	1.33678
			742.361	1.51229		742.361	1.52279		742.361	1.33677
			743.931	1.51226		743.931	1.52275		743.931	1.33675
			745.501	1.51223		745.501	1.52271		745.501	1.33673
			747.071	1.5122		747.071	1.52268		747.071	1.33672
			748.641	1.51217		748.641	1.52264		748.641	1.3367
			750.211	1.51214		750.211	1.52261		750.211	1.33669
			751.78	1.51211		751.78	1.52257		751.78	1.33667
			753.35	1.51208		753.35	1.52254		753.35	1.33666
			754.919	1.51205		754.919	1.52251		754.919	1.33664
			756.489	1.51202		756.489	1.52247		756.489	1.33663
			758.058	1.51199		758.058	1.52244		758.058	1.33661
			759.627	1.51196		759.627	1.5224		759.627	1.3366
			761.196	1.51193		761.196	1.52237		761.196	1.33659
			762.765	1.51191		762.765	1.52234		762.765	1.33657
			764.333	1.51188		764.333	1.5223		764.333	1.33656
			765.902	1.51185		765.902	1.52227		765.902	1.33654
			767.471	1.51182		767.471	1.52224		767.471	1.33653
			769.039	1.5118		769.039	1.52221		769.039	1.33651
			770.607	1.51177		770.607	1.52217		770.607	1.3365
			772.176	1.51174		772.176	1.52214		772.176	1.33649
			773.744	1.51172		773.744	1.52211		773.744	1.33647
			775.312	1.51169		775.312	1.52208		775.312	1.33646
			776.88	1.51167		776.88	1.52205		776.88	1.33645
			778.448	1.51164		778.448	1.52202		778.448	1.33643
			780.015	1.51161		780.015	1.52199		780.015	1.33642
			781.583	1.51159		781.583	1.52195		781.583	1.33641
			783.15	1.51156		783.15	1.52192		783.15	1.33639
			784.718	1.51154		784.718	1.52189		784.718	1.33638
			786.285	1.51151		786.285	1.52186		786.285	1.33637
			787.852	1.51149		787.852	1.52183		787.852	1.33635
			789.419	1.51146		789.419	1.5218		789.419	1.33634
			790.986	1.51144		790.986	1.52177		790.986	1.33633
			792.553	1.51142		792.553	1.52175		792.553	1.33631
			794.12	1.51139		794.12	1.52172		794.12	1.3363
			795.686	1.51137		795.686	1.52169		795.686	1.33629
			797.253	1.51134		797.253	1.52166		797.253	1.33628
			798.819	1.51132		798.819	1.52163		798.819	1.33626
			800.385	1.5113		800.385	1.5216		800.385	1.33625
			801.951	1.51127		801.951	1.52157		801.951	1.33624
			803.517	1.51125		803.517	1.52155		803.517	1.33623
			805.083	1.51123		805.083	1.52152		805.083	1.33621
			806.649	1.51121		806.649	1.52149		806.649	1.3362
			808.215	1.51118		808.215	1.52146		808.215	1.33619
			809.78	1.51116		809.78	1.52144		809.78	1.33618
			811.346	1.51114		811.346	1.52141		811.346	1.33617
			812.911	1.51112		812.911	1.52138		812.911	1.33615
			814.476	1.51109		814.476	1.52135		814.476	1.33614
			816.042	1.51107		816.042	1.52133		816.042	1.33613
			817.607	1.51105		817.607	1.5213		817.607	1.33612
			819.172	1.51103		819.172	1.52127		819.172	1.33611
			820.736	1.51101		820.736	1.52125		820.736	1.3361
			822.301	1.51099		822.301	1.52122		822.301	1.33608
			823.866	1.51097		823.866	1.5212		823.866	1.33607
			825.43	1.51095		825.43	1.52117		825.43	1.33606
			826.994	1.51092		826.994	1.52115		826.994	1.33605
			828.558	1.5109		828.558	1.52112		828.558	1.33604
			830.123	1.51088		830.123	1.52109		830.123	1.33603
			831.687	1.51086		831.687	1.52107		831.687	1.33602
			833.25	1.51084		833.25	1.52104		833.25	1.33601
			834.814	1.51082		834.814	1.52102		834.814	1.33599
			836.378	1.5108		836.378	1.521		836.378	1.33598
			837.941	1.51078		837.941	1.52097		837.941	1.33597
			839.505	1.51076		839.505	1.52095		839.505	1.33596
			841.068	1.51074		841.068	1.52092		841.068	1.33595
			842.631	1.51073		842.631	1.5209		842.631	1.33594
			844.194	1.51071		844.194	1.52087		844.194	1.33593
			845.757	1.51069		845.757	1.52085		845.757	1.33592
			847.32	1.51067		847.32	1.52083		847.32	1.33591
			848.882	1.51065		848.882	1.5208		848.882	1.3359
			850.445	1.51063		850.445	1.52078		850.445	1.33589
			852.007	1.51061		852.007	1.52076		852.007	1.33588
			853.569	1.51059		853.569	1.52073		853.569	1.33587
			855.132	1.51057		855.132	1.52071		855.132	1.33586
			856.694	1.51056		856.694	1.52069		856.694	1.33585
			858.255	1.51054		858.255	1.52067		858.255	1.33584
			859.817	1.51052		859.817	1.52064		859.817	1.33583
			861.379	1.5105		861.379	1.52062		861.379	1.33582
			862.94	1.51049		862.94	1.5206		862.94	1.33581
			864.502	1.51047		864.502	1.52058		864.502	1.3358
			866.063	1.51045		866.063	1.52055		866.063	1.33579
			867.624	1.51043		867.624	1.52053		867.624	1.33578
			869.185	1.51042		869.185	1.52051		869.185	1.33577
			870.746	1.5104		870.746	1.52049		870.746	1.33576
			872.307	1.51038		872.307	1.52047		872.307	1.33575
			873.868	1.51036		873.868	1.52045		873.868	1.33574
			875.428	1.51035		875.428	1.52043		875.428	1.33573
			876.989	1.51033		876.989	1.5204		876.989	1.33572
			878.549	1.51031		878.549	1.52038		878.549	1.33571
			880.109	1.5103		880.109	1.52036		880.109	1.3357
			881.669	1.51028		881.669	1.52034		881.669	1.33569
			883.229	1.51026		883.229	1.52032		883.229	1.33568
			884.789	1.51025		884.789	1.5203		884.789	1.33567
			886.348	1.51023		886.348	1.52028		886.348	1.33567
			887.908	1.51022		887.908	1.52026		887.908	1.33566
			889.467	1.5102		889.467	1.52024		889.467	1.33565
			891.027	1.51018		891.027	1.52022		891.027	1.33564
			892.586	1.51017		892.586	1.5202		892.586	1.33563
			894.145	1.51015		894.145	1.52018		894.145	1.33562
			895.703	1.51014		895.703	1.52016		895.703	1.33561
			897.262	1.51012		897.262	1.52014		897.262	1.3356
			898.821	1.51011		898.821	1.52012		898.821	1.33559
			900.379	1.51009		900.379	1.5201		900.379	1.33559
			901.938	1.51008		901.938	1.52008		901.938	1.33558
			903.496	1.51006		903.496	1.52006		903.496	1.33557
			905.054	1.51005		905.054	1.52004		905.054	1.33556
			906.612	1.51003		906.612	1.52002		906.612	1.33555
			908.17	1.51002		908.17	1.52001		908.17	1.33554
			909.728	1.51		909.728	1.51999		909.728	1.33553
			911.285	1.50999		911.285	1.51997		911.285	1.33553
			912.842	1.50997		912.842	1.51995		912.842	1.33552
			914.4	1.50996		914.4	1.51993		914.4	1.33551
			915.957	1.50994		915.957	1.51991		915.957	1.3355
			917.514	1.50993		917.514	1.51989		917.514	1.33549
			919.071	1.50992		919.071	1.51988		919.071	1.33548
			920.628	1.5099		920.628	1.51986		920.628	1.33548
			922.184	1.50989		922.184	1.51984		922.184	1.33547
			923.741	1.50987		923.741	1.51982		923.741	1.33546
			925.297	1.50986		925.297	1.5198		925.297	1.33545
			926.853	1.50985		926.853	1.51979		926.853	1.33544
			928.409	1.50983		928.409	1.51977		928.409	1.33544
			929.965	1.50982		929.965	1.51975		929.965	1.33543
			931.521	1.50981		931.521	1.51973		931.521	1.33542
			933.077	1.50979		933.077	1.51972		933.077	1.33541
			934.632	1.50978		934.632	1.5197		934.632	1.3354
			936.188	1.50977		936.188	1.51968		936.188	1.3354
			937.743	1.50975		937.743	1.51967		937.743	1.33539
			939.298	1.50974		939.298	1.51965		939.298	1.33538
			940.853	1.50973		940.853	1.51963		940.853	1.33537
			942.408	1.50971		942.408	1.51962		942.408	1.33537
			943.963	1.5097		943.963	1.5196		943.963	1.33536
			945.517	1.50969		945.517	1.51958		945.517	1.33535
			947.071	1.50968		947.071	1.51957		947.071	1.33534
			948.626	1.50966		948.626	1.51955		948.626	1.33534
			950.18	1.50965		950.18	1.51953		950.18	1.33533
			951.734	1.50964		951.734	1.51952		951.734	1.33532
			953.288	1.50963		953.288	1.5195		953.288	1.33531
			954.841	1.50961		954.841	1.51948		954.841	1.33531
			956.395	1.5096		956.395	1.51947		956.395	1.3353
			957.949	1.50959		957.949	1.51945		957.949	1.33529
			959.502	1.50958		959.502	1.51944		959.502	1.33528
			961.055	1.50956		961.055	1.51942		961.055	1.33528
			962.608	1.50955		962.608	1.51941		962.608	1.33527
			964.161	1.50954		964.161	1.51939		964.161	1.33526
			965.714	1.50953		965.714	1.51937		965.714	1.33526
			967.266	1.50952		967.266	1.51936		967.266	1.33525
			968.819	1.5095		968.819	1.51934		968.819	1.33524
			970.371	1.50949		970.371	1.51933		970.371	1.33524
			971.923	1.50948		971.923	1.51931		971.923	1.33523
			973.475	1.50947		973.475	1.5193		973.475	1.33522
			975.027	1.50946		975.027	1.51928		975.027	1.33521
			976.579	1.50945		976.579	1.51927		976.579	1.33521
			978.13	1.50944		978.13	1.51925		978.13	1.3352
			979.682	1.50942		979.682	1.51924		979.682	1.33519
			981.233	1.50941		981.233	1.51922		981.233	1.33519
			982.784	1.5094		982.784	1.51921		982.784	1.33518
			984.335	1.50939		984.335	1.51919		984.335	1.33517
			985.886	1.50938		985.886	1.51918		985.886	1.33517
			987.437	1.50937		987.437	1.51917		987.437	1.33516
			988.987	1.50936		988.987	1.51915		988.987	1.33515
			990.537	1.50935		990.537	1.51914		990.537	1.33515
			992.088	1.50934		992.088	1.51912		992.088	1.33514
			993.638	1.50933		993.638	1.51911		993.638	1.33514
			995.188	1.50932		995.188	1.51909		995.188	1.33513
			996.738	1.5093		996.738	1.51908		996.738	1.33512
			998.287	1.50929		998.287	1.51907		998.287	1.33512
			1010.89	1.50921		1010.89	1.51896		1010.89	1.33507
			1014.25	1.50919		1014.25	1.51893		1014.25	1.33505
			1017.62	1.50917		1017.62	1.5189		1017.62	1.33504
			1020.99	1.50915		1020.99	1.51887		1020.99	1.33503
			1024.35	1.50912		1024.35	1.51884		1024.35	1.33501
			1027.72	1.5091		1027.72	1.51881		1027.72	1.335
			1031.09	1.50908		1031.09	1.51879		1031.09	1.33499
			1034.46	1.50906		1034.46	1.51876		1034.46	1.33498
			1037.83	1.50904		1037.83	1.51873		1037.83	1.33496
			1041.2	1.50902		1041.2	1.51871		1041.2	1.33495
			1044.57	1.509		1044.57	1.51868		1044.57	1.33494
			1047.94	1.50898		1047.94	1.51865		1047.94	1.33493
			1051.31	1.50896		1051.31	1.51863		1051.31	1.33491
			1054.69	1.50895		1054.69	1.5186		1054.69	1.3349
			1058.06	1.50893		1058.06	1.51858		1058.06	1.33489
			1061.43	1.50891		1061.43	1.51855		1061.43	1.33488
			1064.81	1.50889		1064.81	1.51853		1064.81	1.33487
			1068.18	1.50887		1068.18	1.5185		1068.18	1.33486
			1071.56	1.50885		1071.56	1.51848		1071.56	1.33485
			1074.94	1.50883		1074.94	1.51845		1074.94	1.33483
			1078.31	1.50882		1078.31	1.51843		1078.31	1.33482
			1081.69	1.5088		1081.69	1.51841		1081.69	1.33481
			1085.07	1.50878		1085.07	1.51838		1085.07	1.3348
			1088.45	1.50877		1088.45	1.51836		1088.45	1.33479
			1091.83	1.50875		1091.83	1.51834		1091.83	1.33478
			1095.21	1.50873		1095.21	1.51831		1095.21	1.33477
			1098.59	1.50871		1098.59	1.51829		1098.59	1.33476
			1101.97	1.5087		1101.97	1.51827		1101.97	1.33475
			1105.35	1.50868		1105.35	1.51825		1105.35	1.33474
			1108.74	1.50867		1108.74	1.51823		1108.74	1.33473
			1112.12	1.50865		1112.12	1.5182		1112.12	1.33472
			1115.5	1.50863		1115.5	1.51818		1115.5	1.33471
			1118.89	1.50862		1118.89	1.51816		1118.89	1.3347
			1122.27	1.5086		1122.27	1.51814		1122.27	1.33469
			1125.66	1.50859		1125.66	1.51812		1125.66	1.33468
			1129.04	1.50857		1129.04	1.5181		1129.04	1.33467
			1132.43	1.50856		1132.43	1.51808		1132.43	1.33466
			1135.82	1.50854		1135.82	1.51806		1135.82	1.33465
			1139.21	1.50853		1139.21	1.51804		1139.21	1.33464
			1142.6	1.50851		1142.6	1.51802		1142.6	1.33463
			1145.99	1.5085		1145.99	1.518		1145.99	1.33462
			1149.38	1.50848		1149.38	1.51798		1149.38	1.33461
			1152.77	1.50847		1152.77	1.51796		1152.77	1.3346
			1156.16	1.50846		1156.16	1.51794		1156.16	1.33459
			1159.55	1.50844		1159.55	1.51792		1159.55	1.33459
			1162.94	1.50843		1162.94	1.5179		1162.94	1.33458
			1166.34	1.50842		1166.34	1.51788		1166.34	1.33457
			1169.73	1.5084		1169.73	1.51786		1169.73	1.33456
			1173.12	1.50839		1173.12	1.51784		1173.12	1.33455
			1176.52	1.50837		1176.52	1.51783		1176.52	1.33454
			1179.91	1.50836		1179.91	1.51781		1179.91	1.33453
			1183.31	1.50835		1183.31	1.51779		1183.31	1.33453
			1186.71	1.50834		1186.71	1.51777		1186.71	1.33452
			1190.1	1.50832		1190.1	1.51775		1190.1	1.33451
			1193.5	1.50831		1193.5	1.51774		1193.5	1.3345
			1196.9	1.5083		1196.9	1.51772		1196.9	1.33449
			1200.3	1.50829		1200.3	1.5177
			1203.7	1.50827		1203.7	1.51769
			1207.1	1.50826		1207.1	1.51767
			1210.5	1.50825		1210.5	1.51765
			1213.9	1.50824		1213.9	1.51764
			1217.3	1.50823		1217.3	1.51762
			1220.71	1.50821		1220.71	1.5176
			1224.11	1.5082		1224.11	1.51759
			1227.52	1.50819		1227.52	1.51757
			1230.92	1.50818		1230.92	1.51755
			1234.33	1.50817		1234.33	1.51754
			1237.73	1.50816		1237.73	1.51752
			1241.14	1.50815		1241.14	1.51751
			1244.55	1.50813		1244.55	1.51749
			1247.95	1.50812		1247.95	1.51748
			1251.36	1.50811		1251.36	1.51746
			1254.77	1.5081		1254.77	1.51745
			1258.18	1.50809		1258.18	1.51743
			1261.59	1.50808		1261.59	1.51742
			1265	1.50807		1265	1.5174
			1268.41	1.50806		1268.41	1.51739
			1271.82	1.50805		1271.82	1.51737
			1275.24	1.50804		1275.24	1.51736
			1278.65	1.50803		1278.65	1.51734
			1282.06	1.50802		1282.06	1.51733
			1285.48	1.50801		1285.48	1.51732
			1288.89	1.508		1288.89	1.5173
			1292.31	1.50799		1292.31	1.51729
			1295.73	1.50798		1295.73	1.51727
			1299.14	1.50797		1299.14	1.51726
			1302.56	1.50796		1302.56	1.51725
			1305.98	1.50795		1305.98	1.51723
			1309.4	1.50794		1309.4	1.51722
			1312.82	1.50793		1312.82	1.51721
			1316.24	1.50792		1316.24	1.5172
			1319.66	1.50791		1319.66	1.51718
			1323.08	1.50791		1323.08	1.51717
			1326.5	1.5079		1326.5	1.51716
			1329.92	1.50789		1329.92	1.51714
			1333.35	1.50788		1333.35	1.51713
			1336.77	1.50787		1336.77	1.51712
			1340.2	1.50786		1340.2	1.51711
			1343.62	1.50785		1343.62	1.51709
			1347.05	1.50784		1347.05	1.51708
			1350.47	1.50784		1350.47	1.51707
			1353.9	1.50783		1353.9	1.51706
			1357.33	1.50782		1357.33	1.51705
			1360.76	1.50781		1360.76	1.51703
			1364.18	1.5078		1364.18	1.51702
			1367.61	1.50779		1367.61	1.51701
			1371.04	1.50779		1371.04	1.517
			1374.47	1.50778		1374.47	1.51699
			1377.9	1.50777		1377.9	1.51698
			1381.34	1.50776		1381.34	1.51697
			1384.77	1.50775		1384.77	1.51695
			1388.2	1.50775		1388.2	1.51694
			1391.64	1.50774		1391.64	1.51693
			1395.07	1.50773		1395.07	1.51692
			1398.5	1.50772		1398.5	1.51691
			1401.94	1.50772		1401.94	1.5169
			1405.38	1.50771		1405.38	1.51689
			1408.81	1.5077		1408.81	1.51688
			1412.25	1.50769		1412.25	1.51687
			1415.69	1.50769		1415.69	1.51686
			1419.13	1.50768		1419.13	1.51685
			1422.57	1.50767		1422.57	1.51684
			1426.01	1.50767		1426.01	1.51683
			1429.45	1.50766		1429.45	1.51682
			1432.89	1.50765		1432.89	1.51681
			1436.33	1.50764		1436.33	1.5168
			1439.77	1.50764		1439.77	1.51679
			1443.21	1.50763		1443.21	1.51678
			1446.66	1.50762		1446.66	1.51677
			1450.1	1.50762		1450.1	1.51676
			1453.55	1.50761		1453.55	1.51675
			1456.99	1.5076		1456.99	1.51674
			1460.44	1.5076		1460.44	1.51673
			1463.88	1.50759		1463.88	1.51672
			1467.33	1.50758		1467.33	1.51671
			1470.78	1.50758		1470.78	1.5167
			1474.23	1.50757		1474.23	1.51669
			1477.68	1.50757		1477.68	1.51668
			1481.13	1.50756		1481.13	1.51667
			1484.58	1.50755		1484.58	1.51666
			1488.03	1.50755		1488.03	1.51665
			1491.48	1.50754		1491.48	1.51665
			1494.93	1.50753		1494.93	1.51664
			1498.38	1.50753		1498.38	1.51663
			1501.84	1.50752		1501.84	1.51662
			1505.29	1.50752		1505.29	1.51661
			1508.75	1.50751		1508.75	1.5166
			1512.2	1.5075		1512.2	1.51659
			1515.66	1.5075		1515.66	1.51658
			1519.11	1.50749		1519.11	1.51658
			1522.57	1.50749		1522.57	1.51657
			1526.03	1.50748		1526.03	1.51656
			1529.49	1.50748		1529.49	1.51655
			1532.95	1.50747		1532.95	1.51654
			1536.41	1.50746		1536.41	1.51653
			1539.87	1.50746		1539.87	1.51653
			1543.33	1.50745		1543.33	1.51652
			1546.79	1.50745		1546.79	1.51651
			1550.25	1.50744		1550.25	1.5165
			1553.71	1.50744		1553.71	1.51649
			1557.18	1.50743		1557.18	1.51649
			1560.64	1.50743		1560.64	1.51648
			1564.11	1.50742		1564.11	1.51647
			1567.57	1.50742		1567.57	1.51646
			1571.04	1.50741		1571.04	1.51646
			1574.5	1.5074		1574.5	1.51645
			1577.97	1.5074		1577.97	1.51644
			1581.44	1.50739		1581.44	1.51643
			1584.91	1.50739		1584.91	1.51643
			1588.37	1.50738		1588.37	1.51642
			1591.84	1.50738		1591.84	1.51641
			1595.31	1.50737		1595.31	1.5164
			1598.78	1.50737		1598.78	1.5164
			1602.26	1.50736		1602.26	1.51639
			1605.73	1.50736		1605.73	1.51638
			1609.2	1.50735		1609.2	1.51637
			1612.67	1.50735		1612.67	1.51637
			1616.15	1.50734		1616.15	1.51636
			1619.62	1.50734		1619.62	1.51635
			1623.1	1.50734		1623.1	1.51635
			1626.57	1.50733		1626.57	1.51634
			1630.05	1.50733		1630.05	1.51633
			1633.53	1.50732		1633.53	1.51633
			1637	1.50732		1637	1.51632
			1640.48	1.50731		1640.48	1.51631
			1643.96	1.50731		1643.96	1.51631
			1647.44	1.5073		1647.44	1.5163
			1650.92	1.5073		1650.92	1.51629
			1654.4	1.50729		1654.4	1.51629
			1657.88	1.50729		1657.88	1.51628
			1661.36	1.50729		1661.36	1.51627
			1664.85	1.50728		1664.85	1.51627
			1668.33	1.50728		1668.33	1.51626
			1671.81	1.50727		1671.81	1.51625
			1675.3	1.50727		1675.3	1.51625
			1678.78	1.50726		1678.78	1.51624
			1682.27	1.50726		1682.27	1.51623
			1685.75	1.50726		1685.75	1.51623
			1689.24	1.50725		1689.24	1.51622

## Sheet: Ext. Data Fig2b
	Refractive index of outer media	Out-coupling efficiency	Enhancement of out-coupling efficiency		Name of stacks	Refractive index of outer media	Out-coupling efficiency	Enhancement of out-coupling efficiency
	[]	[]	[]			[]	[]	[]
	1	0.26857	1		1.5um-parylene and PVPy	1.53	0.62096	2.3121
	1.1	0.33386	1.2431
	1.2	0.4036	1.50277
	1.3	0.47331	1.76233
	1.4	0.54099	2.01434
	1.5	0.60166	2.24024
	1.6	0.65757	2.44841
	1.7	0.69713	2.59571

## Sheet: Ext Data Fig2c
			Normalized in-plane wavevector	Dissipated power		Data for drawing borders for different modes
			[]	[]			Normalized in-plane wavevector	Dissipated power
			1e-07	2.9089e-07			[]	[]
			0.002	0.00582		Coupled to air	0.5149	0
			0.004	0.01164			0.5149	1
			0.006	0.01746		Coupled to PVPy	0.7886	0
			0.008	0.02328			0.7886	1
			0.01	0.02911		Parylene	0.87001	0
			0.012	0.03493			0.87001	1
			0.014	0.04077		Evanescent	1	0
			0.016	0.0466			1	1
			0.018	0.05245
			0.02	0.05829
			0.022	0.06415
			0.024	0.07001
			0.026	0.07588
			0.028	0.08175
			0.03	0.08763
			0.032	0.09352
			0.034	0.09941
			0.036	0.10531
			0.038	0.11121
			0.04	0.11712
			0.042	0.12304
			0.044	0.12895
			0.046	0.13487
			0.048	0.1408
			0.05	0.14672
			0.052	0.15264
			0.054	0.15856
			0.056	0.16448
			0.058	0.17039
			0.06	0.1763
			0.062	0.1822
			0.064	0.18809
			0.066	0.19397
			0.068	0.19984
			0.07	0.20569
			0.072	0.21153
			0.074	0.21736
			0.076	0.22317
			0.078	0.22896
			0.08	0.23474
			0.082	0.2405
			0.084	0.24624
			0.086	0.25198
			0.088	0.2577
			0.09	0.26341
			0.092	0.26911
			0.094	0.27482
			0.096	0.28052
			0.098	0.28623
			0.1	0.29196
			0.102	0.2977
			0.104	0.30348
			0.106	0.30929
			0.108	0.31515
			0.11	0.32108
			0.112	0.32707
			0.114	0.33315
			0.116	0.33934
			0.118	0.34564
			0.12	0.35208
			0.122	0.35867
			0.124	0.36544
			0.126	0.3724
			0.128	0.37958
			0.13	0.38701
			0.132	0.3947
			0.134	0.40268
			0.136	0.41099
			0.138	0.41965
			0.14	0.42869
			0.142	0.43814
			0.144	0.44803
			0.146	0.45841
			0.148	0.46929
			0.15	0.48071
			0.152	0.49271
			0.154	0.50532
			0.156	0.51856
			0.158	0.53246
			0.16	0.54705
			0.162	0.56234
			0.164	0.57835
			0.166	0.59508
			0.168	0.61252
			0.17	0.63066
			0.172	0.64946
			0.174	0.66888
			0.176	0.68885
			0.178	0.70926
			0.18	0.73002
			0.182	0.75099
			0.184	0.77199
			0.186	0.79284
			0.188	0.81333
			0.19	0.83323
			0.192	0.85232
			0.194	0.87033
			0.196	0.88705
			0.198	0.90225
			0.2	0.91575
			0.202	0.9274
			0.204	0.9371
			0.206	0.94482
			0.208	0.95058
			0.21	0.95444
			0.212	0.95656
			0.214	0.95711
			0.216	0.95632
			0.218	0.95444
			0.22	0.95176
			0.222	0.94856
			0.224	0.94511
			0.226	0.94171
			0.228	0.9386
			0.23	0.93602
			0.232	0.9342
			0.234	0.93332
			0.236	0.93355
			0.238	0.93501
			0.24	0.93783
			0.242	0.94207
			0.244	0.94778
			0.246	0.95497
			0.248	0.96361
			0.25	0.97365
			0.252	0.98496
			0.254	0.99739
			0.256	1.0107
			0.258	1.0247
			0.26	1.0389
			0.262	1.053
			0.264	1.0666
			0.266	1.0791
			0.268	1.0901
			0.27	1.0991
			0.272	1.1057
			0.274	1.1096
			0.276	1.1104
			0.278	1.1083
			0.28	1.1031
			0.282	1.0953
			0.284	1.085
			0.286	1.0729
			0.288	1.0595
			0.29	1.0453
			0.292	1.0311
			0.294	1.0173
			0.296	1.0046
			0.298	0.99352
			0.3	0.9844
			0.302	0.97768
			0.304	0.97367
			0.306	0.97268
			0.308	0.97495
			0.31	0.98068
			0.312	0.99006
			0.314	1.0032
			0.316	1.0203
			0.318	1.0414
			0.32	1.0664
			0.322	1.0954
			0.324	1.1282
			0.326	1.1644
			0.328	1.2036
			0.33	1.2451
			0.332	1.288
			0.334	1.3314
			0.336	1.3738
			0.338	1.4141
			0.34	1.4509
			0.342	1.4832
			0.344	1.5103
			0.346	1.5321
			0.348	1.5487
			0.35	1.5612
			0.352	1.5706
			0.354	1.5785
			0.356	1.5867
			0.358	1.5969
			0.36	1.6107
			0.362	1.6296
			0.364	1.6551
			0.366	1.6883
			0.368	1.7301
			0.37	1.7813
			0.372	1.8421
			0.374	1.9121
			0.376	1.9903
			0.378	2.0745
			0.38	2.1612
			0.382	2.2454
			0.384	2.3209
			0.386	2.3812
			0.388	2.4203
			0.39	2.4342
			0.392	2.4221
			0.394	2.3864
			0.396	2.3325
			0.398	2.2668
			0.4	2.1959
			0.402	2.1258
			0.404	2.0611
			0.406	2.0053
			0.408	1.9605
			0.41	1.928
			0.412	1.9083
			0.414	1.9012
			0.416	1.906
			0.418	1.9213
			0.42	1.945
			0.422	1.9741
			0.424	2.005
			0.426	2.0335
			0.428	2.0551
			0.43	2.0658
			0.432	2.0633
			0.434	2.0471
			0.436	2.0189
			0.438	1.982
			0.44	1.9412
			0.442	1.901
			0.444	1.866
			0.446	1.8401
			0.448	1.8263
			0.45	1.8272
			0.452	1.8448
			0.454	1.8809
			0.456	1.9369
			0.458	2.0135
			0.46	2.111
			0.462	2.2279
			0.464	2.3604
			0.466	2.5016
			0.468	2.6407
			0.47	2.7644
			0.472	2.8597
			0.474	2.9181
			0.476	2.9393
			0.478	2.931
			0.48	2.9059
			0.482	2.878
			0.484	2.8594
			0.486	2.8593
			0.488	2.8836
			0.49	2.935
			0.492	3.0123
			0.494	3.1093
			0.496	3.2136
			0.498	3.3055
			0.5	3.3611
			0.502	3.3598
			0.504	3.2936
			0.506	3.1719
			0.508	3.0166
			0.51	2.8518
			0.512	2.6966
			0.514	2.5631
			0.516	2.4577
			0.518	2.3832
			0.52	2.3405
			0.522	2.3292
			0.524	2.3472
			0.526	2.3911
			0.528	2.4542
			0.53	2.526
			0.532	2.5924
			0.534	2.6382
			0.536	2.6523
			0.538	2.6332
			0.54	2.5898
			0.542	2.5374
			0.544	2.4924
			0.546	2.4684
			0.548	2.476
			0.55	2.5235
			0.552	2.6178
			0.554	2.7639
			0.556	2.963
			0.558	3.2061
			0.56	3.4645
			0.562	3.6846
			0.564	3.8025
			0.566	3.7843
			0.568	3.6543
			0.57	3.475
			0.572	3.3049
			0.574	3.1784
			0.576	3.1085
			0.578	3.095
			0.58	3.1289
			0.582	3.1907
			0.584	3.248
			0.586	3.2587
			0.588	3.1892
			0.59	3.0393
			0.592	2.8443
			0.594	2.6495
			0.596	2.4872
			0.598	2.3721
			0.6	2.3073
			0.602	2.2916
			0.604	2.3225
			0.606	2.397
			0.608	2.5098
			0.61	2.6472
			0.612	2.7807
			0.614	2.8691
			0.616	2.8823
			0.618	2.8297
			0.62	2.7557
			0.622	2.7082
			0.624	2.7196
			0.626	2.8073
			0.628	2.981
			0.63	3.2402
			0.632	3.5548
			0.634	3.8229
			0.636	3.8798
			0.638	3.6582
			0.64	3.2921
			0.642	2.9556
			0.644	2.7295
			0.646	2.622
			0.648	2.614
			0.65	2.6766
			0.652	2.7685
			0.654	2.828
			0.656	2.7858
			0.658	2.6225
			0.66	2.4026
			0.662	2.213
			0.664	2.1032
			0.666	2.0853
			0.668	2.1532
			0.67	2.2922
			0.672	2.4835
			0.674	2.7072
			0.676	2.9218
			0.678	3.027
			0.68	2.9478
			0.682	2.7774
			0.684	2.6714
			0.686	2.7092
			0.688	2.9043
			0.69	3.2308
			0.692	3.5902
			0.694	3.7009
			0.696	3.3145
			0.698	2.7234
			0.7	2.2896
			0.702	2.0891
			0.704	2.0871
			0.706	2.2305
			0.708	2.4386
			0.71	2.5865
			0.712	2.5311
			0.714	2.2588
			0.716	1.974
			0.718	1.8447
			0.72	1.9161
			0.722	2.1783
			0.724	2.5549
			0.726	2.9102
			0.728	3.2025
			0.73	3.2178
			0.732	2.7877
			0.734	2.4554
			0.736	2.4999
			0.738	2.8967
			0.74	3.4463
			0.742	3.6211
			0.744	2.8144
			0.746	1.9472
			0.748	1.555
			0.75	1.5557
			0.752	1.9006
			0.754	2.4408
			0.756	2.7061
			0.758	2.3897
			0.76	1.7574
			0.762	1.5133
			0.764	1.8043
			0.766	2.7012
			0.768	3.3988
			0.77	3.6197
			0.772	3.3999
			0.774	1.981
			0.776	1.7617
			0.778	2.7804
			0.78	4.113
			0.782	3.4003
			0.784	1.1998
			0.786	0.58767
			0.788	0.47698
			0.79	3.2558
			0.792	1.8774
			0.794	0.66719
			0.796	0.14414
			0.798	0.96309
			0.8	6.8125
			0.802	2.0851
			0.804	3.7498
			0.806	0.27854
			0.808	2.528
			0.81	3.0711
			0.812	1.5701
			0.814	0.34143
			0.816	0.21363
			0.818	5.047
			0.82	1.8929
			0.822	0.25324
			0.824	0.69144
			0.826	5.1539
			0.828	2.2721
			0.83	1.8304
			0.832	0.99405
			0.834	4.2161
			0.836	0.99508
			0.838	0.22537
			0.84	3.3203
			0.842	6.1571
			0.844	0.28586
			0.846	3.1391
			0.848	4.4567
			0.85	0.45223
			0.852	5.9563
			0.854	0.62532
			0.856	1.2924
			0.858	0.38019
			0.86	1.9921
			0.862	5.173
			0.864	2.6528
			0.866	0.22792
			0.868	3.1137
			0.87	2.8406
			0.872	1.5364
			0.874	1.1223
			0.876	0.90813
			0.878	0.77588
			0.88	0.68245
			0.882	0.61198
			0.884	0.55686
			0.886	0.51222
			0.888	0.47517
			0.89	0.44383
			0.892	0.4169
			0.894	0.39348
			0.896	0.37289
			0.898	0.35465
			0.9	0.33836
			0.902	0.32373
			0.904	0.31051
			0.906	0.29852
			0.908	0.2876
			0.91	0.27762
			0.912	0.26847
			0.914	0.26008
			0.916	0.25234
			0.918	0.24522
			0.92	0.23865
			0.922	0.23257
			0.924	0.22697
			0.926	0.22179
			0.928	0.21701
			0.93	0.2126
			0.932	0.20855
			0.934	0.20482
			0.936	0.20141
			0.938	0.19831
			0.94	0.19549
			0.942	0.19296
			0.944	0.1907
			0.946	0.18872
			0.948	0.187
			0.95	0.18554
			0.952	0.18435
			0.954	0.18343
			0.956	0.18278
			0.958	0.18241
			0.96	0.18233
			0.962	0.18254
			0.964	0.18306
			0.966	0.18391
			0.968	0.18509
			0.97	0.18665
			0.972	0.18859
			0.974	0.19095
			0.976	0.19377
			0.978	0.19708
			0.98	0.20093
			0.982	0.20537
			0.984	0.21046
			0.986	0.21628
			0.988	0.22291
			0.99	0.23044
			0.992	0.23899
			0.994	0.24869
			0.996	0.2597
			0.998	0.27219
			1	0.28639
			1.002	0.30254
			1.004	0.32096
			1.006	0.34199
			1.008	0.36608
			1.01	0.39372
			1.012	0.42554
			1.014	0.46226
			1.016	0.50475
			1.018	0.55401
			1.02	0.61125
			1.022	0.67779
			1.024	0.75512
			1.026	0.84476
			1.028	0.94806
			1.03	1.0659
			1.032	1.1982
			1.034	1.3428
			1.036	1.4947
			1.038	1.6453
			1.04	1.7816
			1.042	1.8882
			1.044	1.9503
			1.046	1.9585
			1.048	1.9122
			1.05	1.8197
			1.052	1.695
			1.054	1.5533
			1.056	1.4073
			1.058	1.2662
			1.06	1.1353
			1.062	1.0171
			1.064	0.91231
			1.066	0.82026
			1.068	0.73989
			1.07	0.66988
			1.072	0.60893
			1.074	0.55578
			1.076	0.50933
			1.078	0.46863
			1.08	0.43284
			1.082	0.40125
			1.084	0.37328
			1.086	0.34841
			1.088	0.32622
			1.09	0.30635
			1.092	0.2885
			1.094	0.2724
			1.096	0.25784
			1.098	0.24463
			1.1	0.23261
			1.102	0.22163
			1.104	0.21158
			1.106	0.20237
			1.108	0.19388
			1.11	0.18606
			1.112	0.17883
			1.114	0.17213
			1.116	0.16591
			1.118	0.16012
			1.12	0.15473
			1.122	0.14969
			1.124	0.14498
			1.126	0.14056
			1.128	0.13642
			1.13	0.13252
			1.132	0.12885
			1.134	0.12539
			1.136	0.12212
			1.138	0.11903
			1.14	0.11611
			1.142	0.11334
			1.144	0.1107
			1.146	0.1082
			1.148	0.10582
			1.15	0.10356
			1.152	0.1014
			1.154	0.09934
			1.156	0.09737
			1.158	0.09549
			1.16	0.09369
			1.162	0.09196
			1.164	0.09031
			1.166	0.08873
			1.168	0.0872
			1.17	0.08574
			1.172	0.08434
			1.174	0.08298
			1.176	0.08168
			1.178	0.08042
			1.18	0.07921
			1.182	0.07805
			1.184	0.07692
			1.186	0.07583
			1.188	0.07478
			1.19	0.07376
			1.192	0.07278
			1.194	0.07182
			1.196	0.0709
			1.198	0.07001
			1.2	0.06914
			1.202	0.0683
			1.204	0.06748
			1.206	0.06669
			1.208	0.06592
			1.21	0.06517
			1.212	0.06444
			1.214	0.06374
			1.216	0.06305
			1.218	0.06238
			1.22	0.06173
			1.222	0.0611
			1.224	0.06048
			1.226	0.05987
			1.228	0.05929
			1.23	0.05871
			1.232	0.05816
			1.234	0.05761
			1.236	0.05708
			1.238	0.05656
			1.24	0.05605
			1.242	0.05555
			1.244	0.05507
			1.246	0.05459
			1.248	0.05413
			1.25	0.05368
			1.252	0.05323
			1.254	0.0528
			1.256	0.05238
			1.258	0.05196
			1.26	0.05155
			1.262	0.05115
			1.264	0.05076
			1.266	0.05038
			1.268	0.05
			1.27	0.04964
			1.272	0.04928
			1.274	0.04892
			1.276	0.04857
			1.278	0.04823
			1.28	0.0479
			1.282	0.04757
			1.284	0.04725
			1.286	0.04693
			1.288	0.04662
			1.29	0.04632
			1.292	0.04602
			1.294	0.04572
			1.296	0.04543
			1.298	0.04515
			1.3	0.04487
			1.302	0.04459
			1.304	0.04432
			1.306	0.04406
			1.308	0.0438
			1.31	0.04354
			1.312	0.04329
			1.314	0.04304
			1.316	0.04279
			1.318	0.04255
			1.32	0.04231
			1.322	0.04208
			1.324	0.04185
			1.326	0.04162
			1.328	0.0414
			1.33	0.04118
			1.332	0.04096
			1.334	0.04075
			1.336	0.04054
			1.338	0.04033
			1.34	0.04012
			1.342	0.03992
			1.344	0.03972
			1.346	0.03953
			1.348	0.03933
			1.35	0.03914
			1.352	0.03895
			1.354	0.03877
			1.356	0.03859
			1.358	0.03841
			1.36	0.03823
			1.362	0.03805
			1.364	0.03788
			1.366	0.03771
			1.368	0.03754
			1.37	0.03737
			1.372	0.0372
			1.374	0.03704
			1.376	0.03688
			1.378	0.03672
			1.38	0.03657
			1.382	0.03641
			1.384	0.03626
			1.386	0.03611
			1.388	0.03596
			1.39	0.03581
			1.392	0.03566
			1.394	0.03552
			1.396	0.03538
			1.398	0.03523
			1.4	0.0351
			1.402	0.03496
			1.404	0.03482
			1.406	0.03469
			1.408	0.03455
			1.41	0.03442
			1.412	0.03429
			1.414	0.03416
			1.416	0.03404
			1.418	0.03391
			1.42	0.03378
			1.422	0.03366
			1.424	0.03354
			1.426	0.03342
			1.428	0.0333
			1.43	0.03318
			1.432	0.03306
			1.434	0.03295
			1.436	0.03283
			1.438	0.03272
			1.44	0.03261
			1.442	0.0325
			1.444	0.03238
			1.446	0.03228
			1.448	0.03217
			1.45	0.03206
			1.452	0.03195
			1.454	0.03185
			1.456	0.03175
			1.458	0.03164
			1.46	0.03154
			1.462	0.03144
			1.464	0.03134
			1.466	0.03124
			1.468	0.03114
			1.47	0.03104
			1.472	0.03095
			1.474	0.03085
			1.476	0.03076
			1.478	0.03066
			1.48	0.03057
			1.482	0.03048
			1.484	0.03039
			1.486	0.03029
			1.488	0.0302
			1.49	0.03012
			1.492	0.03003
			1.494	0.02994
			1.496	0.02985
			1.498	0.02977
			1.5	0.02968
			1.502	0.02959
			1.504	0.02951
			1.506	0.02943
			1.508	0.02934
			1.51	0.02926
			1.512	0.02918
			1.514	0.0291
			1.516	0.02902
			1.518	0.02894
			1.52	0.02886
			1.522	0.02878
			1.524	0.0287
			1.526	0.02863
			1.528	0.02855
			1.53	0.02847
			1.532	0.0284
			1.534	0.02832
			1.536	0.02825
			1.538	0.02818
			1.54	0.0281
			1.542	0.02803
			1.544	0.02796
			1.546	0.02789
			1.548	0.02781
			1.55	0.02774
			1.552	0.02767
			1.554	0.0276
			1.556	0.02753
			1.558	0.02747
			1.56	0.0274
			1.562	0.02733
			1.564	0.02726
			1.566	0.0272
			1.568	0.02713
			1.57	0.02706
			1.572	0.027
			1.574	0.02693
			1.576	0.02687
			1.578	0.0268
			1.58	0.02674
			1.582	0.02668
			1.584	0.02661
			1.586	0.02655
			1.588	0.02649
			1.59	0.02642
			1.592	0.02636
			1.594	0.0263
			1.596	0.02624
			1.598	0.02618
			1.6	0.02612
			1.602	0.02606
			1.604	0.026
			1.606	0.02594
			1.608	0.02588
			1.61	0.02583
			1.612	0.02577
			1.614	0.02571
			1.616	0.02565
			1.618	0.0256
			1.62	0.02554
			1.622	0.02548
			1.624	0.02543
			1.626	0.02537
			1.628	0.02532
			1.63	0.02526
			1.632	0.02521
			1.634	0.02515
			1.636	0.0251
			1.638	0.02504
			1.64	0.02499
			1.642	0.02494
			1.644	0.02488
			1.646	0.02483
			1.648	0.02478
			1.65	0.02473
			1.652	0.02467
			1.654	0.02462
			1.656	0.02457
			1.658	0.02452
			1.66	0.02447
			1.662	0.02442
			1.664	0.02437
			1.666	0.02432
			1.668	0.02427
			1.67	0.02422
			1.672	0.02417
			1.674	0.02412
			1.676	0.02407
			1.678	0.02402
			1.68	0.02397
			1.682	0.02392
			1.684	0.02388
			1.686	0.02383
			1.688	0.02378
			1.69	0.02373
			1.692	0.02369
			1.694	0.02364
			1.696	0.02359
			1.698	0.02354
			1.7	0.0235
			1.702	0.02345
			1.704	0.02341
			1.706	0.02336
			1.708	0.02331
			1.71	0.02327
			1.712	0.02322
			1.714	0.02318
			1.716	0.02313
			1.718	0.02309
			1.72	0.02305
			1.722	0.023
			1.724	0.02296
			1.726	0.02291
			1.728	0.02287
			1.73	0.02283
			1.732	0.02278
			1.734	0.02274
			1.736	0.0227
			1.738	0.02265
			1.74	0.02261
			1.742	0.02257
			1.744	0.02253
			1.746	0.02248
			1.748	0.02244
			1.75	0.0224
			1.752	0.02236
			1.754	0.02232
			1.756	0.02228
			1.758	0.02223
			1.76	0.02219
			1.762	0.02215
			1.764	0.02211
			1.766	0.02207
			1.768	0.02203
			1.77	0.02199
			1.772	0.02195
			1.774	0.02191
			1.776	0.02187
			1.778	0.02183
			1.78	0.02179
			1.782	0.02175
			1.784	0.02171
			1.786	0.02167
			1.788	0.02163
			1.79	0.02159
			1.792	0.02155
			1.794	0.02152
			1.796	0.02148
			1.798	0.02144
			1.8	0.0214
			1.802	0.02136
			1.804	0.02132
			1.806	0.02129
			1.808	0.02125
			1.81	0.02121
			1.812	0.02117
			1.814	0.02114
			1.816	0.0211
			1.818	0.02106
			1.82	0.02102
			1.822	0.02099
			1.824	0.02095
			1.826	0.02091
			1.828	0.02088
			1.83	0.02084
			1.832	0.0208
			1.834	0.02077
			1.836	0.02073
			1.838	0.02069
			1.84	0.02066
			1.842	0.02062
			1.844	0.02059
			1.846	0.02055
			1.848	0.02051
			1.85	0.02048
			1.852	0.02044
			1.854	0.02041
			1.856	0.02037
			1.858	0.02034
			1.86	0.0203
			1.862	0.02027
			1.864	0.02023
			1.866	0.0202
			1.868	0.02016
			1.87	0.02013
			1.872	0.02009
			1.874	0.02006
			1.876	0.02003
			1.878	0.01999
			1.88	0.01996
			1.882	0.01992
			1.884	0.01989
			1.886	0.01986
			1.888	0.01982
			1.89	0.01979
			1.892	0.01975
			1.894	0.01972
			1.896	0.01969
			1.898	0.01965
			1.9	0.01962
			1.902	0.01959
			1.904	0.01955
			1.906	0.01952
			1.908	0.01949
			1.91	0.01946
			1.912	0.01942
			1.914	0.01939
			1.916	0.01936
			1.918	0.01932
			1.92	0.01929
			1.922	0.01926
			1.924	0.01923
			1.926	0.01919
			1.928	0.01916
			1.93	0.01913
			1.932	0.0191
			1.934	0.01907
			1.936	0.01903
			1.938	0.019
			1.94	0.01897
			1.942	0.01894
			1.944	0.01891
			1.946	0.01888
			1.948	0.01884
			1.95	0.01881
			1.952	0.01878
			1.954	0.01875
			1.956	0.01872
			1.958	0.01869
			1.96	0.01866
			1.962	0.01863
			1.964	0.01859
			1.966	0.01856
			1.968	0.01853
			1.97	0.0185
			1.972	0.01847
			1.974	0.01844
			1.976	0.01841
			1.978	0.01838
			1.98	0.01835
			1.982	0.01832
			1.984	0.01829
			1.986	0.01826
			1.988	0.01823
			1.99	0.0182
			1.992	0.01817
			1.994	0.01814
			1.996	0.01811
			1.998	0.01808
			2	0.01805
