# Supplementary material for: Electrically driven organic laser using integrated OLED pumping
Source: Nature. 2023 Sep 27;621(7980):746–52. doi: 10.1038/s41586-023-06488-5 (PMC10533406; doi:10.1038/s41586-023-06488-5)
Supplement: Supplementary file 8 — Source Data Extended Data Fig. 3 [file 41586_2023_6488_MOESM8_ESM.xlsx]

## Sheet: Ext. Data Fig. 3a
			OLED on glass under DC(S32D1)			PNPN-OLED under pulse (S22D3)
			Voltage	Current desnity		Driver voltage	Current desnity
			[V]	[mA/cm^2]		[V]	[mA/cm^2]
			0	-5.81411e-05		20	846019
			0.5	0.000211405		30	1.59788e+06
			1	0.00038618		20	806348
			1.5	0.000551653		40	2.63979e+06
			2	0.000834727		30	1.60672e+06
			2.2	0.000893683		50	3.99353e+06
			2.4	0.00104		40	2.635e+06
			2.6	0.00125		60	5.31596e+06
			2.8	0.00174		50	3.95305e+06
			3	0.00927		70	6.74702e+06
			3.2	0.10771		60	5.33081e+06
			3.4	0.46777
			3.6	1.32916
			3.8	2.86072
			4	5.04722
			4.2	8.21522
			4.4	12.4835
			4.6	18.2061
			4.8	25.7623
			5	29.2172

## Sheet: Ext. Data Fig. 3b
			OLED on glass under DC(S32D1)			PNPN-OLED under pulse (S22D3)
			Current desnity	EQE		Peak current desnity	EQE
			[mA/cm^2]	[%]		[mA/cm^2]	[%]
			-5.81411e-05	0		846019	0.67024
			0.000211405	0		1.59788e+06	0.58872
			0.00038618	0		806348	0.70661
			0.000551653	0		2.63979e+06	0.43409
			0.000834727	0		1.60672e+06	0.58381
			0.000893683	0		3.99353e+06	0.32405
			0.00104	0		2.635e+06	0.43338
			0.00125	0		5.31596e+06	0.25945
			0.00174	0		3.95305e+06	0.32322
			0.00927	0		6.74702e+06	0.21318
			0.10771	0		5.33081e+06	0.25727
			0.46777	3.6027
			1.32916	3.9846
			2.86072	4.03867
			5.04722	4.20207
			8.21522	4.21166
			12.4835	4.2073
			18.2061	4.2111
			25.7623	4.19665
			29.2172	4.19562

## Sheet: Ext. Data Fig. 3c
			EQE - Radiant exitance
			Radiant exitance	EQE
			[w/cm^2]	[%]
			0.05	0.003
			2.34	0.177
			1.87	0.14
			10.67	0.91179
			3.47	0.29
			0.12	0.15
			7.06	2.95
			0.9	0.072
			4.96	0.2
			0.23	0.4
			2.2	0.85
			1.04	0.9
			1.51	0.65
			2.5	0.755
			5.17	0.1
			4.31	0.27
			5.93	0.85
			12	0.204
			0.42	0.00659
			13.04	0.82
			5.17	0.1
			9.5	0.275
			23.26	0.2
			1.39	0.153
			0.13	0.05
			1.68	0.85
			1.02	1.2
			1.62	0.5
			47	0.26

## Sheet: Ext. Data Fig. 3d
			Current density - Device size
			Device size	Current density
			[cm^2]	[kA/cm^2]
			0.004	0.01
			0.05	0.7
			1e-14	10
			0.02	0.6
			0.01	0.6
			0.0003	1.3
			7.85398e-05	0.3
			1.9635e-05	0.51
			0.00785	0.04
			2e-05	1.053
			0.0016	0.0929
			7.85398e-05	0.567
			7.85398e-05	0.555
			1.9635e-05	12.2
			6.25e-06	1.1
			4e-10	6350
			0.01	0.028
			6e-06	0.1
			0.0003	0.07
			0.01	0.057
			0.0006	0.9
			0.000314159	0.09
			7.85398e-09	10
			1e-07	2
			0.0004	0.553
			0.000397608	0.27
			0.000397608	0.3
			0.0001	5
			0.0001044	3
			0.0007	0.4
			0.0001044	2
			0.003	3
			0.000397608	0.615
			1.35e-05	2
			0.00015	1.68
			0.001	0.4
			0.000397608	0.61
			0.002	0.1
			5e-05	8.8
			0.003	0.09
			0.003	0.035
			0.0001	3
			0.008	0.112
			0.001	6.3

## Sheet: Ext. Data Fig. 3e
			Current density - Pulse width
			Device size	Current density
			[ns]	[kA/cm^2]
			1000	0.01
			250	0.7
			250	0.6
			100	0.6
			250	1.3
			10000	0.3
			1000	0.51
			70000	0.04
			5000	0.0929
			5000	0.567
			5000	0.555
			5000	0.1
			5000	0.057
			10000	0.03
			5000	0.09
			500000	10
			23	0.12
			5000	2
			500	0.553
			5000	0.27
			5000	0.3
			70	5
			30	3
			250	0.4
			9	2
			10	3
			400	2
			10	1.68
			400	4.5
			300	0.4
			400	0.61
			100	0.1
			25	8.8
			400	0.09
			4000	0.035
			1	3
			5000	0.112
			5.4	6.3

## Sheet: Ext. Data Fig. 3f
			Radiant exitance - peak wavelength
			Peak wavelength	Radiant exitance
			[nm]	[W/cm^2]
			540	0.05
			564	2.34
			564	1.87
			530	10.67
			565	3.47
			630	0.12
			482	7.06
			528	0.9
			512	16
			550	4.96
			600	0.23
			480	2.2
			610	1.04
			480	1.51
			450	2.5
			480	5.17
			430	4.31
			480	5.93
			630	12
			580	0.42
			480	13.04
			480	5.17
			600	9.5
			480	23.26
			550	1.39
			475	0.13
			565	1.68
			510	1.02
			430	1.62
			430	47
