# Supplementary material for: Electrically driven organic laser using integrated OLED pumping
Source: Nature. 2023 Sep 27;621(7980):746–52. doi: 10.1038/s41586-023-06488-5 (PMC10533406; doi:10.1038/s41586-023-06488-5)
Supplement: Supplementary file 9 — Source Data Extended Data Fig. 4 [file 41586_2023_6488_MOESM9_ESM.xlsx]

## Sheet: ED Fig.4
ED Fig.4
			Distance from edge	Uncertainty	Intensity	Intensity	Intensity
			[cm]	[cm]	[a.u.]	[a.u.]	[a.u.]
					PVPy	NOA68	CYTOP
			0	0.02	1	1	1
			0.01	0.02	0.90808	0.98759	0.99771
			0.02	0.02	0.88301	0.93695	0.95249
			0.03	0.02	0.90947	0.90232	0.8569
			0.04	0.02	0.9046	0.86704	0.83572
			0.05	0.02	0.85376	0.83665	0.79279
			0.06	0.02	0.81267	0.83567	0.76531
			0.07	0.02	0.79526	0.81967	0.73326
			0.08	0.02	0.77577	0.76511	0.66571
			0.09	0.02	0.73468	0.77328	0.61248
			0.1	0.02	0.72702	0.72656	0.63137
			0.11	0.02	0.70195	0.74159	0.60675
			0.12	0.02	0.68872	0.67102	0.56497
			0.13	0.02	0.62953	0.65828	0.57985
			0.14	0.02	0.63858	0.63933	0.5352
			0.15	0.02	0.61142	0.6279	0.5312
			0.16	0.02	0.58565	0.58706	0.49628
			0.17	0.02	0.54735	0.57367	0.45163
			0.18	0.02	0.53064	0.55145	0.44991
			0.19	0.02	0.53621	0.53055	0.45678
			0.2	0.02	0.49861	0.52074	0.42702
