# Supplementary material for: Electrically driven organic laser using integrated OLED pumping
Source: Nature. 2023 Sep 27;621(7980):746–52. doi: 10.1038/s41586-023-06488-5 (PMC10533406; doi:10.1038/s41586-023-06488-5)
Supplement: Supplementary file 10 — Source Data Extended Data Fig. 5 [file 41586_2023_6488_MOESM10_ESM.xlsx]

## Sheet: EDfig5a
ED Fig. 5a
			Power density	Intensity
			[W/cm^2]	[a.u.]
			34.3619	97
			34.9038	104
			35.4456	100
			35.7165	95
			37.0713	108
			37.6131	102
			38.6968	122
			40.3225	124
			40.3225	123
			42.49	117
			41.6771	122
			42.49	109
			41.9481	135
			43.0319	139
			44.1156	123
			44.1156	150
			44.3865	136
			45.1993	145
			46.0122	152
			47.9087	158
			49.8053	427
			49.2634	149
			50.3471	157
			50.0762	155
			51.7018	161
			53.0565	156
			54.4112	171
			55.7659	174
			56.8496	168
			56.0368	178
			56.3078	184
			59.2881	184
			60.6424	207
			61.1848	202
			62.2685	179
			63.0812	204
			64.1649	214
			64.1649	231
			67.1454	213
			67.1454	216
			67.9582	219
			69.8546	230
			70.6673	253
			74.1897	282
			75.2733	270
			80.963	318
			81.7758	410
			84.4848	311
			85.0273	407
			84.4848	375
			84.2139	543
			86.6527	800
			87.4655	894
			89.0909	1344
			93.9679	1628
			95.0515	3183
			102.909	2711
			102.638	3216
			100.741	2369
			103.451	4389
			101.825	2812
			103.451	3343
			102.367	4474
			107.244	4218
			103.722	5218
			105.618	5718
			108.598	6989
			109.953	7271
			108.327	7120
			108.598	6080
			110.224	9600
			117.539	10519
			118.081	12018
			117.539	9915
			117.268	11258
			120.79	12531
			126.48	13162

## Sheet: EDfig5b
ED Fig. 5b
			Wavelength	Intensity	Intensity	Intensity	Intensity
			[nm]	[a.u.]	[a.u.]	[a.u.]	[a.u.]
				106 W/cm^2	103 W/cm^2	94 W/cm^2	75 W/cm^2
			535.987	14	16	12	11
			536.014	16	14	15	16
			536.041	10	10	11	9
			536.068	12	13	14	11
			536.094	10	13	10	8
			536.121	16	15	13	11
			536.148	12	12	11	9
			536.175	11	11	15	14
			536.202	14	11	13	9
			536.228	10	8	10	10
			536.255	11	15	13	10
			536.282	14	14	13	14
			536.309	14	12	13	9
			536.336	18	16	10	14
			536.362	15	10	12	10
			536.389	14	12	11	7
			536.416	12	11	12	11
			536.443	17	14	12	14
			536.47	14	17	12	15
			536.496	15	13	18	11
			536.523	13	15	13	14
			536.55	17	12	11	10
			536.577	16	11	13	10
			536.604	16	15	12	13
			536.63	11	13	13	9
			536.657	17	14	12	11
			536.684	12	10	11	9
			536.711	10	12	13	9
			536.738	16	14	15	11
			536.764	16	13	17	12
			536.791	15	15	13	9
			536.818	15	14	14	12
			536.845	17	12	12	10
			536.872	16	10	12	11
			536.898	17	14	9	13
			536.925	12	11	9	10
			536.952	12	11	11	9
			536.979	17	14	11	10
			537.006	15	13	15	11
			537.032	15	10	13	8
			537.059	16	12	10	11
			537.086	13	15	16	9
			537.113	14	15	13	12
			537.14	17	21	17	13
			537.166	14	13	11	10
			537.193	17	18	15	12
			537.22	15	11	15	11
			537.247	15	21	17	11
			537.274	18	16	11	9
			537.3	14	13	11	11
			537.327	17	15	15	13
			537.354	16	18	16	15
			537.381	20	16	16	14
			537.408	19	13	14	13
			537.434	14	10	12	12
			537.461	14	16	17	14
			537.488	18	18	15	13
			537.515	18	12	14	17
			537.542	16	16	11	10
			537.568	14	14	14	12
			537.595	19	19	18	15
			537.622	15	17	15	12
			537.649	15	14	11	12
			537.676	16	14	13	15
			537.702	18	16	15	14
			537.729	14	14	14	13
			537.756	15	17	17	12
			537.783	16	20	16	12
			537.81	16	20	16	13
			537.836	20	16	20	14
			537.863	19	14	13	12
			537.89	22	16	16	13
			537.917	16	15	16	10
			537.944	18	16	14	10
			537.97	15	19	15	15
			537.997	21	15	12	13
			538.024	19	16	15	11
			538.051	23	19	17	18
			538.078	18	17	17	15
			538.104	17	15	20	14
			538.131	20	19	17	13
			538.158	18	21	19	12
			538.185	19	15	17	13
			538.212	17	20	16	16
			538.238	23	18	16	17
			538.265	18	18	18	9
			538.292	22	22	15	15
			538.319	20	16	16	15
			538.346	21	21	18	12
			538.372	20	19	18	13
			538.399	18	19	22	17
			538.426	22	19	18	17
			538.453	19	18	17	15
			538.48	18	17	13	14
			538.506	22	18	17	15
			538.533	21	19	15	16
			538.56	18	20	15	12
			538.587	26	24	23	13
			538.614	23	22	18	19
			538.64	25	18	23	16
			538.667	21	18	21	18
			538.694	22	21	19	13
			538.721	25	21	21	16
			538.748	23	26	21	19
			538.774	31	22	20	20
			538.801	23	26	23	18
			538.828	26	24	21	17
			538.855	23	24	23	16
			538.882	27	25	25	23
			538.908	27	21	23	19
			538.935	24	26	23	24
			538.962	24	21	24	18
			538.989	30	27	27	24
			539.016	29	25	19	20
			539.042	30	25	30	18
			539.069	32	27	25	23
			539.096	35	28	25	22
			539.123	32	31	25	22
			539.15	31	32	29	23
			539.176	37	29	27	22
			539.203	38	30	29	26
			539.23	38	34	33	24
			539.257	41	31	27	21
			539.284	36	29	34	23
			539.31	37	32	32	23
			539.337	33	27	30	24
			539.364	35	32	27	26
			539.391	38	35	30	25
			539.418	36	30	33	21
			539.444	33	34	32	32
			539.471	35	33	36	29
			539.498	35	31	30	30
			539.525	36	29	28	26
			539.552	35	33	26	23
			539.578	37	30	29	25
			539.605	38	35	27	24
			539.632	34	31	29	23
			539.659	33	28	31	25
			539.686	25	27	21	22
			539.712	24	24	16	20
			539.739	21	17	17	16
			539.766	22	21	19	16
			539.793	18	20	14	14
			539.82	18	17	12	12
			539.846	21	17	18	17
			539.873	18	19	14	11
			539.9	23	17	18	13
			539.927	22	23	22	15
			539.954	25	23	19	17
			539.98	24	26	26	21
			540.007	26	20	26	15
			540.034	22	24	22	15
			540.061	21	21	22	16
			540.088	18	18	20	12
			540.114	12	12	12	14
			540.141	13	11	13	11
			540.168	12	13	13	12
			540.195	13	13	11	7
			540.222	17	13	13	9
			540.248	13	10	12	11
			540.275	13	13	10	12
			540.302	16	13	12	10
			540.329	11	12	14	11
			540.356	12	15	15	12
			540.382	10	13	8	7
			540.409	13	10	12	9
			540.436	16	12	10	14
			540.463	13	12	11	9
			540.49	17	15	13	13
			540.516	14	16	15	12
			540.543	11	10	9	9
			540.57	14	13	14	12
			540.597	17	15	13	13
			540.624	15	15	10	11
			540.65	17	10	11	12
			540.677	12	12	12	9
			540.704	14	12	12	8
			540.731	10	11	13	9
			540.758	13	14	13	5
			540.784	14	11	10	10
			540.811	11	12	9	9
			540.838	13	12	12	10
			540.865	12	12	11	9
			540.892	15	14	11	11
			540.918	12	12	11	11
			540.945	13	11	8	9
			540.972	12	11	13	10
			540.999	13	13	10	10
			541.026	13	8	10	9
			541.052	15	17	11	8
			541.079	16	15	13	7
			541.106	13	13	12	13
			541.133	16	11	12	8
			541.16	14	14	13	12
			541.186	15	9	10	10
			541.213	15	11	14	10
			541.24	17	15	16	12
			541.267	19	17	13	13
			541.294	14	11	14	12
			541.32	17	15	14	12
			541.347	17	16	14	10
			541.374	23	18	20	7
			541.401	60	33	25	13
			541.428	180	72	49	15
			541.454	653	307	192	17
			541.481	865	434	244	19
			541.508	990	459	265	22
			541.535	804	373	211	16
			541.562	728	293	179	13
			541.588	547	258	134	17
			541.615	339	159	83	14
			541.642	157	83	49	13
			541.669	76	40	26	15
			541.696	55	27	24	11
			541.722	46	25	17	13
			541.749	35	17	12	9
			541.776	32	21	14	10
			541.803	22	13	12	9
			541.83	17	16	14	10
			541.856	18	12	12	11
			541.883	19	15	13	13
			541.91	19	11	13	12
			541.937	19	16	13	15
			541.964	20	16	14	12
			541.99	17	11	13	12
			542.017	15	17	16	12
			542.044	17	18	10	10
			542.071	15	17	15	12
			542.098	16	13	11	14
			542.124	13	17	13	12
			542.151	15	11	13	12
			542.178	17	15	13	11
			542.205	13	13	10	9
			542.232	17	14	15	14
			542.258	13	18	14	12
			542.285	18	14	15	12
			542.312	15	13	11	12
			542.339	13	11	11	9
			542.366	16	13	13	12
			542.392	14	14	12	8
			542.419	13	13	13	11
			542.446	11	17	14	11
			542.473	16	14	12	11
			542.5	15	14	12	12
			542.526	16	15	16	13
			542.553	18	17	16	13
			542.58	17	16	14	12
			542.607	15	13	15	9
			542.634	17	11	11	11
			542.66	12	13	13	11
			542.687	13	12	12	9
			542.714	15	13	15	11
			542.741	20	18	12	12
			542.768	11	9	9	10
			542.794	15	14	13	12
			542.821	13	13	13	10
			542.848	12	11	11	10
			542.875	19	14	15	10
			542.902	14	12	12	11
			542.928	16	17	12	11
			542.955	14	15	11	8
			542.982	17	13	13	12
			543.009	13	15	14	14
			543.036	15	12	10	7
			543.062	13	13	10	6
			543.089	11	13	10	11
			543.116	15	17	14	14
			543.143	12	12	9	8
			543.17	14	15	11	11
			543.196	13	13	13	11
			543.223	14	14	11	8
			543.25	17	12	13	12
			543.277	15	12	13	10
			543.304	12	12	10	9
			543.33	13	11	12	8
			543.357	15	14	11	10
			543.384	15	15	14	13
			543.411	13	13	16	9
			543.438	14	10	12	11
			543.464	18	12	15	12
			543.491	14	14	13	12
			543.518	13	12	13	13
			543.545	12	12	11	7
			543.572	17	11	17	12
			543.598	12	10	10	7
			543.625	13	14	12	9
			543.652	17	13	13	13
			543.679	12	14	8	10
			543.706	15	12	16	11
			543.732	13	10	15	8
			543.759	16	13	12	11
			543.786	14	11	9	10
			543.813	11	9	11	8
			543.84	14	10	11	15
			543.866	15	14	13	12
			543.893	14	13	15	12
			543.92	16	15	12	8
			543.947	17	11	11	10
			543.974	12	8	10	7
			544	14	14	13	9

## Sheet: EDfig5c
ED Fig. 5c
			Wavelength	Refractive index	Refractive index	Refractive index	Refractive index	Refractive index	Refractive index
			[nm]	[a.u.]	[a.u.]	[a.u.]	[a.u.]	[a.u.]	[a.u.]
				PVPy	HSQ	Parylene	BBEHP-PPV ordinary	BBEHP-PPV extraordinary	Glass
			350.599	1.55289	1.39816	1.74525	1.50763	1.61057	1.53266
			352.185	1.55225	1.39793	1.74383	1.50624	1.60931	1.53232
			353.771	1.55161	1.39771	1.74243	1.50467	1.60795	1.53198
			355.357	1.55099	1.39749	1.74105	1.50285	1.60646	1.53164
			356.943	1.55039	1.39727	1.73971	1.50078	1.60483	1.5313
			358.529	1.54979	1.39706	1.73838	1.49847	1.60307	1.53096
			360.115	1.54921	1.39685	1.73709	1.49596	1.60123	1.53063
			361.701	1.54863	1.39664	1.73581	1.49335	1.59939	1.5303
			363.287	1.54807	1.39643	1.73456	1.49077	1.59767	1.52997
			364.873	1.54752	1.39623	1.73333	1.48829	1.59613	1.52964
			366.459	1.54698	1.39603	1.73213	1.48596	1.5948	1.52932
			368.044	1.54645	1.39583	1.73094	1.48381	1.59368	1.529
			369.63	1.54592	1.39564	1.72978	1.48184	1.59276	1.52868
			371.216	1.54541	1.39544	1.72864	1.48004	1.59199	1.52837
			372.802	1.54491	1.39525	1.72752	1.4784	1.59129	1.52806
			374.387	1.54442	1.39506	1.72642	1.47687	1.59057	1.52776
			375.973	1.54393	1.39488	1.72534	1.47544	1.58979	1.52746
			377.559	1.54346	1.3947	1.72427	1.47413	1.58892	1.52716
			379.144	1.54299	1.39451	1.72323	1.47293	1.58798	1.52687
			380.73	1.54254	1.39434	1.7222	1.47186	1.58699	1.52659
			382.315	1.54209	1.39416	1.72119	1.47096	1.58599	1.52631
			383.901	1.54164	1.39399	1.7202	1.47026	1.58504	1.52603
			385.486	1.54121	1.39381	1.71923	1.46982	1.58426	1.52576
			387.072	1.54078	1.39364	1.71827	1.46965	1.58371	1.52549
			388.657	1.54037	1.39347	1.71733	1.4698	1.58342	1.52523
			390.242	1.53995	1.39331	1.7164	1.47026	1.58339	1.52498
			391.828	1.53955	1.39314	1.71549	1.47106	1.58362	1.52473
			393.413	1.53915	1.39298	1.71459	1.47221	1.58411	1.52448
			394.998	1.53876	1.39282	1.71371	1.47371	1.58481	1.52424
			396.584	1.53838	1.39266	1.71285	1.47556	1.58568	1.524
			398.169	1.538	1.39251	1.71199	1.47778	1.58666	1.52377
			399.754	1.53763	1.39235	1.71116	1.48036	1.58772	1.52354
			401.339	1.53727	1.3922	1.71033	1.4833	1.58883	1.52332
			402.924	1.53691	1.39205	1.70952	1.48661	1.58999	1.5231
			404.509	1.53655	1.3919	1.70872	1.49029	1.5912	1.52288
			406.094	1.53621	1.39175	1.70794	1.49433	1.59246	1.52267
			407.679	1.53587	1.39161	1.70716	1.49875	1.5938	1.52245
			409.264	1.53553	1.39147	1.7064	1.50355	1.59524	1.52225
			410.849	1.5352	1.39132	1.70565	1.50875	1.59683	1.52204
			412.434	1.53488	1.39118	1.70492	1.51435	1.59859	1.52184
			414.019	1.53456	1.39104	1.70419	1.52033	1.60053	1.52164
			415.603	1.53425	1.39091	1.70348	1.52668	1.60263	1.52145
			417.188	1.53394	1.39077	1.70277	1.53338	1.60488	1.52125
			418.773	1.53363	1.39064	1.70208	1.54041	1.60725	1.52106
			420.357	1.53333	1.3905	1.7014	1.54775	1.6097	1.52087
			421.942	1.53304	1.39037	1.70073	1.55536	1.61221	1.52069
			423.527	1.53275	1.39024	1.70007	1.56323	1.61469	1.5205
			425.111	1.53247	1.39011	1.69942	1.57133	1.61707	1.52032
			426.696	1.53219	1.38999	1.69878	1.57964	1.61932	1.52014
			428.28	1.53191	1.38986	1.69814	1.58812	1.6214	1.51996
			429.865	1.53164	1.38974	1.69752	1.59674	1.62331	1.51978
			431.449	1.53137	1.38962	1.69691	1.60547	1.62504	1.51961
			433.033	1.53111	1.38949	1.69631	1.61429	1.6266	1.51943
			434.618	1.53085	1.38937	1.69571	1.62315	1.62799	1.51926
			436.202	1.53059	1.38926	1.69512	1.63203	1.62923	1.51909
			437.786	1.53034	1.38914	1.69455	1.64089	1.63036	1.51892
			439.37	1.53009	1.38902	1.69398	1.6497	1.63142	1.51876
			440.954	1.52985	1.38891	1.69341	1.6584	1.63246	1.51859
			442.538	1.52961	1.38879	1.69286	1.66699	1.63347	1.51843
			444.122	1.52937	1.38868	1.69232	1.67543	1.63448	1.51826
			445.706	1.52914	1.38857	1.69178	1.6837	1.63546	1.5181
			447.29	1.52891	1.38846	1.69125	1.69177	1.63641	1.51794
			448.874	1.52868	1.38835	1.69073	1.69962	1.63732	1.51779
			450.458	1.52846	1.38824	1.69021	1.70722	1.63815	1.51763
			452.042	1.52824	1.38814	1.6897	1.71455	1.63889	1.51748
			453.626	1.52802	1.38803	1.6892	1.72158	1.63946	1.51732
			455.209	1.52781	1.38793	1.68871	1.72826	1.63981	1.51717
			456.793	1.5276	1.38782	1.68822	1.73457	1.63986	1.51702
			458.377	1.52739	1.38772	1.68774	1.74049	1.6396	1.51688
			459.96	1.52719	1.38762	1.68727	1.746	1.63902	1.51673
			461.544	1.52699	1.38752	1.6868	1.75106	1.6381	1.51658
			463.127	1.52679	1.38742	1.68634	1.75567	1.63687	1.51644
			464.711	1.52659	1.38732	1.68589	1.7598	1.63533	1.5163
			466.294	1.5264	1.38723	1.68544	1.76342	1.6335	1.51616
			467.877	1.52621	1.38713	1.68499	1.76649	1.63143	1.51602
			469.461	1.52602	1.38704	1.68456	1.76899	1.62914	1.51588
			471.044	1.52584	1.38694	1.68413	1.77084	1.6267	1.51575
			472.627	1.52565	1.38685	1.6837	1.77195	1.6242	1.51561
			474.21	1.52547	1.38676	1.68328	1.77227	1.62169	1.51548
			475.793	1.5253	1.38666	1.68287	1.77177	1.61923	1.51535
			477.376	1.52512	1.38657	1.68246	1.77047	1.61684	1.51522
			478.959	1.52495	1.38648	1.68206	1.76837	1.61454	1.51509
			480.542	1.52478	1.3864	1.68166	1.76551	1.61234	1.51496
			482.125	1.52461	1.38631	1.68127	1.76192	1.61027	1.51484
			483.708	1.52444	1.38622	1.68088	1.75766	1.60832	1.51471
			485.291	1.52428	1.38613	1.6805	1.75278	1.6065	1.51459
			486.873	1.52412	1.38605	1.68012	1.74737	1.6048	1.51447
			488.456	1.52396	1.38597	1.67974	1.74153	1.60323	1.51435
			490.039	1.5238	1.38588	1.67938	1.7354	1.60176	1.51423
			491.621	1.52365	1.3858	1.67901	1.7292	1.60037	1.51411
			493.204	1.5235	1.38572	1.67865	1.72304	1.59906	1.51399
			494.786	1.52334	1.38564	1.6783	1.71701	1.59782	1.51388
			496.368	1.5232	1.38556	1.67795	1.71117	1.59663	1.51376
			497.951	1.52305	1.38548	1.6776	1.70558	1.5955	1.51365
			499.533	1.5229	1.3854	1.67726	1.70027	1.59441	1.51354
			501.115	1.52276	1.38532	1.67692	1.69526	1.59338	1.51343
			502.698	1.52262	1.38524	1.67659	1.69058	1.59238	1.51332
			504.28	1.52248	1.38516	1.67626	1.68624	1.59143	1.51321
			505.862	1.52234	1.38509	1.67593	1.68223	1.59051	1.5131
			507.444	1.5222	1.38501	1.67561	1.67855	1.58963	1.513
			509.026	1.52207	1.38494	1.6753	1.67517	1.58878	1.51289
			510.608	1.52194	1.38487	1.67498	1.67205	1.58796	1.51279
			512.189	1.52181	1.38479	1.67467	1.66913	1.58717	1.51268
			513.771	1.52168	1.38472	1.67437	1.6664	1.5864	1.51258
			515.353	1.52155	1.38465	1.67406	1.66383	1.58566	1.51248
			516.935	1.52142	1.38458	1.67376	1.6614	1.58493	1.51238
			518.516	1.5213	1.38451	1.67347	1.6591	1.58423	1.51228
			520.098	1.52118	1.38444	1.67318	1.65692	1.58355	1.51218
			521.679	1.52105	1.38437	1.67289	1.65486	1.58289	1.51208
			523.261	1.52093	1.3843	1.6726	1.65289	1.58225	1.51199
			524.842	1.52081	1.38423	1.67232	1.65102	1.58162	1.51189
			526.423	1.5207	1.38416	1.67204	1.64924	1.58101	1.5118
			528.005	1.52058	1.3841	1.67177	1.64753	1.58041	1.5117
			529.586	1.52047	1.38403	1.6715	1.64591	1.57983	1.51161
			531.167	1.52035	1.38396	1.67123	1.64434	1.57926	1.51152
			532.748	1.52024	1.3839	1.67096	1.64284	1.5787	1.51143
			534.329	1.52013	1.38384	1.6707	1.64139	1.57816	1.51133
			535.91	1.52002	1.38377	1.67044	1.63999	1.57763	1.51124
			537.491	1.51992	1.38371	1.67018	1.63863	1.57711	1.51115
			539.072	1.51981	1.38365	1.66993	1.6373	1.5766	1.51107
			540.652	1.5197	1.38358	1.66967	1.63602	1.5761	1.51098
			542.233	1.5196	1.38352	1.66943	1.63476	1.57561	1.51089
			543.814	1.5195	1.38346	1.66918	1.63354	1.57514	1.5108
			545.394	1.51939	1.3834	1.66894	1.63235	1.57467	1.51072
			546.975	1.51929	1.38334	1.6687	1.63118	1.57421	1.51063
			548.555	1.51919	1.38328	1.66846	1.63004	1.57376	1.51055
			550.135	1.5191	1.38322	1.66822	1.62893	1.57332	1.51046
			551.716	1.519	1.38316	1.66799	1.62784	1.57289	1.51038
			553.296	1.5189	1.38311	1.66776	1.62677	1.57246	1.5103
			554.876	1.51881	1.38305	1.66753	1.62572	1.57205	1.51022
			556.456	1.51871	1.38299	1.66731	1.6247	1.57164	1.51013
			558.036	1.51862	1.38293	1.66709	1.6237	1.57124	1.51005
			559.616	1.51853	1.38288	1.66686	1.62272	1.57084	1.50997
			561.196	1.51844	1.38282	1.66665	1.62177	1.57046	1.50989
			562.776	1.51835	1.38277	1.66643	1.62084	1.57007	1.50982
			564.356	1.51826	1.38271	1.66622	1.61994	1.5697	1.50974
			565.936	1.51817	1.38266	1.66601	1.61905	1.56933	1.50966
			567.515	1.51809	1.38261	1.6658	1.61819	1.56897	1.50958
			569.095	1.518	1.38255	1.66559	1.61735	1.56861	1.50951
			570.674	1.51792	1.3825	1.66539	1.61653	1.56826	1.50943
			572.254	1.51783	1.38245	1.66518	1.61573	1.56792	1.50936
			573.833	1.51775	1.3824	1.66498	1.61495	1.56758	1.50928
			575.412	1.51767	1.38234	1.66479	1.61419	1.56725	1.50921
			576.992	1.51759	1.38229	1.66459	1.61344	1.56692	1.50914
			578.571	1.51751	1.38224	1.6644	1.61272	1.56659	1.50906
			580.15	1.51743	1.38219	1.6642	1.61201	1.56628	1.50899
			581.729	1.51735	1.38214	1.66401	1.61131	1.56596	1.50892
			583.308	1.51727	1.38209	1.66382	1.61063	1.56565	1.50885
			584.887	1.51719	1.38204	1.66364	1.60997	1.56535	1.50878
			586.465	1.51712	1.382	1.66345	1.60932	1.56505	1.50871
			588.044	1.51704	1.38195	1.66327	1.60868	1.56475	1.50864
			589.623	1.51697	1.3819	1.66309	1.60806	1.56446	1.50857
			591.201	1.51689	1.38185	1.66291	1.60745	1.56417	1.5085
			592.78	1.51682	1.3818	1.66273	1.60685	1.56389	1.50844
			594.358	1.51675	1.38176	1.66256	1.60626	1.56361	1.50837
			595.937	1.51668	1.38171	1.66239	1.60569	1.56334	1.5083
			597.515	1.51661	1.38167	1.66221	1.60512	1.56307	1.50824
			599.093	1.51654	1.38162	1.66204	1.60457	1.5628	1.50817
			600.671	1.51647	1.38158	1.66187	1.60402	1.56253	1.50811
			602.249	1.5164	1.38153	1.66171	1.60349	1.56227	1.50804
			603.827	1.51633	1.38149	1.66154	1.60297	1.56202	1.50798
			605.405	1.51626	1.38144	1.66138	1.60245	1.56176	1.50792
			606.983	1.5162	1.3814	1.66122	1.60194	1.56151	1.50785
			608.561	1.51613	1.38135	1.66106	1.60145	1.56127	1.50779
			610.138	1.51607	1.38131	1.6609	1.60096	1.56102	1.50773
			611.716	1.516	1.38127	1.66074	1.60048	1.56078	1.50767
			613.294	1.51594	1.38123	1.66058	1.6	1.56054	1.50761
			614.871	1.51587	1.38118	1.66043	1.59954	1.56031	1.50755
			616.448	1.51581	1.38114	1.66028	1.59908	1.56008	1.50749
			618.026	1.51575	1.3811	1.66012	1.59863	1.55985	1.50743
			619.603	1.51569	1.38106	1.65997	1.59819	1.55962	1.50737
			621.18	1.51563	1.38102	1.65982	1.59776	1.5594	1.50731
			622.757	1.51557	1.38098	1.65968	1.59733	1.55918	1.50725
			624.334	1.51551	1.38094	1.65953	1.59691	1.55896	1.5072
			625.911	1.51545	1.3809	1.65939	1.59649	1.55875	1.50714
			627.488	1.51539	1.38086	1.65924	1.59608	1.55854	1.50708
			629.065	1.51533	1.38082	1.6591	1.59568	1.55833	1.50703
			630.641	1.51527	1.38078	1.65896	1.59528	1.55812	1.50697
			632.218	1.51522	1.38074	1.65882	1.59489	1.55791	1.50692
			633.794	1.51516	1.3807	1.65868	1.59451	1.55771	1.50686
			635.371	1.51511	1.38066	1.65855	1.59413	1.55751	1.50681
			636.947	1.51505	1.38063	1.65841	1.59376	1.55731	1.50676
			638.523	1.515	1.38059	1.65828	1.59339	1.55712	1.5067
			640.1	1.51494	1.38055	1.65814	1.59303	1.55692	1.50665
			641.676	1.51489	1.38052	1.65801	1.59267	1.55673	1.5066
			643.252	1.51484	1.38048	1.65788	1.59232	1.55654	1.50655
			644.828	1.51478	1.38044	1.65775	1.59197	1.55636	1.5065
			646.403	1.51473	1.38041	1.65762	1.59163	1.55617	1.50644
			647.979	1.51468	1.38037	1.6575	1.59129	1.55599	1.50639
			649.555	1.51463	1.38033	1.65737	1.59096	1.55581	1.50634
			651.13	1.51458	1.3803	1.65724	1.59063	1.55563	1.50629
			652.706	1.51453	1.38026	1.65712	1.5903	1.55545	1.50624
			654.281	1.51448	1.38023	1.657	1.58998	1.55528	1.50619
			655.857	1.51443	1.38019	1.65688	1.58967	1.55511	1.50614
			657.432	1.51438	1.38016	1.65675	1.58936	1.55494	1.5061
			659.007	1.51433	1.38013	1.65664	1.58905	1.55477	1.50605
			660.582	1.51428	1.38009	1.65652	1.58875	1.5546	1.506
			662.157	1.51424	1.38006	1.6564	1.58845	1.55443	1.50595
			663.732	1.51419	1.38002	1.65628	1.58815	1.55427	1.5059
			665.307	1.51414	1.37999	1.65617	1.58786	1.55411	1.50586
			666.882	1.5141	1.37996	1.65605	1.58757	1.55395	1.50581
			668.456	1.51405	1.37993	1.65594	1.58729	1.55379	1.50576
			670.031	1.514	1.37989	1.65583	1.58701	1.55363	1.50572
			671.605	1.51396	1.37986	1.65572	1.58673	1.55348	1.50567
			673.18	1.51391	1.37983	1.6556	1.58646	1.55332	1.50563
			674.754	1.51387	1.3798	1.65549	1.58619	1.55317	1.50558
			676.328	1.51383	1.37977	1.65539	1.58592	1.55302	1.50554
			677.902	1.51378	1.37973	1.65528	1.58566	1.55287	1.50549
			679.477	1.51374	1.3797	1.65517	1.5854	1.55272	1.50545
			681.05	1.5137	1.37967	1.65507	1.58514	1.55257	1.5054
			682.624	1.51365	1.37964	1.65496	1.58488	1.55243	1.50536
			684.198	1.51361	1.37961	1.65486	1.58463	1.55229	1.50531
			685.772	1.51357	1.37958	1.65475	1.58438	1.55214	1.50527
			687.345	1.51353	1.37955	1.65465	1.58414	1.552	1.50523
			688.919	1.51349	1.37952	1.65455	1.5839	1.55186	1.50518
			690.492	1.51345	1.37949	1.65445	1.58366	1.55173	1.50514
			692.066	1.51341	1.37946	1.65435	1.58342	1.55159	1.5051
			693.639	1.51337	1.37943	1.65425	1.58318	1.55145	1.50506
			695.212	1.51333	1.3794	1.65415	1.58295	1.55132	1.50501
			696.785	1.51329	1.37937	1.65405	1.58272	1.55119	1.50497
			698.358	1.51325	1.37935	1.65395	1.5825	1.55106	1.50493
			699.931	1.51321	1.37932	1.65386	1.58227	1.55093	1.50489
			701.503	1.51318	1.37929	1.65376	1.58205	1.5508	1.50485
			703.076	1.51314	1.37926	1.65367	1.58183	1.55067	1.50481
			704.649	1.5131	1.37923	1.65358	1.58162	1.55054	1.50477
			706.221	1.51306	1.37921	1.65348	1.5814	1.55042	1.50472
			707.794	1.51303	1.37918	1.65339	1.58119	1.55029	1.50468
			709.366	1.51299	1.37915	1.6533	1.58098	1.55017	1.50464
			710.938	1.51295	1.37912	1.65321	1.58077	1.55005	1.5046
			712.51	1.51292	1.3791	1.65312	1.58057	1.54993	1.50456
			714.082	1.51288	1.37907	1.65303	1.58036	1.54981	1.50452
			715.654	1.51285	1.37904	1.65294	1.58016	1.54969	1.50448
			717.226	1.51281	1.37902	1.65285	1.57996	1.54957	1.50444
			718.797	1.51278	1.37899	1.65276	1.57977	1.54945	1.5044
			720.369	1.51274	1.37896	1.65268	1.57957	1.54934	1.50436
			721.941	1.51271	1.37894	1.65259	1.57938	1.54922	1.50432
			723.512	1.51267	1.37891	1.65251	1.57919	1.54911	1.50429
			725.083	1.51264	1.37889	1.65242	1.579	1.549	1.50425
			726.655	1.51261	1.37886	1.65234	1.57881	1.54888	1.50421
			728.226	1.51257	1.37884	1.65226	1.57863	1.54877	1.50417
			729.797	1.51254	1.37881	1.65217	1.57845	1.54866	1.50413
			731.368	1.51251	1.37879	1.65209	1.57827	1.54855	1.50409
			732.938	1.51248	1.37876	1.65201	1.57809	1.54845	1.50405
			734.509	1.51244	1.37874	1.65193	1.57791	1.54834	1.50402
			736.08	1.51241	1.37871	1.65185	1.57773	1.54823	1.50398
			737.65	1.51238	1.37869	1.65177	1.57756	1.54813	1.50394
			739.221	1.51235	1.37866	1.65169	1.57739	1.54802	1.5039
			740.791	1.51232	1.37864	1.65161	1.57722	1.54792	1.50386
			742.361	1.51229	1.37862	1.65153	1.57705	1.54782	1.50383
			743.931	1.51226	1.37859	1.65146	1.57688	1.54772	1.50379
			745.501	1.51223	1.37857	1.65138	1.57671	1.54762	1.50375
			747.071	1.5122	1.37855	1.6513	1.57655	1.54752	1.50372
			748.641	1.51217	1.37852	1.65123	1.57639	1.54742	1.50368
			750.211	1.51214	1.3785	1.65115	1.57623	1.54732	1.50364
			751.78	1.51211	1.37848	1.65108	1.57607	1.54722	1.5036
			753.35	1.51208	1.37845	1.65101	1.57591	1.54713	1.50357
			754.919	1.51205	1.37843	1.65093	1.57575	1.54703	1.50353
			756.489	1.51202	1.37841	1.65086	1.5756	1.54694	1.5035
			758.058	1.51199	1.37839	1.65079	1.57544	1.54684	1.50346
			759.627	1.51196	1.37836	1.65072	1.57529	1.54675	1.50342
			761.196	1.51193	1.37834	1.65065	1.57514	1.54665	1.50339
			762.765	1.51191	1.37832	1.65057	1.57499	1.54656	1.50335
			764.333	1.51188	1.3783	1.6505	1.57484	1.54647	1.50331
			765.902	1.51185	1.37828	1.65043	1.5747	1.54638	1.50328
			767.471	1.51182	1.37826	1.65037	1.57455	1.54629	1.50324
			769.039	1.5118	1.37823	1.6503	1.57441	1.5462	1.50321
			770.607	1.51177	1.37821	1.65023	1.57426	1.54611	1.50317
			772.176	1.51174	1.37819	1.65016	1.57412	1.54603	1.50314
			773.744	1.51172	1.37817	1.65009	1.57398	1.54594	1.5031
			775.312	1.51169	1.37815	1.65003	1.57384	1.54585	1.50307
			776.88	1.51167	1.37813	1.64996	1.57371	1.54577	1.50303
			778.448	1.51164	1.37811	1.6499	1.57357	1.54568	1.503
			780.015	1.51161	1.37809	1.64983	1.57343	1.5456	1.50296
			781.583	1.51159	1.37807	1.64977	1.5733	1.54551	1.50293
			783.15	1.51156	1.37805	1.6497	1.57317	1.54543	1.50289
			784.718	1.51154	1.37803	1.64964	1.57303	1.54535	1.50286
			786.285	1.51151	1.37801	1.64958	1.5729	1.54527	1.50282
			787.852	1.51149	1.37799	1.64951	1.57277	1.54519	1.50279
			789.419	1.51146	1.37797	1.64945	1.57265	1.54511	1.50276
			790.986	1.51144	1.37795	1.64939	1.57252	1.54503	1.50272
			792.553	1.51142	1.37793	1.64933	1.57239	1.54495	1.50269
			794.12	1.51139	1.37791	1.64926	1.57227	1.54487	1.50266
			795.686	1.51137	1.37789	1.6492	1.57214	1.54479	1.50262
			797.253	1.51134	1.37787	1.64914	1.57202	1.54471	1.50259
			798.819	1.51132	1.37785	1.64908	1.5719	1.54463	1.50256
			800.385	1.5113	1.37783	1.64902	1.57178	1.54456	1.50252
