# Supplementary material for: Electrically driven organic laser using integrated OLED pumping
Source: Nature. 2023 Sep 27;621(7980):746–52. doi: 10.1038/s41586-023-06488-5 (PMC10533406; doi:10.1038/s41586-023-06488-5)
Supplement: Supplementary file 11 — Source Data Extended Data Fig. 6 [file 41586_2023_6488_MOESM11_ESM.xlsx]

## Sheet: EDfig6a
ED Fig.6a
			Line profile
			Position	Average intensity
			[µm]	[a.u.]
				2.2 cm below threshold
			0	1534.7
			5.4	1512.38
			10.8	1527.52
			16.2	1527.8
			21.6	1521.92
			27	1507.23
			32.4	1533.44
			37.8	1534.64
			43.2	1510.9
			48.6	1525.26
			54	1506.31
			59.4	1519.05
			64.8	1524.44
			70.2	1528.05
			75.6	1522.79
			81	1528.15
			86.4	1508.95
			91.8	1531.05
			97.2	1533.03
			102.6	1512.05
			108	1504.13
			113.4	1509.07
			118.8	1524.2
			124.2	1517.2
			129.6	1502.02
			135	1516.77
			140.4	1527.93
			145.8	1507.92
			151.2	1526.89
			156.6	1509.51
			162	1534.39
			167.4	1514.84
			172.8	1509.43
			178.2	1523.41
			183.6	1503.46
			189	1503.97
			194.4	1514.69
			199.8	1524.89
			205.2	1522.23
			210.6	1530.2
			216	1525.07
			221.4	1520.15
			226.8	1534.9
			232.2	1515.64
			237.6	1505.92
			243	1523.31
			248.4	1510.62
			253.8	1524.79
			259.2	1531.11
			264.6	1527.43
			270	1511.98
			275.4	1549.46
			280.8	1515.3
			286.2	1527.89
			291.6	1527.15
			297	1524.23
			302.4	1498.62
			307.8	1520.57
			313.2	1541.11
			318.6	1534.66
			324	1531.03
			329.4	1536.49
			334.8	1537.46
			340.2	1522.95
			345.6	1512.11
			351	1532.23
			356.4	1549.23
			361.8	1535.11
			367.2	1524.07
			372.6	1534.95
			378	1538.05
			383.4	1532.77
			388.8	1519.59
			394.2	1535.1
			399.6	1526.49
			405	1516.57
			410.4	1535.07
			415.8	1541.1
			421.2	1532.33
			426.6	1538.98
			432	1547.57
			437.4	1538.41
			442.8	1536.54
			448.2	1535.07
			453.6	1532.56
			459	1539.08
			464.4	1531.02
			469.8	1532.3
			475.2	1522.21
			480.6	1539.93
			486	1528.93
			491.4	1540.21
			496.8	1545.77
			502.2	1540.59
			507.6	1540.49
			513	1528.39
			518.4	1540.46
			523.8	1535.05
			529.2	1527.87
			534.6	1524.79
			540	1528.39
			545.4	1544.03
			550.8	1520.33
			556.2	1538.33
			561.6	1531.51
			567	1527.05
			572.4	1536.85
			577.8	1545.36
			583.2	1539.1
			588.6	1543.61
			594	1542.84
			599.4	1544.9
			604.8	1539.92
			610.2	1527.69
			615.6	1520.52
			621	1521.33
			626.4	1534.02
			631.8	1522.03
			637.2	1530.77
			642.6	1545.07
			648	1543.41
			653.4	1548.07
			658.8	1512.57
			664.2	1530.92
			669.6	1537.05
			675	1533.57
			680.4	1525.11
			685.8	1537.13
			691.2	1545.28
			696.6	1544.15
			702	1541.74
			707.4	1540.43
			712.8	1534.21
			718.2	1539.7
			723.6	1547.77
			729	1536.26
			734.4	1544.95
			739.8	1542.25
			745.2	1526.97
			750.6	1526.31
			756	1526.07
			761.4	1522.92
			766.8	1529.87
			772.2	1532.84
			777.6	1533.61
			783	1531.66
			788.4	1522.93
			793.8	1526.18
			799.2	1524.13
			804.6	1526.15
			810	1527.74
			815.4	1540.72
			820.8	1563
			826.2	1527.1
			831.6	1533.39
			837	1520.82
			842.4	1528.46
			847.8	1541
			853.2	1521.08
			858.6	1541.61
			864	1527.97
			869.4	1533.52
			874.8	1522.93
			880.2	1549.57
			885.6	1520.36
			891	1532.02
			896.4	1536.75
			901.8	1547.18
			907.2	1533.82
			912.6	1546.57
			918	1541.36
			923.4	1533.56
			928.8	1536.54
			934.2	1546.85
			939.6	1531.89
			945	1537.95
			950.4	1551.89
			955.8	1552.66
			961.2	1547.26
			966.6	1549.85
			972	1542.02
			977.4	1543.7
			982.8	1550.54
			988.2	1539.44
			993.6	1556.62
			999	1534.39
			1004.4	1533.2
			1009.8	1545.57
			1015.2	1552.39
			1020.6	1531.56
			1026	1527.77
			1031.4	1550.03
			1036.8	1534.31
			1042.2	1552.59
			1047.6	1554.51
			1053	1538.1
			1058.4	1547.23
			1063.8	1542.93
			1069.2	1528.36
			1074.6	1540.21
			1080	1549.49
			1085.4	1547.21
			1090.8	1548.05
			1096.2	1547.2
			1101.6	1545.72
			1107	1554.13
			1112.4	1542.23
			1117.8	1553.41
			1123.2	1539.34
			1128.6	1532.21
			1134	1554.79
			1139.4	1539.89
			1144.8	1559.84
			1150.2	1553.23
			1155.6	1555.38
			1161	1552.13
			1166.4	1565.23
			1171.8	1546.36
			1177.2	1560.26
			1182.6	1553.02
			1188	1551.8
			1193.4	1536.62
			1198.8	1541.08
			1204.2	1541.08
			1209.6	1536.39
			1215	1553.92
			1220.4	1548.59
			1225.8	1528.72
			1231.2	1546.05
			1236.6	1548.23
			1242	1540.33
			1247.4	1551.7
			1252.8	1546.28
			1258.2	1545.34
			1263.6	1555.64
			1269	1559.62
			1274.4	1535.08
			1279.8	1555.13
			1285.2	1542.93
			1290.6	1548.49
			1296	1552.18
			1301.4	1542.64
			1306.8	1545.49
			1312.2	1549.41
			1317.6	1540.15
			1323	1526.87
			1328.4	1532.07
			1333.8	1549.44
			1339.2	1522.61
			1344.6	1534.82
			1350	1526.15
			1355.4	1529.72
			1360.8	1551.48
			1366.2	1544.7
			1371.6	1528.69
			1377	1551.84
			1382.4	1547.56
			1387.8	1545.44
			1393.2	1546.48
			1398.6	1544.67
			1404	1544.72
			1409.4	1557.38
			1414.8	1539.28
			1420.2	1549.02
			1425.6	1520.49
			1431	1524.16
			1436.4	1558.31
			1441.8	1541.9
			1447.2	1541.08
			1452.6	1524.7
			1458	1547.8
			1463.4	1545.85
			1468.8	1551.49
			1474.2	1545.93
			1479.6	1550.23
			1485	1564.44
			1490.4	1561.84
			1495.8	1553.93
			1501.2	1543.43
			1506.6	1545.59
			1512	1545.9
			1517.4	1536.03
			1522.8	1551.23
			1528.2	1560.79
			1533.6	1530.41
			1539	1556.28
			1544.4	1549.28
			1549.8	1557.31
			1555.2	1545.49
			1560.6	1560.98
			1566	1562.03
			1571.4	1557.39
			1576.8	1558.21
			1582.2	1555.75
			1587.6	1574.9
			1593	1578.93
			1598.4	1556.21
			1603.8	1565.43
			1609.2	1566.25
			1614.6	1584.08
			1620	1557.57
			1625.4	1570.48
			1630.8	1551.39
			1636.2	1566.16
			1641.6	1568.11
			1647	1558.51
			1652.4	1565.2
			1657.8	1562.2
			1663.2	1570.2
			1668.6	1556.79
			1674	1566.31
			1679.4	1542.34
			1684.8	1562.52
			1690.2	1547.34
			1695.6	1560.69
			1701	1559.31
			1706.4	1568.26
			1711.8	1552.95
			1717.2	1568.95
			1722.6	1568.92
			1728	1565.54
			1733.4	1573.15
			1738.8	1586.89
			1744.2	1558.69
			1749.6	1548.3
			1755	1553.79
			1760.4	1572.62
			1765.8	1580.21
			1771.2	1568.54
			1776.6	1583.21
			1782	1571.92
			1787.4	1552.38
			1792.8	1574.84
			1798.2	1580.8
			1803.6	1570.57
			1809	1582.43
			1814.4	1574.69
			1819.8	1548.56
			1825.2	1569.66
			1830.6	1574.54
			1836	1572.82
			1841.4	1545.25
			1846.8	1563.38
			1852.2	1564.89
			1857.6	1566.69
			1863	1588.87
			1868.4	1574.93
			1873.8	1557.36
			1879.2	1566.21
			1884.6	1575.02
			1890	1565.18
			1895.4	1561.15
			1900.8	1568.05
			1906.2	1571.02
			1911.6	1572.13
			1917	1585.92
			1922.4	1562.33
			1927.8	1565.77
			1933.2	1578.21
			1938.6	1562.98
			1944	1576.38
			1949.4	1574.2
			1954.8	1567.8
			1960.2	1565.84
			1965.6	1575.57
			1971	1567.95
			1976.4	1579.67
			1981.8	1559.84
			1987.2	1564.56
			1992.6	1554.48
			1998	1564.43
			2003.4	1573.23
			2008.8	1567.1
			2014.2	1572.64
			2019.6	1577.46
			2025	1573.84
			2030.4	1574.85
			2035.8	1558.2
			2041.2	1570.03
			2046.6	1578.89
			2052	1568.1
			2057.4	1585.64
			2062.8	1597.56
			2068.2	1570.36
			2073.6	1583.23
			2079	1575.51
			2084.4	1588.38
			2089.8	1575.16
			2095.2	1607.07
			2100.6	1588.33
			2106	1580.95
			2111.4	1580.51
			2116.8	1562.77
			2122.2	1592.11
			2127.6	1584.79
			2133	1582.74
			2138.4	1572.03
			2143.8	1573.97
			2149.2	1596.07
			2154.6	1586.59
			2160	1570.36
			2165.4	1603.2
			2170.8	1582.67
			2176.2	1574.3
			2181.6	1590.33
			2187	1597.13
			2192.4	1581.05
			2197.8	1593.49
			2203.2	1587.85
			2208.6	1598.8
			2214	1610.44
			2219.4	1590.51
			2224.8	1603.36
			2230.2	1589.39
			2235.6	1588.89
			2241	1593.56
			2246.4	1585
			2251.8	1586.23
			2257.2	1584.25
			2262.6	1598.36
			2268	1582.41
			2273.4	1588.75
			2278.8	1606.61
			2284.2	1596.48
			2289.6	1598.41
			2295	1596
			2300.4	1592.41
			2305.8	1603.57
			2311.2	1593.2
			2316.6	1595.39
			2322	1597.66
			2327.4	1610.98
			2332.8	1604.13
			2338.2	1592.16
			2343.6	1593.79
			2349	1586.41
			2354.4	1613.23
			2359.8	1600.77
			2365.2	1591.13
			2370.6	1608.79
			2376	1593.39
			2381.4	1605.52
			2386.8	1602.79
			2392.2	1598.75
			2397.6	1588.07
			2403	1597.84
			2408.4	1598.07
			2413.8	1601.61
			2419.2	1606.11
			2424.6	1588.02
			2430	1603.34
			2435.4	1574.28
			2440.8	1597.7
			2446.2	1599.13
			2451.6	1593.74
			2457	1599.28
			2462.4	1583.11
			2467.8	1595.74
			2473.2	1582.72
			2478.6	1605.9
			2484	1588.34
			2489.4	1582.48
			2494.8	1584.93
			2500.2	1588.44
			2505.6	1592.72
			2511	1584.75
			2516.4	1570.82
			2521.8	1573.66
			2527.2	1572.59
			2532.6	1585.08
			2538	1561.15
			2543.4	1577.28
			2548.8	1589.97
			2554.2	1591.34
			2559.6	1586.46
			2565	1569.67
			2570.4	1599.72
			2575.8	1577.69
			2581.2	1577.34
			2586.6	1592.98
			2592	1579.26
			2597.4	1578.59
			2602.8	1580.56
			2608.2	1591.93
			2613.6	1585.72
			2619	1580.36
			2624.4	1586.85
			2629.8	1582.21
			2635.2	1568.84
			2640.6	1577.75
			2646	1575.98
			2651.4	1586.34
			2656.8	1580.95
			2662.2	1580.48
			2667.6	1574.9
			2673	1571.89
			2678.4	1579.74
			2683.8	1576.08
			2689.2	1586.13
			2694.6	1565.43
			2700	1573.36
			2705.4	1567.89
			2710.8	1568
			2716.2	1592.33
			2721.6	1567.23
			2727	1597.16
			2732.4	1576.46
			2737.8	1579.34
			2743.2	1570.26
			2748.6	1591
			2754	1577.54
			2759.4	1586.89
			2764.8	1590.03
			2770.2	1583.64
			2775.6	1578.15
			2781	1570.67
			2786.4	1573.92
			2791.8	1589.79
			2797.2	1570.33
			2802.6	1592.59
			2808	1589.52
			2813.4	1582.39
			2818.8	1589.02
			2824.2	1565.23
			2829.6	1579.28
			2835	1591.64
			2840.4	1571.57
			2845.8	1578.69
			2851.2	1585.38
			2856.6	1576.39
			2862	1580.44
			2867.4	1591.9
			2872.8	1600.54
			2878.2	1590.08
			2883.6	1583.7
			2889	1608.46
			2894.4	1586.43
			2899.8	1607.56
			2905.2	1610.85
			2910.6	1592.43
			2916	1588.16
			2921.4	1592.28
			2926.8	1587.9
			2932.2	1600.34
			2937.6	1602.85
			2943	1591.75
			2948.4	1590.57
			2953.8	1591.26
			2959.2	1607.46
			2964.6	1576.75
			2970	1589.74
			2975.4	1590.49
			2980.8	1590.97
			2986.2	1588.41
			2991.6	1575.31
			2997	1582.98
			3002.4	1583.92
			3007.8	1577.89
			3013.2	1597.98
			3018.6	1599.07
			3024	1566.1
			3029.4	1562.72
			3034.8	1568.8
			3040.2	1585.87
			3045.6	1570.87
			3051	1563.51
			3056.4	1555.13
			3061.8	1583.52
			3067.2	1575.11
			3072.6	1555.54
			3078	1576.13
			3083.4	1562.77
			3088.8	1570.84
			3094.2	1575.34
			3099.6	1561.03
			3105	1558.36
			3110.4	1575.43
			3115.8	1554.43
			3121.2	1570.82
			3126.6	1548.74
			3132	1543.41
			3137.4	1563.67
			3142.8	1561.13
			3148.2	1559.51
			3153.6	1562.26
			3159	1554.26
			3164.4	1552.07
			3169.8	1559.02
			3175.2	1556.31
			3180.6	1585.07
			3186	1547.85
			3191.4	1550.38
			3196.8	1545.39
			3202.2	1548.85
			3207.6	1550.57
			3213	1546.16
			3218.4	1552.36
			3223.8	1547.84
			3229.2	1545.52
			3234.6	1570.59
			3240	1533.49
			3245.4	1532.52
			3250.8	1543.02
			3256.2	1548.67
			3261.6	1554.59
			3267	1542.3
			3272.4	1545.25
			3277.8	1556.02
			3283.2	1554.31
			3288.6	1540.54
			3294	1551.26
			3299.4	1543.21
			3304.8	1547.18
			3310.2	1553.26
			3315.6	1562.2
			3321	1537.64
			3326.4	1544.23
			3331.8	1530.41
			3337.2	1538.85
			3342.6	1557.64
			3348	1555.8
			3353.4	1560.61
			3358.8	1565.61
			3364.2	1553.31
			3369.6	1544.92
			3375	1556.69
			3380.4	1561.38
			3385.8	1553
			3391.2	1546.44
			3396.6	1546.54
			3402	1562.72
			3407.4	1546.57
			3412.8	1558.18
			3418.2	1555.67
			3423.6	1563.9
			3429	1551.62
			3434.4	1567.52
			3439.8	1568.51
			3445.2	1558.07
			3450.6	1560.16
			3456	1564.57
			3461.4	1553.54
			3466.8	1568.33
			3472.2	1551.9
			3477.6	1539.79
			3483	1549.75
			3488.4	1552.16
			3493.8	1545.52
			3499.2	1568.93
			3504.6	1547.57
			3510	1554.72
			3515.4	1566.39
			3520.8	1551.84
			3526.2	1549.31
			3531.6	1551.07
			3537	1566.23
			3542.4	1578.13
			3547.8	1556.59
			3553.2	1570.3
			3558.6	1574.38
			3564	1574.49
			3569.4	1562.49
			3574.8	1564
			3580.2	1568.38
			3585.6	1572.98
			3591	1573.89
			3596.4	1566.97
			3601.8	1563.74
			3607.2	1559.61
			3612.6	1541.72
			3618	1561.61
			3623.4	1557.11
			3628.8	1559.77
			3634.2	1564.36
			3639.6	1573.48
			3645	1557.98
			3650.4	1554.26
			3655.8	1573.84
			3661.2	1546.49
			3666.6	1548.85
			3672	1567.89
			3677.4	1559.9
			3682.8	1562.97
			3688.2	1564.84
			3693.6	1559.75
			3699	1555.39
			3704.4	1552.46
			3709.8	1540.59
			3715.2	1547.56
			3720.6	1545.36
			3726	1542.43
			3731.4	1545.72
			3736.8	1561.75
			3742.2	1556.18
			3747.6	1540.26
			3753	1550.64
			3758.4	1547.23
			3763.8	1544.84
			3769.2	1556.84
			3774.6	1539.92
			3780	1529.13
			3785.4	1545.82
			3790.8	1553.66
			3796.2	1556.21
			3801.6	1523.05
			3807	1540.93
			3812.4	1554.75
			3817.8	1546.64
			3823.2	1539.82
			3828.6	1543.57
			3834	1547.33
			3839.4	1550.1
			3844.8	1564.46
			3850.2	1538.52
			3855.6	1543.9
			3861	1527.21
			3866.4	1554.08
			3871.8	1540.48
			3877.2	1534.3
			3882.6	1539.84
			3888	1553.87
			3893.4	1544.15
			3898.8	1532.87
			3904.2	1539.64
			3909.6	1535.03
			3915	1518.97
			3920.4	1547.03
			3925.8	1575.05
			3931.2	1541.1
			3936.6	1539.8
			3942	1522.54
			3947.4	1533.98
			3952.8	1551.03
			3958.2	1543.26
			3963.6	1551.41
			3969	1514.44
			3974.4	1531.67
			3979.8	1552.03
			3985.2	1557.51
			3990.6	1520.69
			3996	1545.49
			4001.4	1554.87
			4006.8	1542.2
			4012.2	1540.2
			4017.6	1545.56
			4023	1565.16
			4028.4	1556.3
			4033.8	1563.07
			4039.2	1553.34
			4044.6	1551.72
			4050	1550.75
			4055.4	1564.98
			4060.8	1537.21
			4066.2	1566.57
			4071.6	1555.43
			4077	1532.36
			4082.4	1537.93
			4087.8	1557.57
			4093.2	1549.67
			4098.6	1559.2
			4104	1551.93
			4109.4	1542.33
			4114.8	1541.02
			4120.2	1551.64
			4125.6	1535.59
			4131	1548.41
			4136.4	1542.64
			4141.8	1554.34
			4147.2	1547.43
			4152.6	1554.23
			4158	1556.87
			4163.4	1544.34
			4168.8	1552
			4174.2	1559.48
			4179.6	1561.93
			4185	1550.98
			4190.4	1545.46
			4195.8	1550.92
			4201.2	1550.3
			4206.6	1550.56
			4212	1547.72
			4217.4	1555.31
			4222.8	1547.39
			4228.2	1537.8
			4233.6	1550.33
			4239	1545.28
			4244.4	1537.23
			4249.8	1538.25
			4255.2	1564.56
			4260.6	1549.39
			4266	1540.93
			4271.4	1549.02
			4276.8	1567.74
			4282.2	1534.08
			4287.6	1529.28
			4293	1536.49
			4298.4	1551.48
			4303.8	1546.7
			4309.2	1545.02
			4314.6	1550.23
			4320	1537.46
			4325.4	1542.84
			4330.8	1539.54
			4336.2	1544.95
			4341.6	1552.69
			4347	1541.21
			4352.4	1539.21
			4357.8	1537.3
			4363.2	1528.75
			4368.6	1539.39
			4374	1530.2
			4379.4	1551.3
			4384.8	1541.33
			4390.2	1530.72
			4395.6	1541.33
			4401	1533.15
			4406.4	1540.34
			4411.8	1542.11
			4417.2	1542
			4422.6	1533.3
			4428	1559.08
			4433.4	1516.57
			4438.8	1543.52
			4444.2	1538.51
			4449.6	1532.25
			4455	1550.13
			4460.4	1535.77
			4465.8	1531.03
			4471.2	1537.34
			4476.6	1525.69
			4482	1527.52
			4487.4	1526.26
			4492.8	1540.84
			4498.2	1543.31
			4503.6	1535.11
			4509	1538.57
			4514.4	1526.82
			4519.8	1524.66
			4525.2	1533.93
			4530.6	1544
			4536	1530.2
			4541.4	1521.3
			4546.8	1530.67
			4552.2	1530.16
			4557.6	1509.79
			4563	1548.89
			4568.4	1532.87
			4573.8	1525.44
			4579.2	1525.25
			4584.6	1525.43
			4590	1531.02
			4595.4	1524.07
			4600.8	1526.25
			4606.2	1530.48
			4611.6	1540.93
			4617	1520.31
			4622.4	1541.07
			4627.8	1515.44
			4633.2	1514
			4638.6	1522.51
			4644	1523.34
			4649.4	1520.51
			4654.8	1523.92
			4660.2	1512.07
			4665.6	1547.56
			4671	1523.57
			4676.4	1537.9
			4681.8	1528.3
			4687.2	1523.13
			4692.6	1523.07
			4698	1536.16
			4703.4	1509.43
			4708.8	1541.93
			4714.2	1519.03
			4719.6	1532.8
			4725	1528.07
			4730.4	1517.03
			4735.8	1525.85
			4741.2	1522.98
			4746.6	1514.11
			4752	1529.79
			4757.4	1523.87
			4762.8	1525.41
			4768.2	1515.7
			4773.6	1511.3
			4779	1531.61
			4784.4	1503.54
			4789.8	1521.07
			4795.2	1523.28
			4800.6	1534.52
			4806	1537.97
			4811.4	1538.93
			4816.8	1529.05
			4822.2	1527.25
			4827.6	1529.59
			4833	1516.72
			4838.4	1537.07
			4843.8	1524.93
			4849.2	1536.64
			4854.6	1543.51

## Sheet: EDfig6b
ED Fig.6b
			Line profile
			Position	Average intensity
			[µm]	[a.u.]
				2.2 cm above threshold
			0	2307.82
			5.4	2225.36
			10.8	2242.55
			16.2	2284.18
			21.6	2199.09
			27	2243.45
			32.4	2202.55
			37.8	2220.55
			43.2	2264.18
			48.6	2296.36
			54	2249.45
			59.4	2271.36
			64.8	2216.55
			70.2	2260.45
			75.6	2204.55
			81	2207.64
			86.4	2260.64
			91.8	2228.36
			97.2	2257.64
			102.6	2249.45
			108	2219.45
			113.4	2261.91
			118.8	2282.64
			124.2	2212
			129.6	2257.09
			135	2212.73
			140.4	2218.45
			145.8	2277
			151.2	2246.82
			156.6	2213.36
			162	2308.09
			167.4	2229.45
			172.8	2273.09
			178.2	2311
			183.6	2193.91
			189	2276.91
			194.4	2273
			199.8	2223.73
			205.2	2290.18
			210.6	2230.09
			216	2233.73
			221.4	2235.82
			226.8	2233.18
			232.2	2231.27
			237.6	2239.09
			243	2196.18
			248.4	2255.64
			253.8	2264.09
			259.2	2286.73
			264.6	2240.82
			270	2295.64
			275.4	2228.55
			280.8	2223.36
			286.2	2265.82
			291.6	2219.91
			297	2232.55
			302.4	2297.09
			307.8	2305.73
			313.2	2302.18
			318.6	2215.73
			324	2249.73
			329.4	2284.64
			334.8	2244.82
			340.2	2315.64
			345.6	2262.91
			351	2277.45
			356.4	2287.55
			361.8	2229.27
			367.2	2218.09
			372.6	2265.27
			378	2345.45
			383.4	2275.91
			388.8	2245.91
			394.2	2279.91
			399.6	2250.91
			405	2232.91
			410.4	2308.27
			415.8	2315.55
			421.2	2288.45
			426.6	2243.82
			432	2255.55
			437.4	2328.18
			442.8	2273.55
			448.2	2274.91
			453.6	2261.36
			459	2277
			464.4	2260.82
			469.8	2277.09
			475.2	2280.27
			480.6	2285.09
			486	2281.91
			491.4	2309.82
			496.8	2264.82
			502.2	2331.45
			507.6	2189.27
			513	2228.91
			518.4	2244.55
			523.8	2323
			529.2	2275.91
			534.6	2264.45
			540	2294.91
			545.4	2254.64
			550.8	2233.64
			556.2	2241.82
			561.6	2275.82
			567	2302.45
			572.4	2315.18
			577.8	2294.64
			583.2	2278.18
			588.6	2276.09
			594	2295
			599.4	2272.27
			604.8	2285.91
			610.2	2312.45
			615.6	2295
			621	2340.91
			626.4	2278.73
			631.8	2269.36
			637.2	2245.64
			642.6	2232.55
			648	2265.82
			653.4	2282.45
			658.8	2324.27
			664.2	2302.73
			669.6	2263.91
			675	2265.27
			680.4	2310.73
			685.8	2292.73
			691.2	2275.55
			696.6	2274.36
			702	2231.55
			707.4	2253.36
			712.8	2284.27
			718.2	2238.55
			723.6	2230.09
			729	2291.73
			734.4	2241.45
			739.8	2254.09
			745.2	2272.73
			750.6	2311.27
			756	2248.64
			761.4	2277.18
			766.8	2324.91
			772.2	2300.91
			777.6	2277.27
			783	2308.36
			788.4	2318.55
			793.8	2274.55
			799.2	2310.27
			804.6	2272.27
			810	2299.27
			815.4	2260.18
			820.8	2316.73
			826.2	2291.09
			831.6	2251.27
			837	2311.36
			842.4	2271.27
			847.8	2320.91
			853.2	2295.36
			858.6	2272.73
			864	2257.27
			869.4	2212.82
			874.8	2334.36
			880.2	2345.27
			885.6	2321.27
			891	2276.18
			896.4	2255.64
			901.8	2279.64
			907.2	2301.55
			912.6	2290
			918	2277
			923.4	2270.27
			928.8	2326.64
			934.2	2302.55
			939.6	2305.73
			945	2312.82
			950.4	2249.73
			955.8	2340.09
			961.2	2282.09
			966.6	2301.91
			972	2301.36
			977.4	2320.82
			982.8	2341.82
			988.2	2284.73
			993.6	2338.64
			999	2332.45
			1004.4	2233.18
			1009.8	2281
			1015.2	2341.73
			1020.6	2284.82
			1026	2317
			1031.4	2320.27
			1036.8	2295.55
			1042.2	2301.18
			1047.6	2241.36
			1053	2256
			1058.4	2350.45
			1063.8	2335.36
			1069.2	2283.82
			1074.6	2303.45
			1080	2347.18
			1085.4	2302.55
			1090.8	2357.09
			1096.2	2292.91
			1101.6	2292.27
			1107	2319.55
			1112.4	2303.91
			1117.8	2302
			1123.2	2239
			1128.6	2258.82
			1134	2242.45
			1139.4	2288.82
			1144.8	2339.82
			1150.2	2262.73
			1155.6	2327.82
			1161	2298.09
			1166.4	2223.91
			1171.8	2303.09
			1177.2	2247
			1182.6	2302.36
			1188	2294.27
			1193.4	2261.82
			1198.8	2284.55
			1204.2	2346.36
			1209.6	2311.91
			1215	2337.55
			1220.4	2325.82
			1225.8	2312.27
			1231.2	2281.18
			1236.6	2281.27
			1242	2285.09
			1247.4	2308.55
			1252.8	2289.82
			1258.2	2275.73
			1263.6	2295.36
			1269	2307
			1274.4	2318.18
			1279.8	2292.64
			1285.2	2317.91
			1290.6	2317.27
			1296	2283.36
			1301.4	2310.36
			1306.8	2270.27
			1312.2	2293.36
			1317.6	2286.09
			1323	2290.73
			1328.4	2259.91
			1333.8	2263.64
			1339.2	2301.55
			1344.6	2235.73
			1350	2306.64
			1355.4	2237.91
			1360.8	2311.91
			1366.2	2301.64
			1371.6	2375.64
			1377	2255.82
			1382.4	2245.27
			1387.8	2303.64
			1393.2	2267.27
			1398.6	2306.09
			1404	2264.09
			1409.4	2283.82
			1414.8	2271.55
			1420.2	2258.36
			1425.6	2302.82
			1431	2213.36
			1436.4	2250.91
			1441.8	2272.64
			1447.2	2246.27
			1452.6	2250.73
			1458	2286.45
			1463.4	2302.55
			1468.8	2309.27
			1474.2	2292.45
			1479.6	2273.09
			1485	2300.27
			1490.4	2298
			1495.8	2263.09
			1501.2	2341
			1506.6	2273.45
			1512	2359.73
			1517.4	2254.18
			1522.8	2293.64
			1528.2	2326.18
			1533.6	2292
			1539	2302.36
			1544.4	2338.55
			1549.8	2311.09
			1555.2	2286.82
			1560.6	2305.55
			1566	2373
			1571.4	2326.73
			1576.8	2340.91
			1582.2	2317.45
			1587.6	2275.09
			1593	2343.09
			1598.4	2345.45
			1603.8	2350.73
			1609.2	2324.73
			1614.6	2305
			1620	2340.36
			1625.4	2293
			1630.8	2323.91
			1636.2	2328.45
			1641.6	2367.91
			1647	2337.09
			1652.4	2338.09
			1657.8	2328.36
			1663.2	2366.27
			1668.6	2346.64
			1674	2349.45
			1679.4	2314.18
			1684.8	2392.27
			1690.2	2395.73
			1695.6	2331.36
			1701	2342.18
			1706.4	2332.91
			1711.8	2314.45
			1717.2	2361.18
			1722.6	2356.64
			1728	2395.18
			1733.4	2316
			1738.8	2391.45
			1744.2	2352.36
			1749.6	2360.55
			1755	2347
			1760.4	2383.36
			1765.8	2390.73
			1771.2	2327.55
			1776.6	2362.73
			1782	2280
			1787.4	2319.73
			1792.8	2324.45
			1798.2	2370.09
			1803.6	2295.18
			1809	2256
			1814.4	2363.27
			1819.8	2345.18
			1825.2	2362.64
			1830.6	2356.18
			1836	2313.55
			1841.4	2332.27
			1846.8	2331.82
			1852.2	2334.73
			1857.6	2310.36
			1863	2371
			1868.4	2320.91
			1873.8	2350
			1879.2	2375
			1884.6	2308.27
			1890	2376.36
			1895.4	2295.45
			1900.8	2367.27
			1906.2	2377.55
			1911.6	2278.91
			1917	2388.18
			1922.4	2335.55
			1927.8	2376.73
			1933.2	2330.73
			1938.6	2316.73
			1944	2350.64
			1949.4	2332.45
			1954.8	2360.36
			1960.2	2330.55
			1965.6	2381.82
			1971	2377.27
			1976.4	2320.55
			1981.8	2411.36
			1987.2	2355.82
			1992.6	2368.36
			1998	2378.18
			2003.4	2426.09
			2008.8	2326.09
			2014.2	2355.55
			2019.6	2339.73
			2025	2317.55
			2030.4	2378.64
			2035.8	2346.09
			2041.2	2335.27
			2046.6	2327.55
			2052	2386
			2057.4	2339.55
			2062.8	2392.73
			2068.2	2368
			2073.6	2338.36
			2079	2311.09
			2084.4	2426.82
			2089.8	2388.09
			2095.2	2301.64
			2100.6	2416.55
			2106	2377.91
			2111.4	2354.27
			2116.8	2378.91
			2122.2	2389.45
			2127.6	2398.45
			2133	2373.55
			2138.4	2356.18
			2143.8	2360.36
			2149.2	2365.91
			2154.6	2413
			2160	2370.18
			2165.4	2380
			2170.8	2374.09
			2176.2	2415.45
			2181.6	2372.73
			2187	2340.36
			2192.4	2375.91
			2197.8	2415.73
			2203.2	2445.45
			2208.6	2376.64
			2214	2402.91
			2219.4	2434.27
			2224.8	2354.82
			2230.2	2378.36
			2235.6	2378.45
			2241	2369.36
			2246.4	2399.73
			2251.8	2516.18
			2257.2	2457.36
			2262.6	2475.55
			2268	2475.64
			2273.4	2399.27
			2278.8	2374.09
			2284.2	2373.55
			2289.6	2427.55
			2295	2402.45
			2300.4	2467.09
			2305.8	2438.09
			2311.2	2441.45
			2316.6	2468.27
			2322	2425.27
			2327.4	2378.82
			2332.8	2468.55
			2338.2	2493.82
			2343.6	2500.73
			2349	2530.18
			2354.4	2536.91
			2359.8	2563.82
			2365.2	2650.27
			2370.6	2783.82
			2376	2775.18
			2381.4	2814.27
			2386.8	2954.45
			2392.2	3027.91
			2397.6	3014
			2403	3092
			2408.4	3258.36
			2413.8	3356.27
			2419.2	3337.18
			2424.6	3412.45
			2430	3478
			2435.4	3540
			2440.8	3575.73
			2446.2	3504.91
			2451.6	3512.73
			2457	3449.55
			2462.4	3455.55
			2467.8	3408.27
			2473.2	3386
			2478.6	3244.73
			2484	3067.36
			2489.4	2929.91
			2494.8	2857.27
			2500.2	2795.45
			2505.6	2705.64
			2511	2614
			2516.4	2530.45
			2521.8	2546
			2527.2	2486.82
			2532.6	2536.91
			2538	2538.36
			2543.4	2534
			2548.8	2611.27
			2554.2	2525.55
			2559.6	2548.91
			2565	2605.91
			2570.4	2621.55
			2575.8	2735.82
			2581.2	2661.45
			2586.6	2756.82
			2592	2819.27
			2597.4	2691.45
			2602.8	2700.36
			2608.2	2631.64
			2613.6	2644.09
			2619	2617.09
			2624.4	2545.64
			2629.8	2533.09
			2635.2	2485.27
			2640.6	2478.73
			2646	2477.55
			2651.4	2449.64
			2656.8	2456.82
			2662.2	2392.82
			2667.6	2305.18
			2673	2360.09
			2678.4	2310.27
			2683.8	2366.73
			2689.2	2406.36
			2694.6	2455.45
			2700	2454.36
			2705.4	2443
			2710.8	2371.64
			2716.2	2368
			2721.6	2405.55
			2727	2349.73
			2732.4	2424.64
			2737.8	2370.36
			2743.2	2417
			2748.6	2381.55
			2754	2331.45
			2759.4	2372.82
			2764.8	2389.36
			2770.2	2321.18
			2775.6	2318.82
			2781	2410
			2786.4	2389
			2791.8	2329.09
			2797.2	2376.55
			2802.6	2407.09
			2808	2395.27
			2813.4	2327.09
			2818.8	2380.82
			2824.2	2368.55
			2829.6	2377.45
			2835	2403.64
			2840.4	2293.73
			2845.8	2378.82
			2851.2	2375.45
			2856.6	2319.36
			2862	2381.45
			2867.4	2351.18
			2872.8	2354.64
			2878.2	2398.82
			2883.6	2431.91
			2889	2325.73
			2894.4	2396.45
			2899.8	2418.73
			2905.2	2405.91
			2910.6	2370.91
			2916	2389.27
			2921.4	2419.64
			2926.8	2380.55
			2932.2	2408
			2937.6	2355.09
			2943	2391
			2948.4	2389.91
			2953.8	2413
			2959.2	2371.18
			2964.6	2338.55
			2970	2368.36
			2975.4	2422.55
			2980.8	2376.09
			2986.2	2361
			2991.6	2386.91
			2997	2361.45
			3002.4	2351
			3007.8	2311
			3013.2	2399.55
			3018.6	2369.09
			3024	2397.45
			3029.4	2341.73
			3034.8	2389.18
			3040.2	2360.55
			3045.6	2278.36
			3051	2339.36
			3056.4	2275.09
			3061.8	2274.55
			3067.2	2333.27
			3072.6	2362.36
			3078	2347.82
			3083.4	2312.73
			3088.8	2276.64
			3094.2	2342.27
			3099.6	2293.09
			3105	2298.73
			3110.4	2341.45
			3115.8	2305.27
			3121.2	2286.09
			3126.6	2343.55
			3132	2326.27
			3137.4	2330.36
			3142.8	2351.18
			3148.2	2281.91
			3153.6	2264.64
			3159	2282.73
			3164.4	2342.18
			3169.8	2350.36
			3175.2	2381.18
			3180.6	2302.91
			3186	2358.27
			3191.4	2294.27
			3196.8	2351
			3202.2	2325.09
			3207.6	2337.73
			3213	2282.18
			3218.4	2278.09
			3223.8	2375.91
			3229.2	2286.73
			3234.6	2280.64
			3240	2318.45
			3245.4	2349.45
			3250.8	2259.36
			3256.2	2300.45
			3261.6	2312.91
			3267	2292.36
			3272.4	2301.82
			3277.8	2322
			3283.2	2280.18
			3288.6	2324.09
			3294	2326.09
			3299.4	2269.18
			3304.8	2367.73
			3310.2	2322.64
			3315.6	2346.27
			3321	2332.18
			3326.4	2351.55
			3331.8	2264.18
			3337.2	2294.36
			3342.6	2315.64
			3348	2335.73
			3353.4	2317.64
			3358.8	2347.09
			3364.2	2313.55
			3369.6	2329.91
			3375	2265
			3380.4	2300.27
			3385.8	2303.91
			3391.2	2339.82
			3396.6	2354.73
			3402	2276.64
			3407.4	2317.45
			3412.8	2322.91
			3418.2	2291.64
			3423.6	2309.91
			3429	2264.45
			3434.4	2303
			3439.8	2275.18
			3445.2	2318.36
			3450.6	2355.91
			3456	2312
			3461.4	2344.82
			3466.8	2345.64
			3472.2	2333.55
			3477.6	2361.55
			3483	2313.91
			3488.4	2328.18
			3493.8	2357.18
			3499.2	2323.91
			3504.6	2344.73
			3510	2279.09
			3515.4	2286.82
			3520.8	2407.55
			3526.2	2312.55
			3531.6	2374.09
			3537	2274.27
			3542.4	2337.55
			3547.8	2328.73
			3553.2	2348.18
			3558.6	2366.55
			3564	2294.55
			3569.4	2310.55
			3574.8	2307.27
			3580.2	2326.64
			3585.6	2344
			3591	2313.45
			3596.4	2296.45
			3601.8	2287.45
			3607.2	2318.18
			3612.6	2305.18
			3618	2363.73
			3623.4	2354.45
			3628.8	2347.09
			3634.2	2347
			3639.6	2349.55
			3645	2317
			3650.4	2356.82
			3655.8	2272.73
			3661.2	2315.91
			3666.6	2383.55
			3672	2294.55
			3677.4	2313.45
			3682.8	2268.73
			3688.2	2268.09
			3693.6	2328.82
			3699	2299.91
			3704.4	2311
			3709.8	2315.45
			3715.2	2333.64
			3720.6	2299.82
			3726	2295.82
			3731.4	2289.91
			3736.8	2357.18
			3742.2	2289.09
			3747.6	2318.45
			3753	2305.64
			3758.4	2273.36
			3763.8	2261.64
			3769.2	2269.09
			3774.6	2287.36
			3780	2304
			3785.4	2291.09
			3790.8	2297.09
			3796.2	2283.82
			3801.6	2330.27
			3807	2222.64
			3812.4	2300.18
			3817.8	2314.91
			3823.2	2305.64
			3828.6	2220.91
			3834	2296.36
			3839.4	2289.18
			3844.8	2344.18
			3850.2	2285.64
			3855.6	2333.82
			3861	2318.09
			3866.4	2278.82
			3871.8	2314.09
			3877.2	2272.09
			3882.6	2297.27
			3888	2268.27
			3893.4	2322.82
			3898.8	2269.73
			3904.2	2276.91
			3909.6	2326.73
			3915	2235.45
			3920.4	2280.36
			3925.8	2328
			3931.2	2337.09
			3936.6	2300.64
			3942	2286.64
			3947.4	2318
			3952.8	2294.27
			3958.2	2287.73
			3963.6	2298.36
			3969	2246.27
			3974.4	2340.55
			3979.8	2291.91
			3985.2	2338.36
			3990.6	2251.36
			3996	2274.18
			4001.4	2295.73
			4006.8	2268.45
			4012.2	2281.91
			4017.6	2308.18
			4023	2250.36
			4028.4	2337.73
			4033.8	2287.82
			4039.2	2186.36
			4044.6	2229.73
			4050	2314.45
			4055.4	2321.09
			4060.8	2252.27
			4066.2	2261.91
			4071.6	2268.18
			4077	2291.91
			4082.4	2308
			4087.8	2279.27
			4093.2	2224.27
			4098.6	2255.82
			4104	2266.91
			4109.4	2316
			4114.8	2339.09
			4120.2	2266.45
			4125.6	2286.09
			4131	2284.45
			4136.4	2313.18
			4141.8	2281.73
			4147.2	2330.45
			4152.6	2329.91
			4158	2320.91
			4163.4	2292.55
			4168.8	2289.64
			4174.2	2328.91
			4179.6	2293.45
			4185	2334.55
			4190.4	2353.55
			4195.8	2292.73
			4201.2	2287.45
			4206.6	2279.36
			4212	2236.82
			4217.4	2326.09
			4222.8	2309
			4228.2	2296
			4233.6	2285.18
			4239	2286
			4244.4	2314
			4249.8	2283.73
			4255.2	2275.09
			4260.6	2327
			4266	2244.82
			4271.4	2267.55
			4276.8	2303.73
			4282.2	2313.36
			4287.6	2323.55
			4293	2246.09
			4298.4	2331.82
			4303.8	2222.73
			4309.2	2280.09
			4314.6	2291.55
			4320	2327.36
			4325.4	2303.64
			4330.8	2271.82
			4336.2	2271
			4341.6	2339
			4347	2297.64
			4352.4	2298.45
			4357.8	2303.45
			4363.2	2248
			4368.6	2286.82
			4374	2273.18
			4379.4	2327.73
			4384.8	2283.82
			4390.2	2251.45
			4395.6	2302.45
			4401	2250.27
			4406.4	2332.91
			4411.8	2284.91
			4417.2	2304.27
			4422.6	2235.27
			4428	2328.45
			4433.4	2280.91
			4438.8	2298.55
			4444.2	2295.55
			4449.6	2238.45
			4455	2276.73
			4460.4	2269.82
			4465.8	2309.73
			4471.2	2240.73
			4476.6	2336.18
			4482	2254.27
			4487.4	2284.82
			4492.8	2239.09
			4498.2	2303.55
			4503.6	2269.27
			4509	2281.27
			4514.4	2321.27
			4519.8	2261
			4525.2	2263.45
			4530.6	2348.64
			4536	2283.27
			4541.4	2233.73
			4546.8	2275.91
			4552.2	2339.82
			4557.6	2282.55
			4563	2267
			4568.4	2322.45
			4573.8	2231.91
			4579.2	2262.91
			4584.6	2214.09
			4590	2285.64
			4595.4	2318.73
			4600.8	2245.09
			4606.2	2232.91
			4611.6	2294.36
			4617	2251.45
			4622.4	2309.91
			4627.8	2294.27
			4633.2	2283.09
			4638.6	2294.36
			4644	2257.27
			4649.4	2281.27
			4654.8	2304
			4660.2	2272.18
			4665.6	2261.73
			4671	2280.82
			4676.4	2239.64
			4681.8	2267.91
			4687.2	2292.27
			4692.6	2276.91
			4698	2275.45
			4703.4	2237.27
			4708.8	2280
			4714.2	2297.36
			4719.6	2302.64
			4725	2281.91
			4730.4	2248.18
			4735.8	2197.36
			4741.2	2335.55
			4746.6	2297.73
			4752	2270.27
			4757.4	2261
			4762.8	2299.73
			4768.2	2277
			4773.6	2275.91
			4779	2257.73
			4784.4	2230.18
			4789.8	2313.64
			4795.2	2256.64
			4800.6	2239.82
			4806	2215.82
			4811.4	2244
			4816.8	2370.64
			4822.2	2274.73
			4827.6	2239.64
			4833	2216.82
			4838.4	2310.45
			4843.8	2221.09
			4849.2	2286.45
			4854.6	2263

## Sheet: EDfig6c
ED Fig.6c
			Line profile
			Position	Average intensity
			[µm]	[a.u.]
				4 cm above threshold
			0	830.636
			5.4	841.909
			10.8	831
			16.2	805.727
			21.6	826.636
			27	766.727
			32.4	803.455
			37.8	786.727
			43.2	789.364
			48.6	816.636
			54	837.091
			59.4	816.364
			64.8	790.182
			70.2	824.818
			75.6	790.909
			81	785.909
			86.4	817.727
			91.8	785.182
			97.2	805.273
			102.6	833.545
			108	802.091
			113.4	834.091
			118.8	853.818
			124.2	775.909
			129.6	793.364
			135	802.727
			140.4	811.727
			145.8	814.636
			151.2	850.364
			156.6	823.091
			162	801.818
			167.4	783.909
			172.8	789.091
			178.2	813.818
			183.6	812.909
			189	837
			194.4	815.909
			199.8	801.364
			205.2	823.545
			210.6	798.909
			216	839
			221.4	832.545
			226.8	832.182
			232.2	795.182
			237.6	816.909
			243	834.909
			248.4	795.727
			253.8	851.273
			259.2	843.727
			264.6	806.727
			270	829
			275.4	831.818
			280.8	782.727
			286.2	811.818
			291.6	785.727
			297	807.909
			302.4	796.091
			307.8	787.818
			313.2	806.273
			318.6	826.182
			324	812.455
			329.4	814.091
			334.8	819.545
			340.2	815.091
			345.6	812.545
			351	818.545
			356.4	765.182
			361.8	810.273
			367.2	825.455
			372.6	796
			378	807.091
			383.4	781.091
			388.8	815.727
			394.2	796.545
			399.6	795.455
			405	772.364
			410.4	832.364
			415.8	808.455
			421.2	799.182
			426.6	805.364
			432	803.545
			437.4	773.818
			442.8	820
			448.2	835.727
			453.6	790.818
			459	832.545
			464.4	809.727
			469.8	812.364
			475.2	840.182
			480.6	817
			486	810.909
			491.4	828.727
			496.8	820.818
			502.2	805.909
			507.6	830.364
			513	829.636
			518.4	837.182
			523.8	819.727
			529.2	832.727
			534.6	818.818
			540	806.818
			545.4	844.727
			550.8	853.545
			556.2	807.818
			561.6	872.091
			567	813.545
			572.4	827.273
			577.8	820.636
			583.2	821.727
			588.6	815.727
			594	833.091
			599.4	816.364
			604.8	821.364
			610.2	800.091
			615.6	808.364
			621	856.727
			626.4	805.182
			631.8	795.545
			637.2	822.182
			642.6	836
			648	825.273
			653.4	801.727
			658.8	815.818
			664.2	824.273
			669.6	840.545
			675	824
			680.4	803.091
			685.8	804.545
			691.2	821.636
			696.6	839.091
			702	804.273
			707.4	845.818
			712.8	773.818
			718.2	830.727
			723.6	846.636
			729	796.636
			734.4	785
			739.8	837.364
			745.2	797.636
			750.6	817
			756	837.818
			761.4	818.091
			766.8	822
			772.2	831
			777.6	800.455
			783	820.636
			788.4	826.182
			793.8	762.636
			799.2	816.727
			804.6	829.091
			810	848.909
			815.4	838.364
			820.8	810.909
			826.2	781.727
			831.6	838.455
			837	847.182
			842.4	811.455
			847.8	820
			853.2	818.636
			858.6	807.091
			864	831.727
			869.4	823.182
			874.8	793.818
			880.2	801.636
			885.6	801.455
			891	841.909
			896.4	805.182
			901.8	835.909
			907.2	809.455
			912.6	828.545
			918	800.182
			923.4	793.273
			928.8	846.818
			934.2	811.636
			939.6	808.364
			945	857.818
			950.4	791.636
			955.8	837.545
			961.2	796.455
			966.6	815.273
			972	863.091
			977.4	836.364
			982.8	802.091
			988.2	812.091
			993.6	817.182
			999	859.455
			1004.4	804.182
			1009.8	826
			1015.2	798.091
			1020.6	836.455
			1026	827.636
			1031.4	858.091
			1036.8	797.545
			1042.2	817.091
			1047.6	834.636
			1053	820.909
			1058.4	787.364
			1063.8	804.909
			1069.2	807.455
			1074.6	827.091
			1080	809.727
			1085.4	836.273
			1090.8	827.455
			1096.2	797.636
			1101.6	798.727
			1107	788.182
			1112.4	794.455
			1117.8	819.364
			1123.2	784.636
			1128.6	831.636
			1134	812.273
			1139.4	821
			1144.8	817.182
			1150.2	836.364
			1155.6	821
			1161	827.727
			1166.4	824.455
			1171.8	796.273
			1177.2	822.545
			1182.6	805.818
			1188	844.273
			1193.4	827.727
			1198.8	821.818
			1204.2	819.727
			1209.6	824.909
			1215	813.909
			1220.4	830.545
			1225.8	794.182
			1231.2	821.727
			1236.6	823.909
			1242	804.182
			1247.4	851.909
			1252.8	834.818
			1258.2	800.909
			1263.6	815.455
			1269	809.364
			1274.4	798.182
			1279.8	797
			1285.2	805.091
			1290.6	818.909
			1296	820.364
			1301.4	811.455
			1306.8	844.364
			1312.2	833.727
			1317.6	828.636
			1323	806.364
			1328.4	846.364
			1333.8	807.909
			1339.2	841.455
			1344.6	842.455
			1350	837.545
			1355.4	833.909
			1360.8	814.909
			1366.2	817.273
			1371.6	843
			1377	822.455
			1382.4	823.727
			1387.8	835.545
			1393.2	843.727
			1398.6	787.727
			1404	830.273
			1409.4	825.455
			1414.8	834.818
			1420.2	795.455
			1425.6	822.091
			1431	843.091
			1436.4	855.909
			1441.8	810.364
			1447.2	818.818
			1452.6	794.727
			1458	832.818
			1463.4	827.455
			1468.8	834.364
			1474.2	835.636
			1479.6	849.364
			1485	779.636
			1490.4	838.545
			1495.8	857.091
			1501.2	799.636
			1506.6	879.455
			1512	843.455
			1517.4	837.182
			1522.8	863
			1528.2	814.091
			1533.6	827.818
			1539	833.273
			1544.4	823
			1549.8	824.273
			1555.2	851.364
			1560.6	845.273
			1566	834.364
			1571.4	814.909
			1576.8	844.818
			1582.2	823.727
			1587.6	785.091
			1593	799.818
			1598.4	846
			1603.8	839.636
			1609.2	817.818
			1614.6	835.182
			1620	848.273
			1625.4	844
			1630.8	834.455
			1636.2	818.909
			1641.6	843.364
			1647	886.182
			1652.4	851.818
			1657.8	833.909
			1663.2	826.909
			1668.6	819.091
			1674	838.545
			1679.4	857.545
			1684.8	809
			1690.2	835.636
			1695.6	824.636
			1701	820.909
			1706.4	840.909
			1711.8	800.364
			1717.2	829.455
			1722.6	829.727
			1728	861.545
			1733.4	879.091
			1738.8	806.636
			1744.2	834.818
			1749.6	798.909
			1755	854.182
			1760.4	813
			1765.8	843.455
			1771.2	824
			1776.6	838.636
			1782	875.909
			1787.4	821.636
			1792.8	869.182
			1798.2	847.091
			1803.6	844.182
			1809	861.636
			1814.4	819.364
			1819.8	829.091
			1825.2	872.182
			1830.6	820.455
			1836	831.091
			1841.4	822.091
			1846.8	837
			1852.2	818.727
			1857.6	864.727
			1863	828.545
			1868.4	818.273
			1873.8	834.455
			1879.2	851.909
			1884.6	836.182
			1890	863.091
			1895.4	854.727
			1900.8	866.364
			1906.2	834.636
			1911.6	850.091
			1917	845.636
			1922.4	874.273
			1927.8	828.727
			1933.2	889
			1938.6	875.818
			1944	872.364
			1949.4	847.636
			1954.8	863.545
			1960.2	819.636
			1965.6	878.727
			1971	875.727
			1976.4	854.727
			1981.8	840.364
			1987.2	870.182
			1992.6	823.455
			1998	864.273
			2003.4	843.273
			2008.8	865.727
			2014.2	852.364
			2019.6	887.455
			2025	889.182
			2030.4	896.091
			2035.8	901
			2041.2	861.636
			2046.6	869.273
			2052	879.091
			2057.4	861.727
			2062.8	816.636
			2068.2	842.545
			2073.6	866.273
			2079	861.091
			2084.4	891.091
			2089.8	866.091
			2095.2	891.727
			2100.6	863.364
			2106	823.364
			2111.4	843.364
			2116.8	839.909
			2122.2	878.727
			2127.6	883.182
			2133	909.636
			2138.4	877.091
			2143.8	879.909
			2149.2	877.091
			2154.6	893.182
			2160	918
			2165.4	897.455
			2170.8	875.818
			2176.2	919.182
			2181.6	914.727
			2187	886.545
			2192.4	907.273
			2197.8	893.818
			2203.2	942.636
			2208.6	912.364
			2214	957.727
			2219.4	982
			2224.8	1071.27
			2230.2	1132
			2235.6	1150.45
			2241	1185.36
			2246.4	1280.82
			2251.8	1351
			2257.2	1370.55
			2262.6	1529.91
			2268	1529.36
			2273.4	1590.91
			2278.8	1579.45
			2284.2	1591.64
			2289.6	1624.91
			2295	1677.36
			2300.4	1656.36
			2305.8	1600.18
			2311.2	1570.18
			2316.6	1504.91
			2322	1583.73
			2327.4	1448.18
			2332.8	1431.73
			2338.2	1444.27
			2343.6	1409.91
			2349	1376
			2354.4	1339.64
			2359.8	1349.64
			2365.2	1325.18
			2370.6	1312.18
			2376	1259.45
			2381.4	1262.91
			2386.8	1253.45
			2392.2	1160.45
			2397.6	1115.82
			2403	1079.55
			2408.4	1032.36
			2413.8	1037.64
			2419.2	1036.64
			2424.6	986.273
			2430	1016.09
			2435.4	974.636
			2440.8	972.545
			2446.2	969.636
			2451.6	997.455
			2457	1057.91
			2462.4	1082.91
			2467.8	1074.45
			2473.2	1126.91
			2478.6	1091.27
			2484	1119.73
			2489.4	1159.45
			2494.8	1175.73
			2500.2	1135.73
			2505.6	1150.27
			2511	1124.55
			2516.4	1121.27
			2521.8	1100.45
			2527.2	1119.18
			2532.6	1126.45
			2538	1091.82
			2543.4	1059.64
			2548.8	1037.36
			2554.2	997.818
			2559.6	1004.82
			2565	944.909
			2570.4	946.909
			2575.8	917.455
			2581.2	898.909
			2586.6	885.818
			2592	859.636
			2597.4	902.182
			2602.8	883.636
			2608.2	876.182
			2613.6	893.545
			2619	876.636
			2624.4	879.818
			2629.8	866.636
			2635.2	855.273
			2640.6	833.545
			2646	859.818
			2651.4	835.091
			2656.8	850.636
			2662.2	823
			2667.6	851.545
			2673	860.091
			2678.4	875
			2683.8	857.182
			2689.2	856.545
			2694.6	851
			2700	848.182
			2705.4	842.182
			2710.8	851.545
			2716.2	824.364
			2721.6	879.636
			2727	869.182
			2732.4	848.091
			2737.8	860.636
			2743.2	818.091
			2748.6	839.455
			2754	856.818
			2759.4	840.727
			2764.8	896.273
			2770.2	860.455
			2775.6	831
			2781	838.273
			2786.4	861.818
			2791.8	876.455
			2797.2	870.545
			2802.6	830.091
			2808	834.909
			2813.4	856.455
			2818.8	831.455
			2824.2	850.455
			2829.6	864.364
			2835	877.636
			2840.4	846.364
			2845.8	819.364
			2851.2	852
			2856.6	845.455
			2862	846.273
			2867.4	843.818
			2872.8	830.727
			2878.2	825.273
			2883.6	843.182
			2889	804.909
			2894.4	828.364
			2899.8	835.182
			2905.2	862.455
			2910.6	840
			2916	857.909
			2921.4	809.091
			2926.8	850.909
			2932.2	841
			2937.6	826.727
			2943	851.364
			2948.4	864.091
			2953.8	849.818
			2959.2	823.818
			2964.6	837.545
			2970	842.364
			2975.4	882.818
			2980.8	810.091
			2986.2	830.909
			2991.6	870.636
			2997	830.364
			3002.4	873.091
			3007.8	846.273
			3013.2	885.636
			3018.6	886.909
			3024	838.545
			3029.4	821.273
			3034.8	854.636
			3040.2	840
			3045.6	814.182
			3051	854.455
			3056.4	827.909
			3061.8	873.545
			3067.2	875.182
			3072.6	841.636
			3078	825.818
			3083.4	840.818
			3088.8	825
			3094.2	851.091
			3099.6	818.455
			3105	841.091
			3110.4	831.091
			3115.8	802.636
			3121.2	815.636
			3126.6	861
			3132	841.091
			3137.4	818
			3142.8	782.636
			3148.2	853
			3153.6	818.818
			3159	813.818
			3164.4	840.545
			3169.8	833.727
			3175.2	804.636
			3180.6	789.364
			3186	860
			3191.4	826.182
			3196.8	843.818
			3202.2	819.545
			3207.6	838.818
			3213	855.818
			3218.4	836.727
			3223.8	812.818
			3229.2	821.091
			3234.6	847
			3240	813.364
			3245.4	801
			3250.8	834.455
			3256.2	829.545
			3261.6	843.364
			3267	792.455
			3272.4	835.636
			3277.8	804.545
			3283.2	842.182
			3288.6	824.182
			3294	824.273
			3299.4	845.364
			3304.8	842.364
			3310.2	794.273
			3315.6	837.182
			3321	815.091
			3326.4	789.273
			3331.8	847.091
			3337.2	770.545
			3342.6	810.636
			3348	797.273
			3353.4	819.364
			3358.8	831.636
			3364.2	820.818
			3369.6	819.364
			3375	815.636
			3380.4	826
			3385.8	831.636
			3391.2	818.545
			3396.6	786.727
			3402	817.364
			3407.4	849.909
			3412.8	853.455
			3418.2	854.545
			3423.6	838.636
			3429	833.364
			3434.4	800.091
			3439.8	814.909
			3445.2	817.091
			3450.6	785.091
			3456	834.636
			3461.4	779.091
			3466.8	815.636
			3472.2	840.455
			3477.6	832.182
			3483	823.091
			3488.4	804.727
			3493.8	784.182
			3499.2	846.364
			3504.6	807.727
			3510	841.182
			3515.4	829.636
			3520.8	807.091
			3526.2	815.091
			3531.6	814.455
			3537	799.091
			3542.4	831.545
			3547.8	805.727
			3553.2	831.818
			3558.6	863.818
			3564	823.455
			3569.4	808.182
			3574.8	813.545
			3580.2	808.364
			3585.6	825.364
			3591	814.273
			3596.4	837.636
			3601.8	797.273
			3607.2	816.364
			3612.6	799.727
			3618	831.091
			3623.4	829.273
			3628.8	818
			3634.2	825.818
			3639.6	828.818
			3645	835.091
			3650.4	798.455
			3655.8	836.818
			3661.2	807
			3666.6	791
			3672	825.727
			3677.4	845.091
			3682.8	802.091
			3688.2	823.727
			3693.6	805.909
			3699	776.909
			3704.4	823.727
			3709.8	805
			3715.2	824.455
			3720.6	781.727
			3726	844.909
			3731.4	853.818
			3736.8	784
			3742.2	818.727
			3747.6	867.182
			3753	821.364
			3758.4	853.727
			3763.8	808.455
			3769.2	828.636
			3774.6	820
			3780	812.636
			3785.4	830.818
			3790.8	792.455
			3796.2	827.545
			3801.6	827.727
			3807	823
			3812.4	823.818
			3817.8	825
			3823.2	822.455
			3828.6	819.182
			3834	887.909
			3839.4	813.636
			3844.8	856.727
			3850.2	808.273
			3855.6	821.182
			3861	822.364
			3866.4	827.727
			3871.8	832.727
			3877.2	828.273
			3882.6	816.455
			3888	823.273
			3893.4	809.909
			3898.8	814.545
			3904.2	838.545
			3909.6	859.818
			3915	823.909
			3920.4	812.364
			3925.8	781.909
			3931.2	821.364
			3936.6	806
			3942	840
			3947.4	810.909
			3952.8	848.545
			3958.2	827.636
			3963.6	814.091
			3969	818.818
			3974.4	774.909
			3979.8	853.455
			3985.2	844.091
			3990.6	802.545
			3996	808.818
			4001.4	812.818
			4006.8	829.636
			4012.2	875.455
			4017.6	808.636
			4023	844
			4028.4	819.636
			4033.8	840.636
			4039.2	816.455
			4044.6	830.545
			4050	811.364
			4055.4	814.909
			4060.8	817.455
			4066.2	829.091
			4071.6	826.091
			4077	858.455
			4082.4	801.818
			4087.8	816.364
			4093.2	820.545
			4098.6	832.545
			4104	809.727
			4109.4	819.909
			4114.8	823.818
			4120.2	814.455
			4125.6	843.727
			4131	803.091
			4136.4	817.545
			4141.8	802.909
			4147.2	770.455
			4152.6	845.818
			4158	810.909
			4163.4	841.818
			4168.8	840.727
			4174.2	814.636
			4179.6	809.727
			4185	872.455
			4190.4	829.545
			4195.8	841.909
			4201.2	874.818
			4206.6	835.455
			4212	828.636
			4217.4	782.364
			4222.8	843.273
			4228.2	817
			4233.6	825.636
			4239	797.182
			4244.4	844.909
			4249.8	840.545
			4255.2	793.727
			4260.6	833.909
			4266	783.818
			4271.4	769.909
			4276.8	851.727
			4282.2	797.909
			4287.6	825.182
			4293	821.273
			4298.4	863
			4303.8	870.364
			4309.2	795.636
			4314.6	800.182
			4320	796.091
			4325.4	793.727
			4330.8	781.364
			4336.2	831
			4341.6	816.273
			4347	791.545
			4352.4	830.455
			4357.8	798.727
			4363.2	799.273
			4368.6	821.727
			4374	813
			4379.4	861.818
			4384.8	820.545
			4390.2	770.909
			4395.6	803.818
			4401	804.364
			4406.4	845.909
			4411.8	828.364
			4417.2	809.273
			4422.6	776.091
			4428	813.273
			4433.4	842.818
			4438.8	805.091
			4444.2	800.273
			4449.6	818.545
			4455	835.273
			4460.4	841.909
			4465.8	824.818
			4471.2	829.636
			4476.6	820.818
			4482	811.818
			4487.4	818.545
			4492.8	844.636
			4498.2	783.273
			4503.6	835.909
			4509	808.636
			4514.4	807.273
			4519.8	821.182
			4525.2	815.909
			4530.6	781.273
			4536	795.364
			4541.4	811.727
			4546.8	834
			4552.2	842.364
			4557.6	780.091
			4563	820.818
			4568.4	823.636
			4573.8	847.727
			4579.2	812.364
			4584.6	832.727
			4590	800
			4595.4	787.727
			4600.8	828.636
			4606.2	777.091
			4611.6	806.455
			4617	799.455
			4622.4	766.545
			4627.8	788.273
			4633.2	808
			4638.6	849.909
			4644	828.727
			4649.4	831.818
			4654.8	794.818
			4660.2	780.273
			4665.6	812.727
			4671	792.727
			4676.4	811.545
			4681.8	849.909
			4687.2	821.364
			4692.6	832.636
			4698	820.364
			4703.4	850.545
			4708.8	834.364
			4714.2	818.909
			4719.6	805.545
			4725	812.273
			4730.4	817.636
			4735.8	800.273
			4741.2	798.091
			4746.6	807.545
			4752	799.091
			4757.4	785.364
			4762.8	784.818
			4768.2	780.364
			4773.6	800.455
			4779	775.545
			4784.4	810.909
			4789.8	804.727
			4795.2	784.091
			4800.6	789.727
			4806	815.182
			4811.4	826.273
			4816.8	841.273
			4822.2	820.091
			4827.6	839.636
			4833	802.364
			4838.4	852.182
			4843.8	831.818
			4849.2	823.636
			4854.6	821.455

## Sheet: EDfig6d
ED Fig.6d
			Line profile
			Position	Average intensity
			[µm]	[a.u.]
				6 cm above threshold
			0	424.909
			5.4	448.091
			10.8	451.545
			16.2	442.273
			21.6	435.818
			27	461.364
			32.4	488.545
			37.8	415.455
			43.2	463.273
			48.6	434.636
			54	462.091
			59.4	469.636
			64.8	460.909
			70.2	460.091
			75.6	471.818
			81	475.455
			86.4	488.909
			91.8	478.364
			97.2	456.727
			102.6	451.727
			108	452.636
			113.4	454.727
			118.8	479.364
			124.2	454.545
			129.6	464.273
			135	482.091
			140.4	482.818
			145.8	445.182
			151.2	442.727
			156.6	470
			162	451.545
			167.4	481.545
			172.8	474.455
			178.2	478.455
			183.6	473.273
			189	469.091
			194.4	433.636
			199.8	472.364
			205.2	474.364
			210.6	469.727
			216	485
			221.4	467.273
			226.8	462.545
			232.2	464.455
			237.6	458.545
			243	469.545
			248.4	439.909
			253.8	449.818
			259.2	447.909
			264.6	465.545
			270	460.455
			275.4	476.273
			280.8	458.455
			286.2	470.909
			291.6	452.273
			297	447.455
			302.4	475.909
			307.8	463.818
			313.2	459.636
			318.6	470.091
			324	460.545
			329.4	429
			334.8	430.455
			340.2	481.364
			345.6	506.091
			351	442.818
			356.4	467
			361.8	454.727
			367.2	466.455
			372.6	424.455
			378	466
			383.4	468.273
			388.8	434
			394.2	458.182
			399.6	450.091
			405	489.182
			410.4	434.273
			415.8	452.091
			421.2	460.818
			426.6	463.455
			432	456.727
			437.4	467
			442.8	420.909
			448.2	474.636
			453.6	460.455
			459	486.364
			464.4	455.727
			469.8	445.455
			475.2	489
			480.6	476.182
			486	428.818
			491.4	450.909
			496.8	504
			502.2	459.909
			507.6	463.909
			513	453
			518.4	494.091
			523.8	461.545
			529.2	447.545
			534.6	476.091
			540	467.455
			545.4	469.091
			550.8	473.909
			556.2	465.364
			561.6	445.273
			567	450.636
			572.4	434
			577.8	490.818
			583.2	473.364
			588.6	476.364
			594	457.727
			599.4	449.455
			604.8	478.727
			610.2	503.909
			615.6	436.364
			621	488.909
			626.4	449.909
			631.8	457.091
			637.2	467.273
			642.6	438.636
			648	421.273
			653.4	457.727
			658.8	446.273
			664.2	447.455
			669.6	470.273
			675	460.091
			680.4	465.818
			685.8	471.364
			691.2	504.909
			696.6	452.182
			702	462
			707.4	446.455
			712.8	437.364
			718.2	457.636
			723.6	489.818
			729	470.182
			734.4	457.909
			739.8	428.545
			745.2	472.818
			750.6	458.364
			756	439.727
			761.4	459.182
			766.8	458.091
			772.2	419.182
			777.6	450.818
			783	483.818
			788.4	498.545
			793.8	467.364
			799.2	468.273
			804.6	489.545
			810	450
			815.4	462.091
			820.8	441.455
			826.2	459
			831.6	451
			837	483.727
			842.4	438.727
			847.8	456.818
			853.2	479.273
			858.6	442.818
			864	480.364
			869.4	498
			874.8	492.818
			880.2	441.818
			885.6	462.636
			891	458.364
			896.4	478.455
			901.8	434.545
			907.2	443.364
			912.6	421.182
			918	449.545
			923.4	456.727
			928.8	431
			934.2	425.091
			939.6	436
			945	452.182
			950.4	461.727
			955.8	457.364
			961.2	493.364
			966.6	453.091
			972	458.182
			977.4	432.273
			982.8	476.182
			988.2	456.273
			993.6	468.727
			999	461
			1004.4	473.455
			1009.8	471.273
			1015.2	468.273
			1020.6	459.909
			1026	447.364
			1031.4	488.182
			1036.8	473.727
			1042.2	482.727
			1047.6	439.636
			1053	431.909
			1058.4	457.182
			1063.8	451.545
			1069.2	458.091
			1074.6	440.636
			1080	468.455
			1085.4	453.545
			1090.8	464.636
			1096.2	422
			1101.6	451.364
			1107	502.273
			1112.4	453.091
			1117.8	486.818
			1123.2	461
			1128.6	463.455
			1134	431.727
			1139.4	480.818
			1144.8	463.364
			1150.2	466.909
			1155.6	448.636
			1161	468.636
			1166.4	461.636
			1171.8	495.545
			1177.2	429.273
			1182.6	466.364
			1188	458.182
			1193.4	469.545
			1198.8	454.455
			1204.2	484.909
			1209.6	467.909
			1215	495
			1220.4	394.364
			1225.8	445.909
			1231.2	461.727
			1236.6	446.364
			1242	459.182
			1247.4	482.545
			1252.8	447.727
			1258.2	432.636
			1263.6	472.364
			1269	477.455
			1274.4	451.545
			1279.8	471
			1285.2	480.727
			1290.6	446.091
			1296	498.636
			1301.4	467.364
			1306.8	470.455
			1312.2	483.364
			1317.6	465.727
			1323	471.091
			1328.4	455.091
			1333.8	458.455
			1339.2	470.364
			1344.6	443.273
			1350	454.182
			1355.4	465.364
			1360.8	479.909
			1366.2	468.545
			1371.6	451.818
			1377	488.818
			1382.4	477.909
			1387.8	484.909
			1393.2	489
			1398.6	482.364
			1404	441.727
			1409.4	450.455
			1414.8	503.727
			1420.2	479.182
			1425.6	466.727
			1431	466.455
			1436.4	479.364
			1441.8	475
			1447.2	487.727
			1452.6	466.364
			1458	464.182
			1463.4	465
			1468.8	449
			1474.2	459.545
			1479.6	457.818
			1485	476.273
			1490.4	482.091
			1495.8	429.273
			1501.2	472.818
			1506.6	497.727
			1512	477.091
			1517.4	474.545
			1522.8	473.455
			1528.2	503.818
			1533.6	457.182
			1539	462.545
			1544.4	479.636
			1549.8	488.455
			1555.2	457.727
			1560.6	465.091
			1566	506.727
			1571.4	425.091
			1576.8	467.364
			1582.2	444.273
			1587.6	450
			1593	472
			1598.4	443.636
			1603.8	460
			1609.2	491.727
			1614.6	477
			1620	470.909
			1625.4	485.182
			1630.8	475.091
			1636.2	475.636
			1641.6	480.364
			1647	463.636
			1652.4	488.273
			1657.8	488.182
			1663.2	463.545
			1668.6	490.545
			1674	442.455
			1679.4	487.182
			1684.8	481.636
			1690.2	469.545
			1695.6	447.727
			1701	448.182
			1706.4	474.727
			1711.8	455.455
			1717.2	454.182
			1722.6	456.182
			1728	460.727
			1733.4	464.455
			1738.8	493.091
			1744.2	453.364
			1749.6	468.182
			1755	495.545
			1760.4	433.545
			1765.8	463.636
			1771.2	471.818
			1776.6	471.091
			1782	482
			1787.4	460.364
			1792.8	487
			1798.2	505
			1803.6	503.455
			1809	473.545
			1814.4	489.909
			1819.8	469.636
			1825.2	465.091
			1830.6	492.455
			1836	439.545
			1841.4	506.091
			1846.8	447.182
			1852.2	462.818
			1857.6	471
			1863	475.273
			1868.4	456
			1873.8	467.182
			1879.2	483.455
			1884.6	478.909
			1890	479.273
			1895.4	460.727
			1900.8	495.909
			1906.2	469.091
			1911.6	500.727
			1917	479.273
			1922.4	457.273
			1927.8	465.273
			1933.2	456
			1938.6	481.818
			1944	492.273
			1949.4	458.636
			1954.8	463.182
			1960.2	465.545
			1965.6	503.455
			1971	479.818
			1976.4	460.182
			1981.8	492.909
			1987.2	494.364
			1992.6	489.818
			1998	470.727
			2003.4	492.636
			2008.8	478
			2014.2	470.364
			2019.6	465.182
			2025	464.091
			2030.4	442.273
			2035.8	485.545
			2041.2	465.091
			2046.6	477.182
			2052	516.364
			2057.4	489.727
			2062.8	491.818
			2068.2	482.091
			2073.6	479.364
			2079	478.182
			2084.4	468.727
			2089.8	489.818
			2095.2	460.818
			2100.6	503.455
			2106	506.182
			2111.4	512.545
			2116.8	486.818
			2122.2	482.636
			2127.6	502.545
			2133	467.909
			2138.4	504.727
			2143.8	454.182
			2149.2	470.727
			2154.6	501.273
			2160	470.818
			2165.4	483.182
			2170.8	499.364
			2176.2	521.727
			2181.6	508.909
			2187	535.818
			2192.4	501.182
			2197.8	498.364
			2203.2	506.727
			2208.6	476.818
			2214	503.727
			2219.4	499.727
			2224.8	516.091
			2230.2	526.818
			2235.6	515.545
			2241	493.636
			2246.4	535.909
			2251.8	511.455
			2257.2	514.455
			2262.6	522.636
			2268	552.273
			2273.4	520.545
			2278.8	489.909
			2284.2	497.091
			2289.6	525.364
			2295	539.364
			2300.4	540.909
			2305.8	538.182
			2311.2	527.091
			2316.6	530.909
			2322	558.636
			2327.4	563.182
			2332.8	609.636
			2338.2	674.091
			2343.6	667.818
			2349	707.818
			2354.4	704.364
			2359.8	779.273
			2365.2	802.455
			2370.6	872.818
			2376	859
			2381.4	948.636
			2386.8	907.727
			2392.2	991.182
			2397.6	1029.27
			2403	1015.27
			2408.4	1009.55
			2413.8	1041.27
			2419.2	1048
			2424.6	993.727
			2430	1040.27
			2435.4	1042.91
			2440.8	994.455
			2446.2	931.727
			2451.6	939.364
			2457	889.273
			2462.4	867.818
			2467.8	848.818
			2473.2	832.727
			2478.6	805.909
			2484	792.818
			2489.4	722.636
			2494.8	738.636
			2500.2	726.273
			2505.6	710.455
			2511	703.727
			2516.4	651.636
			2521.8	669.545
			2527.2	624.273
			2532.6	654.636
			2538	649.091
			2543.4	603.364
			2548.8	599.545
			2554.2	629.545
			2559.6	584.364
			2565	594.455
			2570.4	579.455
			2575.8	599.636
			2581.2	587.545
			2586.6	573.364
			2592	609.091
			2597.4	591.091
			2602.8	671.364
			2608.2	646.727
			2613.6	688.727
			2619	699.727
			2624.4	676.273
			2629.8	698.091
			2635.2	688.182
			2640.6	689.727
			2646	709.636
			2651.4	736.727
			2656.8	764.727
			2662.2	722.364
			2667.6	722.909
			2673	711.273
			2678.4	734.727
			2683.8	707.818
			2689.2	752
			2694.6	694.273
			2700	712.182
			2705.4	704.455
			2710.8	701.364
			2716.2	681.818
			2721.6	650.818
			2727	621.455
			2732.4	614.818
			2737.8	550.364
			2743.2	597.182
			2748.6	539.727
			2754	518.273
			2759.4	556.364
			2764.8	524.636
			2770.2	559.727
			2775.6	465.636
			2781	527.273
			2786.4	526.545
			2791.8	513.364
			2797.2	515.727
			2802.6	486.636
			2808	493.818
			2813.4	489.091
			2818.8	502.909
			2824.2	504.091
			2829.6	470.455
			2835	486.091
			2840.4	469.364
			2845.8	511.182
			2851.2	510.182
			2856.6	480.182
			2862	488.636
			2867.4	500.545
			2872.8	471
			2878.2	444.727
			2883.6	481
			2889	507.727
			2894.4	500.182
			2899.8	500.545
			2905.2	469.636
			2910.6	484.182
			2916	487.273
			2921.4	486
			2926.8	451.455
			2932.2	489.364
			2937.6	452.818
			2943	503.818
			2948.4	487.909
			2953.8	468.364
			2959.2	479.182
			2964.6	487.727
			2970	473.091
			2975.4	501.182
			2980.8	464.909
			2986.2	498.273
			2991.6	439.364
			2997	514.091
			3002.4	482.182
			3007.8	484.182
			3013.2	477.818
			3018.6	481.727
			3024	489.818
			3029.4	491.182
			3034.8	498.091
			3040.2	472.091
			3045.6	471.909
			3051	459.273
			3056.4	502.455
			3061.8	478.727
			3067.2	471.545
			3072.6	489
			3078	446.455
			3083.4	472.909
			3088.8	456
			3094.2	479.273
			3099.6	477.364
			3105	488.818
			3110.4	499.182
			3115.8	497.182
			3121.2	494.909
			3126.6	454
			3132	485.273
			3137.4	476.909
			3142.8	434.273
			3148.2	484
			3153.6	486.636
			3159	495.545
			3164.4	486.545
			3169.8	471.909
			3175.2	486.909
			3180.6	445.818
			3186	477.727
			3191.4	462.909
			3196.8	475.455
			3202.2	458
			3207.6	452.364
			3213	492.182
			3218.4	459.909
			3223.8	485.909
			3229.2	482.091
			3234.6	452.909
			3240	470.727
			3245.4	465.727
			3250.8	490.727
			3256.2	497.364
			3261.6	420.909
			3267	468
			3272.4	480.909
			3277.8	493.545
			3283.2	481.364
			3288.6	488.909
			3294	445.273
			3299.4	462.273
			3304.8	429.182
			3310.2	479.455
			3315.6	478.091
			3321	485
			3326.4	478.273
			3331.8	443.727
			3337.2	484.182
			3342.6	488.091
			3348	488.455
			3353.4	478
			3358.8	456.727
			3364.2	474.091
			3369.6	434.091
			3375	477.091
			3380.4	468.455
			3385.8	415.818
			3391.2	475.091
			3396.6	484.909
			3402	469.727
			3407.4	472.545
			3412.8	464
			3418.2	444.818
			3423.6	456.273
			3429	483.455
			3434.4	445.091
			3439.8	431.909
			3445.2	488.182
			3450.6	465.545
			3456	453.273
			3461.4	462.545
			3466.8	486.636
			3472.2	503.727
			3477.6	452.636
			3483	475.182
			3488.4	494.364
			3493.8	445.545
			3499.2	458.364
			3504.6	476.909
			3510	434.636
			3515.4	481.182
			3520.8	462.818
			3526.2	469.364
			3531.6	466.364
			3537	462
			3542.4	486.091
			3547.8	463.455
			3553.2	455.455
			3558.6	477.182
			3564	410.727
			3569.4	438.818
			3574.8	443.364
			3580.2	470.818
			3585.6	451.364
			3591	456.182
			3596.4	423.636
			3601.8	468.818
			3607.2	481.182
			3612.6	486.364
			3618	495.909
			3623.4	456.364
			3628.8	473.818
			3634.2	460.727
			3639.6	420.455
			3645	427.818
			3650.4	417.364
			3655.8	457.455
			3661.2	462
			3666.6	459.636
			3672	457.273
			3677.4	458
			3682.8	447.636
			3688.2	454.182
			3693.6	429.909
			3699	437.273
			3704.4	447.545
			3709.8	463.545
			3715.2	487.455
			3720.6	468.273
			3726	450.727
			3731.4	458.273
			3736.8	472
			3742.2	465
			3747.6	490.636
			3753	449.364
			3758.4	463.091
			3763.8	436.273
			3769.2	461.818
			3774.6	484
			3780	471.909
			3785.4	494
			3790.8	481.727
			3796.2	478
			3801.6	497.818
			3807	487
			3812.4	429.455
			3817.8	483.818
			3823.2	462.455
			3828.6	477
			3834	464.182
			3839.4	487.455
			3844.8	469.182
			3850.2	465.545
			3855.6	458.273
			3861	460.909
			3866.4	459.182
			3871.8	460.727
			3877.2	470.727
			3882.6	477.545
			3888	468.091
			3893.4	481.091
			3898.8	424.545
			3904.2	494.364
			3909.6	484.909
			3915	453.273
			3920.4	450.364
			3925.8	461.273
			3931.2	452.909
			3936.6	461.364
			3942	467.273
			3947.4	462.455
			3952.8	453.636
			3958.2	456.091
			3963.6	479.545
			3969	479.727
			3974.4	496.818
			3979.8	473.545
			3985.2	477.364
			3990.6	475
			3996	473.636
			4001.4	454.636
			4006.8	445.909
			4012.2	461.727
			4017.6	489.818
			4023	461.273
			4028.4	467.364
			4033.8	465.091
			4039.2	482.273
			4044.6	455.636
			4050	480.545
			4055.4	480.182
			4060.8	450.727
			4066.2	483.455
			4071.6	445.545
			4077	439.545
			4082.4	468.636
			4087.8	446.909
			4093.2	467.273
			4098.6	486.636
			4104	453.636
			4109.4	467.364
			4114.8	454.909
			4120.2	456.636
			4125.6	475.273
			4131	489.182
			4136.4	468.273
			4141.8	474.364
			4147.2	489.364
			4152.6	452
			4158	471.909
			4163.4	468.727
			4168.8	427.455
			4174.2	458.091
			4179.6	476.727
			4185	468.364
			4190.4	455.364
			4195.8	434.545
			4201.2	452.909
			4206.6	472.636
			4212	442.818
			4217.4	466.182
			4222.8	438.182
			4228.2	429.727
			4233.6	459.182
			4239	448.364
			4244.4	473.818
			4249.8	474.273
			4255.2	453.545
			4260.6	431.636
			4266	455.091
			4271.4	468.091
			4276.8	465.364
			4282.2	468.455
			4287.6	431.636
			4293	439.818
			4298.4	460.909
			4303.8	450
			4309.2	455.455
			4314.6	439.182
			4320	468.182
			4325.4	435.727
			4330.8	457.091
			4336.2	468.909
			4341.6	487.818
			4347	476.545
			4352.4	462.364
			4357.8	458.818
			4363.2	467.818
			4368.6	485.182
			4374	466.455
			4379.4	466.727
			4384.8	480.909
			4390.2	443.182
			4395.6	461.545
			4401	468.636
			4406.4	492
			4411.8	475.636
			4417.2	461.545
			4422.6	505.273
			4428	476.636
			4433.4	473.818
			4438.8	421.727
			4444.2	459
			4449.6	471.909
			4455	459.455
			4460.4	452.545
			4465.8	469.273
			4471.2	472.636
			4476.6	454.273
			4482	459.818
			4487.4	473.727
			4492.8	474.455
			4498.2	484.545
			4503.6	476.182
			4509	486.455
			4514.4	458.091
			4519.8	469.455
			4525.2	438.818
			4530.6	450.909
			4536	452.636
			4541.4	459
			4546.8	495.909
			4552.2	466.545
			4557.6	494.818
			4563	454.182
			4568.4	480.545
			4573.8	501.636
			4579.2	453.455
			4584.6	469.636
			4590	467.182
			4595.4	467.455
			4600.8	448.091
			4606.2	460.636
			4611.6	456.909
			4617	497.455
			4622.4	465.091
			4627.8	482.273
			4633.2	495.364
			4638.6	475.455
			4644	474.273
			4649.4	430.818
			4654.8	468.636
			4660.2	442.727
			4665.6	439.455
			4671	465
			4676.4	461.818
			4681.8	458
			4687.2	460.727
			4692.6	458
			4698	477.727
			4703.4	477.636
			4708.8	455.182
			4714.2	437.636
			4719.6	504.091
			4725	458.545
			4730.4	431.636
			4735.8	472.091
			4741.2	446.636
			4746.6	472
			4752	447.455
			4757.4	454.091
			4762.8	454.091
			4768.2	463
			4773.6	460.455
			4779	479.182
			4784.4	487.364
			4789.8	472.273
			4795.2	452.636
			4800.6	502
			4806	470.727
			4811.4	475.364
			4816.8	440.545
			4822.2	485.636
			4827.6	462.091
			4833	446.364
			4838.4	462.182
			4843.8	465.636
			4849.2	475.545
			4854.6	451.455

## Sheet: EDfig6e
ED Fig.6e
			Line profile
			Position	Average intensity
			[µm]	[a.u.]
				8 cm above threshold
			0	294.636
			5.4	337.545
			10.8	318.727
			16.2	324.182
			21.6	309.273
			27	308.182
			32.4	298.364
			37.8	319.909
			43.2	312.909
			48.6	306.727
			54	306.909
			59.4	317
			64.8	316.727
			70.2	300.182
			75.6	293
			81	298
			86.4	286.636
			91.8	306.091
			97.2	327.364
			102.6	302.455
			108	287.909
			113.4	320.364
			118.8	343.182
			124.2	296.818
			129.6	317.818
			135	316
			140.4	330.273
			145.8	319.636
			151.2	315.091
			156.6	308.909
			162	326.182
			167.4	340.091
			172.8	318.909
			178.2	271.636
			183.6	310.636
			189	329.273
			194.4	331.636
			199.8	288.545
			205.2	325.545
			210.6	320.455
			216	327.909
			221.4	305.909
			226.8	326.818
			232.2	301.636
			237.6	334.182
			243	322.091
			248.4	350.636
			253.8	316.455
			259.2	299
			264.6	312.273
			270	308.455
			275.4	303.727
			280.8	324.273
			286.2	303.364
			291.6	289.091
			297	292.727
			302.4	292.182
			307.8	310.818
			313.2	280.091
			318.6	282.909
			324	315.545
			329.4	309.455
			334.8	317.364
			340.2	329.636
			345.6	328.909
			351	318.091
			356.4	336.909
			361.8	287.636
			367.2	352.091
			372.6	330.182
			378	314.909
			383.4	307.636
			388.8	298.364
			394.2	343.909
			399.6	341.727
			405	298.273
			410.4	341.545
			415.8	278.364
			421.2	313.455
			426.6	258.545
			432	290.091
			437.4	329.636
			442.8	289.727
			448.2	299.545
			453.6	311.455
			459	322.091
			464.4	309.545
			469.8	299.273
			475.2	294.091
			480.6	299.818
			486	293.545
			491.4	307.636
			496.8	294.545
			502.2	282
			507.6	328.182
			513	315.455
			518.4	306.909
			523.8	292.818
			529.2	301.364
			534.6	338.545
			540	304.818
			545.4	332.818
			550.8	305
			556.2	292.818
			561.6	323.545
			567	289.091
			572.4	327
			577.8	293.636
			583.2	310.818
			588.6	268.909
			594	294.364
			599.4	333.727
			604.8	311.545
			610.2	306.636
			615.6	319.727
			621	351.182
			626.4	312.455
			631.8	288.455
			637.2	323.545
			642.6	319.545
			648	356.818
			653.4	307.909
			658.8	319.364
			664.2	330.636
			669.6	299.545
			675	330.182
			680.4	297.091
			685.8	291.636
			691.2	321.636
			696.6	325.818
			702	294.182
			707.4	311.091
			712.8	333.364
			718.2	328.182
			723.6	320.727
			729	332.636
			734.4	309.364
			739.8	334.818
			745.2	316.182
			750.6	295.727
			756	303.091
			761.4	319.545
			766.8	324.091
			772.2	334.818
			777.6	325.455
			783	340.909
			788.4	332.091
			793.8	321.909
			799.2	295.091
			804.6	325.909
			810	323.909
			815.4	287.455
			820.8	322.636
			826.2	318.455
			831.6	310.091
			837	328
			842.4	302.182
			847.8	338.455
			853.2	318.273
			858.6	349.636
			864	322.091
			869.4	285.182
			874.8	311.273
			880.2	295.455
			885.6	322.545
			891	329.364
			896.4	315.545
			901.8	312.364
			907.2	318
			912.6	309.273
			918	310.545
			923.4	298.727
			928.8	321.273
			934.2	347.091
			939.6	309.545
			945	322.727
			950.4	328.091
			955.8	324.273
			961.2	312.273
			966.6	333.364
			972	300.182
			977.4	324.455
			982.8	309.182
			988.2	331.727
			993.6	313.364
			999	297.545
			1004.4	317
			1009.8	308.091
			1015.2	345.364
			1020.6	304.636
			1026	307.636
			1031.4	274.545
			1036.8	301.182
			1042.2	315.273
			1047.6	318.909
			1053	315.636
			1058.4	333.364
			1063.8	321.455
			1069.2	331.182
			1074.6	312.273
			1080	321
			1085.4	304
			1090.8	343.091
			1096.2	362.909
			1101.6	318.545
			1107	325.364
			1112.4	303.909
			1117.8	318.818
			1123.2	310.727
			1128.6	347.818
			1134	326.818
			1139.4	335.545
			1144.8	313.727
			1150.2	309.091
			1155.6	332.364
			1161	304.636
			1166.4	353.273
			1171.8	332.273
			1177.2	343.818
			1182.6	300.909
			1188	319.182
			1193.4	313
			1198.8	308.364
			1204.2	302.818
			1209.6	314.455
			1215	324.455
			1220.4	311.909
			1225.8	300.727
			1231.2	312.727
			1236.6	308.182
			1242	344.182
			1247.4	319.091
			1252.8	327.455
			1258.2	322
			1263.6	331.091
			1269	313.818
			1274.4	324.364
			1279.8	293.455
			1285.2	337
			1290.6	303.455
			1296	345.091
			1301.4	311
			1306.8	308.727
			1312.2	328.091
			1317.6	325.364
			1323	293.727
			1328.4	334.727
			1333.8	330
			1339.2	325.545
			1344.6	332.273
			1350	307.818
			1355.4	318.909
			1360.8	340.818
			1366.2	283.545
			1371.6	329.091
			1377	334.818
			1382.4	314.182
			1387.8	332.545
			1393.2	325.273
			1398.6	325.909
			1404	315.182
			1409.4	321
			1414.8	339.091
			1420.2	332.727
			1425.6	325
			1431	330.545
			1436.4	353
			1441.8	323.455
			1447.2	335.273
			1452.6	316.636
			1458	338
			1463.4	309.091
			1468.8	347.091
			1474.2	326.727
			1479.6	321.091
			1485	295.091
			1490.4	345.636
			1495.8	340.364
			1501.2	350.818
			1506.6	296
			1512	302.727
			1517.4	330.909
			1522.8	334.545
			1528.2	308.455
			1533.6	358.545
			1539	302.636
			1544.4	322
			1549.8	315.455
			1555.2	320.182
			1560.6	303.182
			1566	320.091
			1571.4	343.727
			1576.8	324.545
			1582.2	302
			1587.6	333.636
			1593	304.182
			1598.4	323
			1603.8	297.636
			1609.2	327.727
			1614.6	294.545
			1620	342.636
			1625.4	315.909
			1630.8	308.636
			1636.2	329.545
			1641.6	343.455
			1647	340.455
			1652.4	343.818
			1657.8	322.273
			1663.2	314.273
			1668.6	335.636
			1674	357.364
			1679.4	328.636
			1684.8	328.727
			1690.2	331
			1695.6	321.909
			1701	286.818
			1706.4	312.545
			1711.8	326.364
			1717.2	369.364
			1722.6	338
			1728	339.182
			1733.4	315.273
			1738.8	345.909
			1744.2	297.545
			1749.6	302.818
			1755	346
			1760.4	342.545
			1765.8	312.545
			1771.2	318.091
			1776.6	318
			1782	323.727
			1787.4	324.273
			1792.8	317
			1798.2	334.909
			1803.6	350.727
			1809	326.545
			1814.4	275.182
			1819.8	301.909
			1825.2	342.273
			1830.6	358.182
			1836	324.636
			1841.4	347.364
			1846.8	324.636
			1852.2	337.364
			1857.6	326.273
			1863	313.182
			1868.4	311.818
			1873.8	339
			1879.2	332.818
			1884.6	340.727
			1890	353.455
			1895.4	330.727
			1900.8	311.545
			1906.2	314.545
			1911.6	318.636
			1917	340.636
			1922.4	317
			1927.8	325.818
			1933.2	344.909
			1938.6	330.727
			1944	329.364
			1949.4	346.818
			1954.8	340.273
			1960.2	321.091
			1965.6	314.636
			1971	324.909
			1976.4	340.818
			1981.8	372.182
			1987.2	345
			1992.6	329.364
			1998	375.182
			2003.4	381.545
			2008.8	378.091
			2014.2	344.455
			2019.6	345.727
			2025	331.545
			2030.4	353.727
			2035.8	344
			2041.2	334.273
			2046.6	372.636
			2052	368.364
			2057.4	355.636
			2062.8	334.545
			2068.2	358.182
			2073.6	341.818
			2079	371
			2084.4	383.545
			2089.8	387.727
			2095.2	359.909
			2100.6	367.091
			2106	382.091
			2111.4	403.273
			2116.8	380.455
			2122.2	383.182
			2127.6	383
			2133	377.818
			2138.4	390.636
			2143.8	405.545
			2149.2	432.455
			2154.6	411.909
			2160	398.091
			2165.4	431.182
			2170.8	461.182
			2176.2	463.545
			2181.6	468.091
			2187	476.273
			2192.4	478.455
			2197.8	517.545
			2203.2	546.727
			2208.6	542.182
			2214	515.273
			2219.4	589.182
			2224.8	598.182
			2230.2	607.909
			2235.6	627.091
			2241	608.091
			2246.4	622.091
			2251.8	593.455
			2257.2	602.636
			2262.6	596.818
			2268	611.091
			2273.4	587.364
			2278.8	619.182
			2284.2	605.818
			2289.6	602.364
			2295	601.091
			2300.4	569.636
			2305.8	571.182
			2311.2	510
			2316.6	542.727
			2322	482.545
			2327.4	523.091
			2332.8	491.091
			2338.2	484.364
			2343.6	481.455
			2349	454.909
			2354.4	438.364
			2359.8	466.455
			2365.2	418.727
			2370.6	439.273
			2376	424.636
			2381.4	427.636
			2386.8	389.091
			2392.2	384.273
			2397.6	377.182
			2403	423.091
			2408.4	376.182
			2413.8	369.727
			2419.2	359.182
			2424.6	358.364
			2430	351.545
			2435.4	354.727
			2440.8	391.727
			2446.2	379.455
			2451.6	388.727
			2457	386.545
			2462.4	386.909
			2467.8	405.455
			2473.2	375
			2478.6	423.909
			2484	400.727
			2489.4	371.636
			2494.8	434.545
			2500.2	416.545
			2505.6	474.455
			2511	449.455
			2516.4	474.909
			2521.8	461.182
			2527.2	506.727
			2532.6	471.455
			2538	463.636
			2543.4	502.182
			2548.8	519.364
			2554.2	477.818
			2559.6	481
			2565	471.091
			2570.4	471.182
			2575.8	471.636
			2581.2	467.091
			2586.6	471.455
			2592	443.273
			2597.4	450.727
			2602.8	430.273
			2608.2	411.636
			2613.6	356.273
			2619	413.818
			2624.4	402
			2629.8	414.545
			2635.2	371.727
			2640.6	382
			2646	393.636
			2651.4	344.727
			2656.8	365
			2662.2	369.818
			2667.6	352.636
			2673	371.545
			2678.4	336.091
			2683.8	359.273
			2689.2	335.455
			2694.6	341.909
			2700	345.818
			2705.4	346.727
			2710.8	314.909
			2716.2	321.273
			2721.6	345.091
			2727	338.818
			2732.4	342.273
			2737.8	350.636
			2743.2	340.182
			2748.6	342.727
			2754	317
			2759.4	336.636
			2764.8	312.727
			2770.2	320.091
			2775.6	359.727
			2781	308.818
			2786.4	342.909
			2791.8	353
			2797.2	346.091
			2802.6	328.545
			2808	325.545
			2813.4	332
			2818.8	358.818
			2824.2	352
			2829.6	328.545
			2835	341.364
			2840.4	311.727
			2845.8	346.727
			2851.2	330.545
			2856.6	294.455
			2862	298.727
			2867.4	329.273
			2872.8	335.909
			2878.2	315
			2883.6	341.182
			2889	330.273
			2894.4	338.545
			2899.8	321.727
			2905.2	329.909
			2910.6	318.364
			2916	317.727
			2921.4	337.273
			2926.8	301.545
			2932.2	302.909
			2937.6	338.455
			2943	355.091
			2948.4	320.364
			2953.8	324.364
			2959.2	312.909
			2964.6	285.091
			2970	337.273
			2975.4	329.182
			2980.8	311.818
			2986.2	322.455
			2991.6	353.091
			2997	312
			3002.4	299.636
			3007.8	327.545
			3013.2	353.182
			3018.6	341.545
			3024	325
			3029.4	310.455
			3034.8	328.455
			3040.2	315.909
			3045.6	333.455
			3051	363
			3056.4	328.636
			3061.8	336.455
			3067.2	353.727
			3072.6	330.636
			3078	314.727
			3083.4	312.182
			3088.8	311.818
			3094.2	332.545
			3099.6	321
			3105	328.273
			3110.4	302.364
			3115.8	315.636
			3121.2	338.091
			3126.6	337.273
			3132	324.818
			3137.4	315.455
			3142.8	332.818
			3148.2	306.455
			3153.6	320.182
			3159	328.545
			3164.4	326.909
			3169.8	333.727
			3175.2	326.273
			3180.6	316
			3186	345.455
			3191.4	340.364
			3196.8	340.273
			3202.2	330.545
			3207.6	355.364
			3213	315.455
			3218.4	309.273
			3223.8	304
			3229.2	338
			3234.6	296.182
			3240	355.636
			3245.4	321.455
			3250.8	328
			3256.2	309.818
			3261.6	319.636
			3267	329
			3272.4	370
			3277.8	311.273
			3283.2	318.364
			3288.6	336.636
			3294	332.636
			3299.4	303.545
			3304.8	334.273
			3310.2	326.636
			3315.6	326.818
			3321	358.636
			3326.4	304.727
			3331.8	323.364
			3337.2	347.727
			3342.6	333.091
			3348	315.091
			3353.4	346.091
			3358.8	303.455
			3364.2	292.909
			3369.6	306.909
			3375	332.364
			3380.4	346.636
			3385.8	340
			3391.2	314.545
			3396.6	319.909
			3402	302.727
			3407.4	354.364
			3412.8	299.909
			3418.2	309
			3423.6	343.091
			3429	320.455
			3434.4	291.727
			3439.8	331.636
			3445.2	334.091
			3450.6	305
			3456	325.727
			3461.4	300.273
			3466.8	317.727
			3472.2	290.273
			3477.6	313.273
			3483	324.182
			3488.4	322.273
			3493.8	335.818
			3499.2	307.636
			3504.6	342.455
			3510	291.182
			3515.4	314.818
			3520.8	312.818
			3526.2	312.273
			3531.6	355.273
			3537	295.909
			3542.4	323.818
			3547.8	317.182
			3553.2	317.273
			3558.6	341.455
			3564	326.636
			3569.4	301.818
			3574.8	307.182
			3580.2	305.182
			3585.6	343.455
			3591	338.909
			3596.4	297.818
			3601.8	315.818
			3607.2	314.455
			3612.6	339.091
			3618	311.909
			3623.4	308
			3628.8	348.909
			3634.2	342.364
			3639.6	338.636
			3645	322
			3650.4	324.636
			3655.8	332.727
			3661.2	319.091
			3666.6	354.364
			3672	320.455
			3677.4	324.909
			3682.8	314.909
			3688.2	318.545
			3693.6	322
			3699	334.545
			3704.4	311.273
			3709.8	305.909
			3715.2	320
			3720.6	310.545
			3726	313.364
			3731.4	358.909
			3736.8	306.818
			3742.2	292.091
			3747.6	309.909
			3753	324.818
			3758.4	338.545
			3763.8	287.818
			3769.2	311
			3774.6	312.364
			3780	304.273
			3785.4	326.909
			3790.8	329.364
			3796.2	323.818
			3801.6	329.273
			3807	305.818
			3812.4	331.091
			3817.8	323.091
			3823.2	316.636
			3828.6	315.091
			3834	320.909
			3839.4	279.545
			3844.8	291.727
			3850.2	335.636
			3855.6	320.909
			3861	349.273
			3866.4	300.182
			3871.8	303.364
			3877.2	316.909
			3882.6	286.273
			3888	302.273
			3893.4	309.727
			3898.8	322.909
			3904.2	329.818
			3909.6	310.182
			3915	302.273
			3920.4	298
			3925.8	294.455
			3931.2	336.545
			3936.6	328.909
			3942	334.909
			3947.4	313.455
			3952.8	314.273
			3958.2	308.364
			3963.6	299.818
			3969	310.727
			3974.4	329.455
			3979.8	309.364
			3985.2	332.182
			3990.6	315.909
			3996	321.273
			4001.4	303.091
			4006.8	338.182
			4012.2	280.545
			4017.6	285.455
			4023	336.545
			4028.4	313.273
			4033.8	316.545
			4039.2	311.636
			4044.6	348.091
			4050	302
			4055.4	283.455
			4060.8	335
			4066.2	334.909
			4071.6	318.091
			4077	301.727
			4082.4	311.545
			4087.8	315.909
			4093.2	294.909
			4098.6	336
			4104	327.909
			4109.4	329.091
			4114.8	309.091
			4120.2	329.636
			4125.6	321.909
			4131	323
			4136.4	332
			4141.8	326.909
			4147.2	320.727
			4152.6	350.091
			4158	300
			4163.4	331.636
			4168.8	331
			4174.2	335.545
			4179.6	321.455
			4185	314.182
			4190.4	298.545
			4195.8	310.091
			4201.2	296.091
			4206.6	313.182
			4212	324.545
			4217.4	311.818
			4222.8	303.273
			4228.2	362.727
			4233.6	305.636
			4239	326.364
			4244.4	309.273
			4249.8	304.273
			4255.2	333.636
			4260.6	337.727
			4266	296.909
			4271.4	321.091
			4276.8	288.455
			4282.2	305.091
			4287.6	301.636
			4293	318.273
			4298.4	347
			4303.8	269.273
			4309.2	306.182
			4314.6	318.818
			4320	360.818
			4325.4	323.182
			4330.8	307.182
			4336.2	303.545
			4341.6	351.909
			4347	324.182
			4352.4	309.364
			4357.8	313.182
			4363.2	328.545
			4368.6	306.364
			4374	293.636
			4379.4	293.545
			4384.8	320.818
			4390.2	317.909
			4395.6	305.182
			4401	288.364
			4406.4	339.364
			4411.8	309.182
			4417.2	328.909
			4422.6	293.727
			4428	350
			4433.4	366.091
			4438.8	325.727
			4444.2	320.182
			4449.6	306.091
			4455	319.909
			4460.4	307.818
			4465.8	304.273
			4471.2	296.545
			4476.6	328.727
			4482	281.636
			4487.4	309.727
			4492.8	330.364
			4498.2	321.818
			4503.6	341.727
			4509	336.727
			4514.4	300.091
			4519.8	301.636
			4525.2	340.182
			4530.6	321.636
			4536	313.273
			4541.4	318
			4546.8	306.091
			4552.2	297.455
			4557.6	296.182
			4563	300.364
			4568.4	320.636
			4573.8	287.636
			4579.2	305.182
			4584.6	322.636
			4590	302.727
			4595.4	310.727
			4600.8	330.818
			4606.2	328
			4611.6	331.182
			4617	307.273
			4622.4	333.455
			4627.8	357.182
			4633.2	303.273
			4638.6	301.636
			4644	327.727
			4649.4	302.455
			4654.8	306.455
			4660.2	317.727
			4665.6	315.273
			4671	299.182
			4676.4	314.545
			4681.8	319.818
			4687.2	321.636
			4692.6	337.909
			4698	307.727
			4703.4	306.273
			4708.8	319.273
			4714.2	288.727
			4719.6	316.364
			4725	292.636
			4730.4	315.091
			4735.8	280.818
			4741.2	316.455
			4746.6	346
			4752	286.364
			4757.4	332.545
			4762.8	311.273
			4768.2	337.273
			4773.6	327.727
			4779	308.909
			4784.4	269.364
			4789.8	335.091
			4795.2	333.091
			4800.6	367.909
			4806	329.455
			4811.4	324.909
			4816.8	324.182
			4822.2	344.636
			4827.6	346.909
			4833	313.909
			4838.4	315.273
			4843.8	326.818
			4849.2	305.455
			4854.6	326.273

## Sheet: EDfig6f
ED Fig.6f
			Line profile
			Position	Average intensity
			[µm]	[a.u.]
				10 cm above threshold
			0	211.818
			5.4	233
			10.8	262
			16.2	238.455
			21.6	225.545
			27	246.364
			32.4	263.273
			37.8	211.091
			43.2	219.364
			48.6	237.727
			54	232.909
			59.4	233.545
			64.8	239.091
			70.2	228.545
			75.6	243.909
			81	207.818
			86.4	253.909
			91.8	258.273
			97.2	249.636
			102.6	234.636
			108	246.455
			113.4	209.455
			118.8	212.909
			124.2	232.909
			129.6	257.818
			135	235.727
			140.4	185.818
			145.8	244.273
			151.2	273.182
			156.6	227.909
			162	259.273
			167.4	247.909
			172.8	205.364
			178.2	266.818
			183.6	233.818
			189	235.455
			194.4	221.818
			199.8	244.364
			205.2	229
			210.6	197
			216	242
			221.4	212.455
			226.8	227.909
			232.2	237.818
			237.6	237.182
			243	231.909
			248.4	221.182
			253.8	254.727
			259.2	234.455
			264.6	252.818
			270	242.455
			275.4	226.818
			280.8	239.182
			286.2	230.091
			291.6	233.182
			297	241.091
			302.4	242.455
			307.8	234.182
			313.2	228.818
			318.6	261.636
			324	253.909
			329.4	257.182
			334.8	244.727
			340.2	260
			345.6	242.545
			351	250.091
			356.4	229.455
			361.8	250
			367.2	239.818
			372.6	249.182
			378	246.091
			383.4	253.818
			388.8	245.455
			394.2	255.818
			399.6	227.727
			405	245.727
			410.4	258.727
			415.8	261.545
			421.2	246
			426.6	242.455
			432	248.727
			437.4	245.273
			442.8	260.091
			448.2	245.818
			453.6	244.909
			459	250.636
			464.4	248.909
			469.8	233.636
			475.2	244.182
			480.6	214.364
			486	264.909
			491.4	219.364
			496.8	265
			502.2	252.182
			507.6	246.455
			513	232.364
			518.4	227.818
			523.8	242.545
			529.2	223.364
			534.6	273.636
			540	227
			545.4	254
			550.8	221.364
			556.2	237.364
			561.6	264.273
			567	225.455
			572.4	261.182
			577.8	236.364
			583.2	222.909
			588.6	250.273
			594	236
			599.4	269.273
			604.8	275.273
			610.2	215.818
			615.6	262.818
			621	229
			626.4	216
			631.8	230.818
			637.2	239.909
			642.6	234.818
			648	247.455
			653.4	233.364
			658.8	242.455
			664.2	240.727
			669.6	204.182
			675	244.273
			680.4	239.909
			685.8	234.545
			691.2	278.636
			696.6	237.182
			702	269
			707.4	251.182
			712.8	238.818
			718.2	230.455
			723.6	225.727
			729	271.818
			734.4	235.364
			739.8	244.545
			745.2	247.455
			750.6	243.727
			756	224.364
			761.4	251.636
			766.8	228.364
			772.2	246.818
			777.6	229.818
			783	242.909
			788.4	244.636
			793.8	208.636
			799.2	254
			804.6	241.455
			810	234.909
			815.4	234.727
			820.8	253
			826.2	256.182
			831.6	247.727
			837	275.818
			842.4	243.545
			847.8	224.364
			853.2	252.182
			858.6	253.273
			864	236.364
			869.4	263.455
			874.8	226.909
			880.2	256.818
			885.6	237.182
			891	245.455
			896.4	233.818
			901.8	246
			907.2	257.727
			912.6	251.727
			918	269.273
			923.4	235.364
			928.8	226.636
			934.2	237.818
			939.6	260.636
			945	264.364
			950.4	243.182
			955.8	224.091
			961.2	260.182
			966.6	261
			972	252.273
			977.4	250.364
			982.8	254.364
			988.2	240.727
			993.6	250.818
			999	247.182
			1004.4	257.818
			1009.8	216.909
			1015.2	219.455
			1020.6	223.273
			1026	249.545
			1031.4	216.273
			1036.8	249.545
			1042.2	276.364
			1047.6	244.909
			1053	243.273
			1058.4	245.364
			1063.8	268.273
			1069.2	249.273
			1074.6	256.455
			1080	268.545
			1085.4	248.364
			1090.8	256.455
			1096.2	245.818
			1101.6	216.727
			1107	272.273
			1112.4	250.182
			1117.8	267.909
			1123.2	266.636
			1128.6	243.545
			1134	258.545
			1139.4	268.364
			1144.8	260
			1150.2	236.364
			1155.6	235.273
			1161	230.727
			1166.4	223.636
			1171.8	238.818
			1177.2	271.727
			1182.6	249.909
			1188	266.818
			1193.4	251.182
			1198.8	228.364
			1204.2	232.545
			1209.6	253
			1215	265
			1220.4	247.545
			1225.8	250.091
			1231.2	241.727
			1236.6	242.273
			1242	243
			1247.4	251.545
			1252.8	245.364
			1258.2	248.636
			1263.6	248.909
			1269	275.818
			1274.4	266.364
			1279.8	276.273
			1285.2	266.909
			1290.6	249.182
			1296	270.273
			1301.4	231.636
			1306.8	261.091
			1312.2	253.909
			1317.6	237.909
			1323	269
			1328.4	245.636
			1333.8	234.818
			1339.2	236.273
			1344.6	233.545
			1350	252
			1355.4	218
			1360.8	248
			1366.2	257.455
			1371.6	255.273
			1377	247.909
			1382.4	279.273
			1387.8	242.545
			1393.2	207.818
			1398.6	250.818
			1404	261.455
			1409.4	263.182
			1414.8	231.182
			1420.2	258.273
			1425.6	237.364
			1431	236.545
			1436.4	233.545
			1441.8	262.545
			1447.2	237.273
			1452.6	271.909
			1458	262.909
			1463.4	233
			1468.8	232.727
			1474.2	277.727
			1479.6	253.182
			1485	254.818
			1490.4	225.909
			1495.8	237.818
			1501.2	262.091
			1506.6	277.545
			1512	235.727
			1517.4	249.727
			1522.8	258.818
			1528.2	241.091
			1533.6	269
			1539	250.636
			1544.4	242.545
			1549.8	243.364
			1555.2	232.545
			1560.6	256.455
			1566	276.636
			1571.4	237.545
			1576.8	278.909
			1582.2	262.455
			1587.6	244.455
			1593	236
			1598.4	243.455
			1603.8	237.636
			1609.2	225
			1614.6	274.273
			1620	226.818
			1625.4	248.273
			1630.8	254.818
			1636.2	270.818
			1641.6	253.273
			1647	281.455
			1652.4	257
			1657.8	233.182
			1663.2	242
			1668.6	260.182
			1674	247.545
			1679.4	238
			1684.8	243.909
			1690.2	247.727
			1695.6	261.364
			1701	248.273
			1706.4	271.545
			1711.8	256.455
			1717.2	259.545
			1722.6	235.364
			1728	209.727
			1733.4	298.818
			1738.8	250.364
			1744.2	235
			1749.6	247.455
			1755	259
			1760.4	252.455
			1765.8	242.545
			1771.2	249.364
			1776.6	242.182
			1782	234.545
			1787.4	247.818
			1792.8	252.455
			1798.2	250.273
			1803.6	248.727
			1809	244.818
			1814.4	245.727
			1819.8	260.182
			1825.2	261.818
			1830.6	261.818
			1836	262.455
			1841.4	268.636
			1846.8	258.818
			1852.2	262.545
			1857.6	281.455
			1863	242.364
			1868.4	254.909
			1873.8	222.636
			1879.2	245.364
			1884.6	277.636
			1890	275
			1895.4	250.182
			1900.8	260.273
			1906.2	278.636
			1911.6	222.636
			1917	261.364
			1922.4	277.727
			1927.8	304.273
			1933.2	259.091
			1938.6	304.545
			1944	243
			1949.4	285.364
			1954.8	307.364
			1960.2	292.091
			1965.6	276.091
			1971	261
			1976.4	301.636
			1981.8	275.818
			1987.2	242.545
			1992.6	288.273
			1998	285.545
			2003.4	290.091
			2008.8	269
			2014.2	292.273
			2019.6	304.909
			2025	302.455
			2030.4	298.091
			2035.8	310
			2041.2	307.545
			2046.6	323.636
			2052	331.636
			2057.4	329
			2062.8	322.818
			2068.2	323.636
			2073.6	338.909
			2079	328.091
			2084.4	345.636
			2089.8	348.455
			2095.2	372.455
			2100.6	334.182
			2106	357.091
			2111.4	360.636
			2116.8	369.545
			2122.2	385.727
			2127.6	384.727
			2133	425.727
			2138.4	429.727
			2143.8	412.182
			2149.2	422.091
			2154.6	445.455
			2160	410.727
			2165.4	482.091
			2170.8	443.727
			2176.2	472.364
			2181.6	459.727
			2187	455
			2192.4	502.455
			2197.8	469.909
			2203.2	514.182
			2208.6	503
			2214	497.818
			2219.4	489
			2224.8	505.818
			2230.2	484.182
			2235.6	476.455
			2241	453.364
			2246.4	466.182
			2251.8	433.818
			2257.2	465.182
			2262.6	452.455
			2268	453.727
			2273.4	422.818
			2278.8	437.273
			2284.2	441.818
			2289.6	374.091
			2295	388
			2300.4	407.545
			2305.8	412.182
			2311.2	381.091
			2316.6	366.545
			2322	340.545
			2327.4	321.273
			2332.8	346.545
			2338.2	312.545
			2343.6	334.182
			2349	329
			2354.4	293.273
			2359.8	309.455
			2365.2	312.909
			2370.6	266.455
			2376	285
			2381.4	315.909
			2386.8	293.182
			2392.2	313.636
			2397.6	296.364
			2403	306.273
			2408.4	284.545
			2413.8	266.091
			2419.2	269.182
			2424.6	298
			2430	295.455
			2435.4	302.909
			2440.8	315.364
			2446.2	294.182
			2451.6	304
			2457	317
			2462.4	322.909
			2467.8	333.182
			2473.2	316.545
			2478.6	316.364
			2484	353.364
			2489.4	360.364
			2494.8	361.364
			2500.2	355.818
			2505.6	365.364
			2511	422.545
			2516.4	395.091
			2521.8	399.545
			2527.2	417.727
			2532.6	433.909
			2538	420.091
			2543.4	422.818
			2548.8	433.727
			2554.2	413.455
			2559.6	371.909
			2565	407.364
			2570.4	401.091
			2575.8	380.091
			2581.2	370.727
			2586.6	408
			2592	406.818
			2597.4	359
			2602.8	379.273
			2608.2	362.727
			2613.6	377.909
			2619	353.818
			2624.4	332.273
			2629.8	311.455
			2635.2	337.909
			2640.6	307.636
			2646	324.364
			2651.4	294.273
			2656.8	281
			2662.2	316.091
			2667.6	296.091
			2673	287.273
			2678.4	273.364
			2683.8	291.636
			2689.2	299.727
			2694.6	291.545
			2700	297.545
			2705.4	271.455
			2710.8	275.182
			2716.2	280.545
			2721.6	253.636
			2727	285.091
			2732.4	255.818
			2737.8	261
			2743.2	264.909
			2748.6	278
			2754	244.091
			2759.4	265.091
			2764.8	289.455
			2770.2	278.273
			2775.6	286.273
			2781	271.636
			2786.4	284.727
			2791.8	258
			2797.2	252.727
			2802.6	247.455
			2808	263.182
			2813.4	237.727
			2818.8	255
			2824.2	270.273
			2829.6	241.364
			2835	257.364
			2840.4	253
			2845.8	256.818
			2851.2	266.909
			2856.6	288.636
			2862	278
			2867.4	270.909
			2872.8	259.455
			2878.2	289.455
			2883.6	234.636
			2889	261.273
			2894.4	248.909
			2899.8	250.364
			2905.2	271.636
			2910.6	276.818
			2916	259.545
			2921.4	256.909
			2926.8	266.727
			2932.2	263
			2937.6	258.818
			2943	243.818
			2948.4	251.545
			2953.8	265.545
			2959.2	229
			2964.6	259.364
			2970	232.455
			2975.4	263.818
			2980.8	243.727
			2986.2	251.364
			2991.6	230.909
			2997	244.727
			3002.4	245.727
			3007.8	236.455
			3013.2	269.727
			3018.6	258.636
			3024	277.818
			3029.4	221.818
			3034.8	255.636
			3040.2	252.909
			3045.6	271.727
			3051	238.091
			3056.4	229.727
			3061.8	241.091
			3067.2	254.182
			3072.6	251.455
			3078	270.818
			3083.4	252
			3088.8	286.818
			3094.2	261.636
			3099.6	260.636
			3105	261.455
			3110.4	258.091
			3115.8	261.636
			3121.2	250.636
			3126.6	243.091
			3132	246
			3137.4	283.636
			3142.8	259.727
			3148.2	274.364
			3153.6	230.636
			3159	248.364
			3164.4	247.636
			3169.8	270.545
			3175.2	258.545
			3180.6	270.545
			3186	246.364
			3191.4	290.273
			3196.8	255.727
			3202.2	289
			3207.6	273.182
			3213	213.636
			3218.4	275.091
			3223.8	230.727
			3229.2	281.636
			3234.6	256.091
			3240	259.182
			3245.4	255.273
			3250.8	274.182
			3256.2	251
			3261.6	253.545
			3267	232.636
			3272.4	250.727
			3277.8	273.545
			3283.2	267.182
			3288.6	271.909
			3294	241.545
			3299.4	247.455
			3304.8	253.364
			3310.2	246
			3315.6	277.364
			3321	265.545
			3326.4	251.909
			3331.8	269.818
			3337.2	247.545
			3342.6	254.636
			3348	260.909
			3353.4	266.455
			3358.8	250.545
			3364.2	267
			3369.6	232.727
			3375	240.364
			3380.4	244.909
			3385.8	256.455
			3391.2	258.636
			3396.6	249.455
			3402	237.273
			3407.4	250.636
			3412.8	244.727
			3418.2	228.182
			3423.6	281.455
			3429	255.545
			3434.4	272.545
			3439.8	282.818
			3445.2	248.727
			3450.6	292.818
			3456	247.636
			3461.4	297
			3466.8	273.909
			3472.2	247.636
			3477.6	228.545
			3483	270.727
			3488.4	258.091
			3493.8	248.909
			3499.2	246
			3504.6	269
			3510	263.545
			3515.4	248.364
			3520.8	239.636
			3526.2	267.091
			3531.6	247.545
			3537	219.091
			3542.4	242.455
			3547.8	270
			3553.2	255
			3558.6	258.455
			3564	245.455
			3569.4	260.636
			3574.8	241.545
			3580.2	247.455
			3585.6	200.727
			3591	234.364
			3596.4	245.636
			3601.8	267.364
			3607.2	278.636
			3612.6	234.909
			3618	249.727
			3623.4	252.636
			3628.8	267.636
			3634.2	262
			3639.6	269.455
			3645	278.909
			3650.4	263.818
			3655.8	257.818
			3661.2	235.818
			3666.6	234.909
			3672	244.727
			3677.4	261.364
			3682.8	248.364
			3688.2	285.545
			3693.6	293
			3699	264.455
			3704.4	232.909
			3709.8	237.545
			3715.2	242.182
			3720.6	228.091
			3726	251.545
			3731.4	251.909
			3736.8	247.273
			3742.2	236.273
			3747.6	261.909
			3753	222.364
			3758.4	239.182
			3763.8	239.273
			3769.2	249.273
			3774.6	247.364
			3780	248.182
			3785.4	258.091
			3790.8	253.818
			3796.2	239.273
			3801.6	254.545
			3807	273.818
			3812.4	285.455
			3817.8	260.091
			3823.2	295.636
			3828.6	250.909
			3834	258.818
			3839.4	242.545
			3844.8	260.545
			3850.2	261.364
			3855.6	270.364
			3861	238.909
			3866.4	226.636
			3871.8	248
			3877.2	257.545
			3882.6	231.636
			3888	248.182
			3893.4	297.273
			3898.8	260.545
			3904.2	245.364
			3909.6	246.455
			3915	255.182
			3920.4	241.273
			3925.8	257.091
			3931.2	243.364
			3936.6	269.091
			3942	242.273
			3947.4	246.091
			3952.8	232.727
			3958.2	249.545
			3963.6	266.636
			3969	209.636
			3974.4	242.273
			3979.8	266
			3985.2	270
			3990.6	260.182
			3996	256.909
			4001.4	270.091
			4006.8	247.273
			4012.2	272.364
			4017.6	262.364
			4023	247.636
			4028.4	243.545
			4033.8	236.091
			4039.2	229.818
			4044.6	250.545
			4050	240.727
			4055.4	258.182
			4060.8	215.364
			4066.2	250.364
			4071.6	281.091
			4077	233.818
			4082.4	241.455
			4087.8	230.273
			4093.2	258.455
			4098.6	247.455
			4104	250.727
			4109.4	231.909
			4114.8	243.545
			4120.2	270.636
			4125.6	234.909
			4131	245.818
			4136.4	236.364
			4141.8	222.273
			4147.2	266.727
			4152.6	267.364
			4158	263.636
			4163.4	234.364
			4168.8	245.455
			4174.2	248.909
			4179.6	251.818
			4185	248.909
			4190.4	240
			4195.8	257.545
			4201.2	281.636
			4206.6	237.909
			4212	268.455
			4217.4	238.182
			4222.8	239.818
			4228.2	235.545
			4233.6	235.182
			4239	253.364
			4244.4	259.818
			4249.8	242.455
			4255.2	227.545
			4260.6	243.818
			4266	239
			4271.4	256.727
			4276.8	225.909
			4282.2	235.182
			4287.6	246.364
			4293	253.091
			4298.4	264.636
			4303.8	277.455
			4309.2	248.727
			4314.6	235.727
			4320	253.182
			4325.4	244.182
			4330.8	234.091
			4336.2	241.455
			4341.6	248.273
			4347	264
			4352.4	234
			4357.8	248.909
			4363.2	258.455
			4368.6	230.909
			4374	261.364
			4379.4	266.273
			4384.8	226.636
			4390.2	250.091
			4395.6	260.909
			4401	265.182
			4406.4	269.364
			4411.8	241.273
			4417.2	231.364
			4422.6	230
			4428	259.818
			4433.4	269.455
			4438.8	253.727
			4444.2	265.273
			4449.6	262
			4455	226.727
			4460.4	266.182
			4465.8	249
			4471.2	287.455
			4476.6	248.182
			4482	254.091
			4487.4	238.909
			4492.8	257
			4498.2	240.182
			4503.6	251.545
			4509	224.455
			4514.4	251.636
			4519.8	239.273
			4525.2	257.909
			4530.6	247.091
			4536	233.818
			4541.4	255.818
			4546.8	235.636
			4552.2	234.182
			4557.6	236.364
			4563	230.182
			4568.4	252.455
			4573.8	240.273
			4579.2	234.364
			4584.6	237.545
			4590	249
			4595.4	258.182
			4600.8	267.091
			4606.2	230.455
			4611.6	214.455
			4617	282.273
			4622.4	256.455
			4627.8	233.364
			4633.2	252.364
			4638.6	241
			4644	253.364
			4649.4	254.273
			4654.8	247.727
			4660.2	223.455
			4665.6	261.091
			4671	267.818
			4676.4	205.455
			4681.8	249.636
			4687.2	244.273
			4692.6	239.091
			4698	234.636
			4703.4	272.273
			4708.8	236.545
			4714.2	235.545
			4719.6	248.455
			4725	250.273
			4730.4	257.455
			4735.8	253.909
			4741.2	246.091
			4746.6	258.364
			4752	269.182
			4757.4	253.091
			4762.8	270.455
			4768.2	270.636
			4773.6	252.455
			4779	239.091
			4784.4	258.091
			4789.8	229.364
			4795.2	263.364
			4800.6	248.455
			4806	239.818
			4811.4	237.545
			4816.8	281.455
			4822.2	269.636
			4827.6	248.182
			4833	250.455
			4838.4	259.273
			4843.8	262.455
			4849.2	249
			4854.6	234.545
