# Supplementary material for: Electrically driven organic laser using integrated OLED pumping
Source: Nature. 2023 Sep 27;621(7980):746–52. doi: 10.1038/s41586-023-06488-5 (PMC10533406; doi:10.1038/s41586-023-06488-5)
Supplement: Supplementary file 12 — Source Data Extended Data Fig. 7 [file 41586_2023_6488_MOESM12_ESM.xlsx]

## Sheet: EDfig7a
ED Fig. 7a
			Beam diameter
			Distance	Diameter of beam	Standard error
			[cm]	[µm]
				1/e^2 diameter
			2.2	181.118	2.96137
			4	231.284	2.76886
			6	238.352	2.74353
			8	301.021	4.24747
			10	367.013	5.40433

## Sheet: EDfig7b
ED Fig. 7b
			Polarization
			Angle	Normalized intensity	Normalized intensity
				[a.u.]	[a.u.]
				Electrically driven above threshold	Optically pumped below threshold
			0	0.03202	0.37255
			10	0.04557	0.35294
			20	0.08744	0.43137
			30	0.21552	0.4902
			40	0.3436	0.68627
			50	0.5197	0.78431
			60	0.65148	0.88235
			70	0.80419	1
			80	0.91995	0.92157
			90	1	1
			100	0.96305	0.94118
			110	0.83251	0.90196
			120	0.73522	0.88235
			130	0.62438	0.7451
			140	0.41256	0.62745
			150	0.2931	0.52941
			160	0.1601	0.52941
			170	0.05665	0.47059
			180	0.0431	0.41176
