# Supplementary material for: Electrically driven organic laser using integrated OLED pumping
Source: Nature. 2023 Sep 27;621(7980):746–52. doi: 10.1038/s41586-023-06488-5 (PMC10533406; doi:10.1038/s41586-023-06488-5)
Supplement: Supplementary file 13 — Source Data Extended Data Fig. 8 [file 41586_2023_6488_MOESM13_ESM.xlsx]

## Sheet: EDfig8a
ED Fig.8a
			Electrically driven laser lifetime
			Number of pulses	Normalized intensity
				[a.u.]
			220	0.9587
			440	0.92024
			660	0.98231
			880	0.92761
			1100	0.91276
			1320	0.92018
			1540	0.92616
			1760	0.8877
			1980	0.89791
			2200	1
			2420	0.89808
			2640	0.90394
			2860	0.89222
			3080	0.91142
			3300	0.90684
			3520	0.93051
			3740	0.87743
			3960	0.91148
			4180	0.88759
			4400	0.9501
			4620	0.87882
			4840	0.91879
			5060	0.91443
			5280	0.89071
			5500	0.90076
			5720	0.87157
			5940	0.88173
			6160	0.84042
			6380	0.86699
			6600	0.87
			6820	0.80046
			7040	0.84494
			7260	0.83439
			7480	0.81352
			7700	0.86532
			7920	0.88055
			8140	0.86699
			8360	0.86091
			8580	0.85806
			8800	0.84187
			9020	0.85359
			9240	0.79867
			9460	0.82569
			9680	0.81084
			9900	0.8033
			10120	0.74866
			10340	0.78399
			10560	0.80637
			10780	0.78712
			11000	0.79019
			11220	0.74866
			11440	0.77992
			11660	0.77233
			11880	0.80029
			12100	0.78109
			12320	0.73666
			12540	0.7102
			12760	0.66884
			12980	0.76954
			13200	0.76351
			13420	0.7457
			13640	0.73515
			13860	0.7486
			14080	0.76937
			14300	0.73549
			14520	0.6967
			14740	0.72946
			14960	0.70272
			15180	0.70579
			15400	0.68654
			15620	0.73828
			15840	0.69675
			16060	0.74715
			16280	0.67443
			16500	0.6823
			16720	0.71768
			16940	0.72192
			17160	0.69234
			17380	0.75318
			17600	0.68207
			17820	0.71913
			18040	0.70155
			18260	0.67766
			18480	0.74118
			18700	0.6497
			18920	0.68648
			19140	0.70579
			19360	0.67749
			19580	0.65684
			19800	0.70574
			20020	0.67761
			20240	0.67454
			20460	0.65388
			20680	0.72505
			20900	0.69558
			21120	0.68196
			21340	0.65662
			21560	0.67314
			21780	0.70406
			22000	0.66276
			22220	0.6526
			22440	0.6895
			22660	0.68793
			22880	0.63161
			23100	0.65383
			23320	0.62866
			23540	0.6555
			23760	0.65695
			23980	0.66884
			24200	0.67158
			24420	0.67627
			24640	0.66868
			24860	0.6881
			25080	0.67325
			25300	0.70127
			25520	0.64942
			25740	0.64523
			25960	0.70004
			26180	0.65405
			26400	0.66583
			26620	0.68062
			26840	0.64339
			27060	0.62888
			27280	0.67766
			27500	0.66572
			27720	0.67766
			27940	0.6569
			28160	0.6435
			28380	0.65109
			28600	0.65394
			28820	0.69407
			29040	0.72633
			29260	0.66728
			29480	0.71149
			29700	0.654
			29920	0.66142
			30140	0.66728
			30360	0.7044
			30580	0.6555
			30800	0.66856
			31020	0.70133
			31240	0.66265
			31460	0.66722
			31680	0.64964
			31900	0.73683
			32120	0.66276
			32340	0.6569
			32560	0.61532
			32780	0.62436
			33000	0.6377
			33220	0.6569
			33440	0.68944
			33660	0.66577
			33880	0.62291
			34100	0.63775
			34320	0.61543
			34540	0.61866
			34760	0.60962
			34980	0.64501
			35200	0.64657
			35420	0.65991
			35640	0.54002
			35860	0.59025
			36080	0.61537
			36300	0.63039
			36520	0.63033
			36740	0.55035
			36960	0.55643
			37180	0.60823
			37400	0.57725
			37620	0.65539
			37840	0.61693
			38060	0.56519
			38280	0.58746
			38500	0.60962
			38720	0.60064
			38940	0.62129
			39160	0.57557
			39380	0.61247
			39600	0.55649
			39820	0.61844
			40040	0.61124
			40260	0.57401
			40480	0.56815
			40700	0.57424
			40920	0.57557
			41140	0.57982
			41360	0.5888
			41580	0.59187
			41800	0.60387
			42020	0.54287
			42240	0.58166
			42460	0.58155
			42680	0.53544
			42900	0.56676
			43120	0.54175
			43340	0.53874
			43560	0.51775
			43780	0.51663
			44000	0.53991
			44220	0.5163
			44440	0.5019
			44660	0.4645
			44880	0.49727
			45100	0.51072
			45320	0.5518
			45540	0.51797
			45760	0.50458
			45980	0.47801
			46200	0.44971
			47300	0.51733
			48400	0.50075
			49500	0.47557
			50600	0.47504
			51700	0.46053
			52800	0.43178
			53900	0.43688
			55000	0.40556
			56100	0.4055
			57200	0.38242
			58300	0.38303
			59400	0.3623
			60500	0.35314
			61600	0.34756
			62700	0.34661
			63800	0.34868
			64900	0.31733
			66000	0.32029
			67100	0.32205
			68200	0.31677
			69300	0.28839
			70400	0.2866
			71500	0.27201
			72600	0.27209
			73700	0.24661
			74800	0.25519
			75900	0.24191
			77000	0.23655
			78100	0.23097
			79200	0.22262
			80300	0.22738
			81400	0.20961
			82500	0.20585
			83600	0.19934
			84700	0.19486
			85800	0.19488
			86900	0.17885
			88000	0.19597
			89100	0.18684
			90200	0.18207
			91300	0.17386
			92400	0.17062
			93500	0.17825
			94600	0.16883
			95700	0.18032

## Sheet: EDfig8b
ED Fig.8b
			Spectrum
			Wavelength	Intensity	Intensity
			[nm]	[a.u.]	[a.u.]
				At the start of the measurement	Near the end of the measurement
			530.023	0	1.2
			530.05	1	1.8
			530.077	2	3
			530.104	0	1.6
			530.131	2	1.8
			530.158	5	2.6
			530.185	2	2.6
			530.212	0	2.4
			530.239	1	1.2
			530.266	3	3
			530.293	0	1.8
			530.32	2	2.4
			530.347	3	2.2
			530.374	0	2.6
			530.401	4	1.2
			530.428	2	2.6
			530.455	1	1.6
			530.482	0	2.4
			530.509	3	2.4
			530.536	6	2.4
			530.563	1	2.2
			530.59	3	2
			530.617	4	2.4
			530.644	2	2.2
			530.671	0	2.4
			530.698	5	1.8
			530.725	2	2.8
			530.752	7	1.6
			530.779	2	2.6
			530.806	2	2.6
			530.833	4	2.8
			530.86	4	2.2
			530.887	3	2
			530.914	3	2.6
			530.941	-1	3.2
			530.968	3	2.6
			530.995	2	1.6
			531.022	1	2.4
			531.049	0	1.8
			531.076	0	2.2
			531.103	6	2
			531.13	3	1.8
			531.157	2	2
			531.184	-2	1.8
			531.211	1	2
			531.238	6	1.6
			531.265	3	2.2
			531.292	4	1.6
			531.319	4	2
			531.346	3	2
			531.373	2	2.4
			531.4	3	1.6
			531.427	3	2.2
			531.453	1	1.6
			531.48	1	2.2
			531.507	5	2.6
			531.534	2	2.6
			531.561	3	3
			531.588	3	1.2
			531.615	3	2
			531.642	2	2.2
			531.669	3	2
			531.696	-1	3.2
			531.723	1	2
			531.75	3	1.8
			531.777	3	2.2
			531.804	5	3.2
			531.831	1	2.2
			531.858	5	2.2
			531.885	3	3.4
			531.912	2	3
			531.939	3	3.2
			531.965	1	2.2
			531.992	2	3.4
			532.019	6	2.4
			532.046	2	2.6
			532.073	5	2.4
			532.1	2	2.4
			532.127	6	2.6
			532.154	4	2.6
			532.181	1	2
			532.208	5	2.8
			532.235	3	2.4
			532.262	4	2.4
			532.289	2	2.2
			532.316	3	2.8
			532.343	3	3
			532.369	2	3.2
			532.396	2	2.6
			532.423	4	2.2
			532.45	2	2.4
			532.477	-1	2.8
			532.504	3	2.4
			532.531	6	1.8
			532.558	7	1.4
			532.585	5	2
			532.612	4	2
			532.639	3	2.2
			532.666	4	2.6
			532.692	3	2.4
			532.719	4	2
			532.746	1	2.2
			532.773	1	2.6
			532.8	4	1.6
			532.827	3	2
			532.854	2	3
			532.881	6	2.8
			532.908	2	3.4
			532.935	0	2.8
			532.961	4	3.4
			532.988	2	2.6
			533.015	4	2.6
			533.042	2	2.8
			533.069	6	2.8
			533.096	4	2.6
			533.123	1	2.6
			533.15	3	3.2
			533.177	1	3
			533.204	4	2.4
			533.23	2	2.6
			533.257	0	2.6
			533.284	2	1.8
			533.311	2	2.4
			533.338	5	2.8
			533.365	3	2.6
			533.392	0	2.8
			533.419	3	2.6
			533.446	1	2.2
			533.472	2	2.6
			533.499	6	2.4
			533.526	2	2.8
			533.553	2	2.4
			533.58	3	2.8
			533.607	3	2.8
			533.634	3	2.8
			533.661	0	3.2
			533.687	4	2.6
			533.714	2	2.8
			533.741	2	3
			533.768	0	3
			533.795	3	2.8
			533.822	1	3
			533.849	3	3
			533.875	0	3.2
			533.902	6	3.2
			533.929	5	2.2
			533.956	5	2.8
			533.983	1	2.8
			534.01	3	2.8
			534.037	5	2
			534.064	3	3.6
			534.09	0	2.4
			534.117	0	2.6
			534.144	3	2.8
			534.171	5	2.8
			534.198	4	2.2
			534.225	0	2.2
			534.251	7	2.4
			534.278	5	2.8
			534.305	8	2.4
			534.332	2	2.4
			534.359	3	2.2
			534.386	2	3.2
			534.413	1	2.8
			534.439	5	2.6
			534.466	3	2.4
			534.493	3	2.4
			534.52	3	2.4
			534.547	4	2.4
			534.574	1	2.4
			534.6	1	1.8
			534.627	3	2.6
			534.654	2	3.2
			534.681	5	2.2
			534.708	5	1.6
			534.735	4	2.6
			534.761	3	2
			534.788	6	1.6
			534.815	5	2.6
			534.842	0	2
			534.869	0	1.6
			534.896	3	2
			534.922	5	1.6
			534.949	2	1.8
			534.976	2	2.8
			535.003	5	2
			535.03	1	2
			535.057	1	2.2
			535.083	3	2
			535.11	3	2.4
			535.137	2	2.2
			535.164	1	2.8
			535.191	3	1.4
			535.217	4	2.8
			535.244	0	1.8
			535.271	-3	1.6
			535.298	3	2
			535.325	2	2.4
			535.352	1	2.4
			535.378	1	2
			535.405	3	1.8
			535.432	5	1.2
			535.459	4	2.6
			535.486	5	1.6
			535.512	0	1.8
			535.539	4	1.8
			535.566	3	2.4
			535.593	1	2.2
			535.62	4	2.2
			535.646	1	1.8
			535.673	2	1.4
			535.7	1	2.2
			535.727	1	2.8
			535.754	-1	1
			535.78	3	1.8
			535.807	1	2
			535.834	1	1.8
			535.861	3	2.2
			535.887	3	1.6
			535.914	2	2.4
			535.941	4	1.8
			535.968	3	2.2
			535.995	1	1.6
			536.021	2	1.6
			536.048	5	1.4
			536.075	5	2.8
			536.102	3	2.2
			536.129	0	2
			536.155	3	2.4
			536.182	1	1.8
			536.209	4	1.8
			536.236	2	1.6
			536.262	1	2.2
			536.289	2	2
			536.316	4	2
			536.343	4	2.4
			536.369	1	2.6
			536.396	2	2.2
			536.423	3	2.4
			536.45	0	1.6
			536.477	5	2.4
			536.503	0	2.4
			536.53	4	2.6
			536.557	4	2.4
			536.584	2	1.8
			536.61	4	1.4
			536.637	2	2.6
			536.664	5	2.2
			536.691	4	2.6
			536.717	5	2.2
			536.744	3	2.6
			536.771	1	1.6
			536.798	7	2.2
			536.824	4	2.6
			536.851	2	2
			536.878	3	1.4
			536.905	2	1.8
			536.931	1	2.2
			536.958	1	1.8
			536.985	1	1.2
			537.012	4	1.6
			537.038	2	2.4
			537.065	3	2.2
			537.092	3	2.4
			537.119	6	2.4
			537.145	2	2.4
			537.172	2	2
			537.199	3	1.2
			537.226	5	2.8
			537.252	3	1.8
			537.279	4	2.6
			537.306	3	2.6
			537.332	1	2.8
			537.359	5	2.8
			537.386	5	2.4
			537.413	1	2.6
			537.439	5	3.4
			537.466	2	3
			537.493	2	3.2
			537.52	4	3
			537.546	5	3.2
			537.573	1	3.4
			537.6	6	3
			537.626	3	2.8
			537.653	5	2.4
			537.68	2	3.2
			537.707	1	3.2
			537.733	6	3
			537.76	2	3.8
			537.787	4	3.6
			537.813	1	4.2
			537.84	4	4.4
			537.867	5	4
			537.894	3	3.6
			537.92	4	3.8
			537.947	2	3.4
			537.974	6	4.2
			538	4	4
			538.027	6	4.4
			538.054	4	3.6
			538.08	5	4.8
			538.107	6	3.4
			538.134	5	4.2
			538.161	7	4.2
			538.187	4	4.2
			538.214	5	4.6
			538.241	6	4.6
			538.267	8	4.2
			538.294	5	4.2
			538.321	6	4.4
			538.347	6	4.2
			538.374	3	4.6
			538.401	6	4.2
			538.428	3	4.2
			538.454	3	4.8
			538.481	8	4.8
			538.508	5	4
			538.534	9	4.2
			538.561	7	4.4
			538.588	7	5.4
			538.614	8	5.2
			538.641	5	5.2
			538.668	3	4.4
			538.694	6	5.6
			538.721	9	5.8
			538.748	8	5.4
			538.774	5	5.6
			538.801	5	5.6
			538.828	7	5.6
			538.854	6	5.6
			538.881	5	6.2
			538.908	8	6
			538.934	10	6
			538.961	7	6.4
			538.988	8	6.8
			539.014	7	5.8
			539.041	7	5.8
			539.068	6	6.4
			539.094	4	5.8
			539.121	13	7
			539.148	10	6.8
			539.174	5	6.2
			539.201	10	6.8
			539.228	6	7.6
			539.254	8	6.6
			539.281	7	7.6
			539.308	8	8
			539.334	11	8
			539.361	8	7.6
			539.388	7	6
			539.414	8	7.6
			539.441	10	7
			539.468	5	8.2
			539.494	9	8.2
			539.521	12	9
			539.547	9	8
			539.574	7	8.4
			539.601	10	8.2
			539.627	10	8.6
			539.654	11	9.6
			539.681	10	8.8
			539.707	10	10
			539.734	11	10.4
			539.761	9	8.8
			539.787	9	9.8
			539.814	10	10.4
			539.84	10	10.4
			539.867	13	10.6
			539.894	16	9.8
			539.92	11	10
			539.947	10	7.6
			539.974	12	8.6
			540	8	8.4
			540.027	8	8.6
			540.053	10	7.6
			540.08	9	7.4
			540.107	9	6.6
			540.133	10	6.6
			540.16	10	5.6
			540.187	7	5
			540.213	4	3.2
			540.24	2	3.2
			540.266	2	2.2
			540.293	4	2.4
			540.32	4	2.8
			540.346	1	2.8
			540.373	4	3.4
			540.399	2	2.8
			540.426	4	2.6
			540.453	4	3.2
			540.479	5	2.8
			540.506	2	2.6
			540.533	3	3
			540.559	3	3.2
			540.586	2	3.2
			540.612	2	3
			540.639	1	2.8
			540.666	2	2.4
			540.692	5	3.2
			540.719	7	2.8
			540.745	5	2.6
			540.772	2	2
			540.798	0	3
			540.825	4	3
			540.852	6	1.8
			540.878	8	1.4
			540.905	2	2.6
			540.931	4	3
			540.958	2	3
			540.985	1	2.8
			541.011	7	2.4
			541.038	2	2.8
			541.064	-1	3.4
			541.091	6	1.2
			541.118	1	2.2
			541.144	6	2
			541.171	3	2.2
			541.197	3	3
			541.224	5	2.8
			541.25	4	2.4
			541.277	1	3.4
			541.304	4	2.6
			541.33	4	2.6
			541.357	0	3
			541.383	5	2.6
			541.41	1	3.2
			541.436	3	2.6
			541.463	4	2.8
			541.49	3	2.8
			541.516	2	3
			541.543	5	2.6
			541.569	2	3.4
			541.596	5	3.4
			541.622	1	3.2
			541.649	3	3
			541.675	4	3
			541.702	3	3.2
			541.729	7	4.4
			541.755	13	5.8
			541.782	30	9.4
			541.808	74	9
			541.835	81	6.6
			541.861	53	4
			541.888	24	2
			541.914	5	2
			541.941	4	3
			541.968	5	3
			541.994	3	2.8
			542.021	3	2.6
			542.047	2	2.4
			542.074	4	3
			542.1	5	3.2
			542.127	4	2.8
			542.153	3	2.8
			542.18	2	2.8
			542.206	5	2.2
			542.233	3	1.8
			542.259	5	3.2
			542.286	0	2.2
			542.313	4	2.2
			542.339	3	1.8
			542.366	6	2.6
			542.392	2	2
			542.419	3	2.4
			542.445	4	2
			542.472	6	2
			542.498	3	2.2
			542.525	-1	1.4
			542.551	4	1.4
			542.578	2	2
			542.604	4	1.8
			542.631	4	2.4
			542.657	2	2
			542.684	4	2.4
			542.71	3	2.2
			542.737	1	2
			542.763	1	2.6
			542.79	4	2.2
			542.816	3	2
			542.843	1	2.6
			542.869	3	2
			542.896	6	1.2
			542.922	1	2.2
			542.949	1	1.8
			542.975	2	2.6
			543.002	7	2
			543.028	2	1.6
			543.055	1	1.8
			543.081	1	1.8
			543.108	2	2.6
			543.134	5	2.2
			543.161	4	2
			543.187	4	1.6
			543.214	4	3
			543.24	3	2
			543.267	2	1.6
			543.293	2	1.6
			543.32	2	2
			543.346	3	2.4
			543.373	3	1.4
			543.399	4	2.4
			543.426	6	1.8
			543.452	3	2.2
			543.479	4	2
			543.505	2	2.8
			543.532	3	1.4
			543.558	2	2
			543.585	2	2.4
			543.611	4	2
			543.638	3	1.8
			543.664	-1	2
			543.691	-1	1.8
			543.717	-1	2.4
			543.744	3	2.2
			543.77	2	2
			543.797	2	1.6
			543.823	1	2
			543.849	3	1.6
			543.876	2	1.2
			543.902	5	1.4
			543.929	3	2.8
			543.955	4	1.8
			543.982	4	1.8
			544.008	3	2.2
			544.035	2	1.8
			544.061	2	2.2
			544.088	0	1.4
			544.114	1	2.2
			544.141	1	1.8
			544.167	1	2.4
			544.193	2	1.6
			544.22	1	2.2
			544.246	3	1.6
			544.273	2	1.8
			544.299	2	2
			544.326	2	2.2
			544.352	2	2.2
			544.379	4	2.6
			544.405	4	2
			544.431	2	2.8
			544.458	3	2
			544.484	4	1.8
			544.511	3	2.4
			544.537	4	2.4
			544.564	1	1.6
			544.59	1	2.4
			544.617	4	1.8
			544.643	2	2.6
			544.669	2	2.2
			544.696	4	2.4
			544.722	3	2.4
			544.749	4	2
			544.775	6	1.8
			544.802	3	2.2
			544.828	3	2.6
			544.854	3	2.8
			544.881	3	2.2
			544.907	4	2.4
			544.934	4	1.8
			544.96	0	2
			544.987	4	1.8
			545.013	5	2
			545.039	5	2.2
			545.066	1	1.8
			545.092	3	2
			545.119	0	2.4
			545.145	2	2.2
			545.171	1	2.4
			545.198	3	2.8
			545.224	2	2.4
			545.251	2	2.4
			545.277	2	2.2
			545.304	2	2.4
			545.33	1	2.4
			545.356	0	2.6
			545.383	4	3.2
			545.409	3	2.2
			545.436	2	2.6
			545.462	1	2.2
			545.488	6	2.8
			545.515	3	2.4
			545.541	3	1.8
			545.568	1	2.2
			545.594	2	2.2
			545.62	3	2.4
			545.647	4	2.6
			545.673	3	2.4
			545.7	2	2.4
			545.726	5	2.6
			545.752	3	2.8
			545.779	5	3.4
			545.805	5	2.6
			545.831	4	2.4
			545.858	7	3
			545.884	3	3.4
			545.911	4	2.2
			545.937	3	2
			545.963	5	2.8
			545.99	4	2.8
			546.016	4	2.4
			546.042	2	2.8
			546.069	4	2
			546.095	3	1.6
			546.122	4	2.4
			546.148	2	2.8
			546.174	3	2.6
			546.201	0	2.8
			546.227	-1	2.4
			546.253	4	2.4
			546.28	6	2.6
			546.306	1	1.8
			546.333	4	2.6
			546.359	6	1.8
			546.385	5	2.8
			546.412	2	2.8
			546.438	-1	2.4
			546.464	5	2.4
			546.491	1	2.6
			546.517	2	3
			546.543	3	3.2
			546.57	1	2.4
			546.596	3	3
			546.623	6	2.6
			546.649	0	2.4
			546.675	5	2.2
			546.702	1	2
			546.728	3	2.6
			546.754	2	2.6
			546.781	4	3
			546.807	3	2.2
			546.833	3	2.2
			546.86	3	1.8
			546.886	4	2.6
			546.912	1	2.6
			546.939	4	2.8
			546.965	1	2.6
			546.991	3	2.8
			547.018	2	3.4
			547.044	3	2.4
			547.07	4	2.6
			547.097	3	2.8
			547.123	3	2.6
			547.149	3	2.8
			547.176	4	2.4
			547.202	1	3.2
			547.228	4	3
			547.255	7	2.8
			547.281	2	2.8
			547.307	3	2.6
			547.334	4	2.8
			547.36	4	2.4
			547.386	6	2.8
			547.413	4	2.8
			547.439	3	3
			547.465	2	3
			547.492	5	2.8
			547.518	3	3
			547.544	3	2.6
			547.57	0	3
			547.597	3	2.8
			547.623	8	2.8
			547.649	6	3.2
			547.676	4	2.6
			547.702	5	2
			547.728	4	2
			547.755	3	2.6
			547.781	2	2.4
			547.807	3	2.4
			547.834	5	3
			547.86	5	2.6
			547.886	5	3
			547.912	1	3.2
			547.939	2	3
			547.965	4	2.4
			547.991	7	2.6
			548.018	1	2
			548.044	6	2.4
			548.07	-11	0.2
			548.096	4	2.8
			548.123	6	2.2
			548.149	3	2.4
			548.175	2	3
			548.202	3	2
			548.228	3	2.4
			548.254	2	2.2
			548.28	2	2.4
			548.307	3	2.4
			548.333	4	2.2
			548.359	1	2.4
			548.386	4	2.6
			548.412	3	1.6
			548.438	-1	3.2
			548.464	3	2.4
			548.491	1	2.8
			548.517	5	2.8
			548.543	4	2.4
			548.569	4	1.6
			548.596	3	2.4
			548.622	4	2.6
			548.648	0	2.6
			548.675	3	1.6
			548.701	1	1.6
			548.727	5	2
			548.753	3	3
			548.78	4	2.2
			548.806	1	3
			548.832	3	2.4
			548.858	3	2.6
			548.885	4	2.4
			548.911	0	2.4
			548.937	2	2.4
			548.963	3	2
			548.99	-2	2.4
			549.016	2	2.4
			549.042	2	2.4
			549.068	1	1.6
			549.095	4	1.4
			549.121	2	1.8
			549.147	5	2.4
			549.173	3	2
			549.2	1	2
			549.226	2	2.8
			549.252	0	1.8
			549.278	5	1.6
			549.305	5	1.6
			549.331	5	2
			549.357	1	2.6
			549.383	3	1.8
			549.41	2	2.6
			549.436	3	1.6
			549.462	2	2.6
			549.488	2	1.6
			549.514	2	2.2
			549.541	2	1
			549.567	3	1.8
			549.593	3	2.6
			549.619	1	2.2
			549.646	0	2
			549.672	3	1.6
			549.698	3	2.2
			549.724	2	1.8
			549.75	2	2
			549.777	3	2
			549.803	4	1.8
			549.829	2	2.6
			549.855	-1	1.8
			549.882	1	1.6
			549.908	5	1.6
			549.934	1	1.4
			549.96	2	1.6
			549.986	3	1.6
			550.013	2	2

## Sheet: EDfig8c
ED Fig.8c
			OLED lifetime
			Number of pulses	Normalized intensity
				[a.u.]
			60	1
			170	0.99936
			280	0.99534
			390	0.99701
			500	1.00154
			620	0.99829
			730	0.99717
			840	0.99399
			960	0.99563
			1070	0.9977
			1180	0.99461
			1580	0.99634
			1990	0.9904
			2390	0.98878
			2800	0.98553
			3200	0.98532
			3610	0.98517
			4020	0.98128
			4420	0.99358
			4830	0.98653
			5230	0.98577
			5640	0.97472
			6040	0.97766
			6460	0.98111
			6860	0.98168
			7270	0.97717
			7680	0.98268
			8080	0.97847
			8490	0.97595
			8900	0.97769
			9300	0.97719
			9710	0.97911
			10120	0.97106
			10520	0.97838
			10930	0.9764
			11340	0.97096
			11750	0.9717
			12160	0.97294
			12560	0.97417
			12970	0.97384
			13380	0.96897
			13790	0.97579
			14200	0.96711
			14610	0.96714
			15020	0.9688
			15430	0.96913
			15840	0.97011
			16250	0.96486
			16660	0.96659
			17070	0.9649
			17480	0.96407
			17900	0.96429
			18320	0.96469
			18740	0.96322
			19160	0.96058
			19590	0.96474
			20010	0.95875
			20430	0.95958
			20850	0.96201
			21280	0.96317
			21700	0.95412
			22120	0.96082
			22550	0.95659
			22970	0.96008
			23400	0.95459
			23820	0.95987
			24250	0.95961
			24680	0.95079
			25110	0.95362
			25540	0.9554
			25970	0.95248
			26400	0.94944
			26830	0.95466
			27260	0.95229
			27690	0.9473
			28120	0.94661
			28560	0.94478
			28990	0.95279
			29420	0.95447
			29850	0.94751
			30280	0.94725
			30720	0.94668
			31150	0.95181
			31590	0.94592
			32020	0.93905
			32450	0.94609
			32890	0.9444
			33330	0.93889
			33760	0.94549
			34200	0.94694
			34630	0.94283
			35070	0.94532
			35510	0.94038
			35950	0.93993
			36390	0.94366
			36830	0.94057
			37260	0.93891
			37700	0.93791
			38150	0.93891
			38590	0.94537
			39030	0.93499
			39470	0.93744
			39910	0.93401
			40350	0.93285
			40790	0.93508
			41240	0.93639
			41680	0.93254
			42120	0.93123
			42570	0.93283
			43010	0.9275
			43460	0.92857
			43900	0.93304
			44350	0.93302
			44790	0.93017
			45240	0.92917
			45690	0.92263
			46140	0.92537
			46580	0.93226
			47030	0.92746
			47480	0.92964
			47930	0.92615
			48380	0.92955
			48830	0.92748
			49280	0.92955
			49730	0.92346
			50180	0.92786
			50630	0.92948
			51090	0.92532
			51540	0.92468
			51990	0.92313
			52450	0.92456
			52900	0.92014
			53350	0.91581
			53810	0.91712
			54270	0.9219
			54730	0.92546
			55180	0.917
			55650	0.92114
			56110	0.9189
			56570	0.91572
			57020	0.91175
			57480	0.9199
			57940	0.91883
			58400	0.91004
			58860	0.91845
			59310	0.91726
			59770	0.91061
			60230	0.90267
			60690	0.91327
			61150	0.92225
			61610	0.91196
			62070	0.91127
			62530	0.90902
			63000	0.91574
			63460	0.91025
			63920	0.90883
			64380	0.90861
			64840	0.91346
			65310	0.90776
			65770	0.90683
			66240	0.90381
			66710	0.90519
			67170	0.90531
			67640	0.91189
			68110	0.91173
			68580	0.9026
			69050	0.90667
			69510	0.90697
			69980	0.90348
			70450	0.90586
			70920	0.90811
			71390	0.90244
			71850	0.906
			72320	0.90355
			72800	0.89989
			73270	0.89918
			73740	0.90101
			74210	0.90149
			74680	0.89937
			75160	0.89918
			75630	0.89554
			76100	0.90246
			76570	0.90241
			77040	0.90236
			77510	0.90493
			77990	0.89526
			78480	0.89861
			78950	0.90324
			79420	0.8978
			79900	0.89704
			80370	0.90065
			80850	0.89305
			81320	0.90037
			81800	0.89079
			82300	0.88972
			82780	0.895
			83270	0.89383
			83750	0.89616
			84230	0.89162
			84710	0.89445
			85190	0.89091
			85670	0.89257
			86160	0.89395
			86640	0.8921
			87120	0.88369
			87600	0.89132
			88080	0.88514
			88570	0.88716
			89050	0.88758
			89540	0.89051
			90020	0.88621
			90510	0.88832
			91010	0.88191
			91500	0.88768
			91990	0.89096
			92470	0.88892
			92970	0.88136
			93460	0.88224
			93950	0.88518
			94440	0.88388
			94940	0.8863
			95430	0.88697
			95920	0.87993
			96420	0.88153
