# Supplementary material for: Electrically driven organic laser using integrated OLED pumping
Source: Nature. 2023 Sep 27;621(7980):746–52. doi: 10.1038/s41586-023-06488-5 (PMC10533406; doi:10.1038/s41586-023-06488-5)
Supplement: Supplementary file 14 — Source Data Extended Data Fig. 10 [file 41586_2023_6488_MOESM14_ESM.xlsx]

## Sheet: Ext. Data Fig.10d
			Short contdition			Open contdition
			Driver voltage	Peak current		Driver voltage	Peak current
			[V]	[A]		[V]	[A]
			20	15.454		20	2.4428
			25	18.855		25	3.0141
			20	15.337		20	2.4568
			30	22.996		30	3.6849
			25	18.946		25	3.0411
			35	25.898		35	4.2005
			30	22.731		30	3.6165
			40	29.794		40	4.92
			35	25.922		35	4.1769
			45	33.149		45	5.4039
			40	29.77		40	4.8711
			50	36.506		50	5.986
			45	32.838		45	5.4302
			55	39.823		55	6.6316
			50	36.534		50	5.9929
			60	43.377		60	7.1743
			55	39.782		55	6.5809
			65	46.937		65	7.714
			60	43.469		60	7.2046
			70	50.048		70	8.328
			65	46.65		65	7.7584

## Sheet: Ext. Data Fig.10e
			Short condition		Open condition
			Time	Normalized current	Time	Normalized current
			[ns]	[a. u.]	[ns]	[a. u.]
			-221.6	0	-221.2	0
			-221.4	0.0241	-221	-0.0111
			-221.2	0.01157	-220.8	-0.01378
			-221	0.00434	-220.6	0.0199
			-220.8	-0.00313	-220.4	-0.0023
			-220.6	0.000241022	-220.2	0.02143
			-220.4	0.01784	-220	-0.03062
			-220.2	0	-219.8	-0.00574
			-220	0.01133	-219.6	0.00459
			-219.8	0.00289	-219.4	0.02755
			-219.6	0.00434	-219.2	-0.00344
			-219.4	0.01446	-219	0.01607
			-219.2	0.0053	-218.8	-0.01033
			-219	0.01229	-218.6	0.01378
			-218.8	0.00265	-218.4	0.00459
			-218.6	0.00699	-218.2	0.00957
			-218.4	0.0106	-218	0.01722
			-218.2	0.0053	-217.8	0.01607
			-218	0.01253	-217.6	-0.00574
			-217.8	0.00386	-217.4	0.02602
			-217.6	-0.00313	-217.2	-0.01607
			-217.4	-0.00482	-217	-0.000382702
			-217.2	-0.00482	-216.8	0.00995
			-217	0.00241	-216.6	0.0222
			-216.8	0.01639	-216.4	0.00612
			-216.6	0.00603	-216.2	0.0287
			-216.4	0.01277	-216	-0.02755
			-216.2	0.01735	-215.8	-0.01263
			-216	0.00868	-215.6	0.00842
			-215.8	-0.00482	-215.4	0.01339
			-215.6	0.000964088	-215.2	0.0222
			-215.4	0.01205	-215	-0.00574
			-215.2	0.0106	-214.8	-0.02105
			-215	0.01567	-214.6	0.000382702
			-214.8	0.01687	-214.4	0.01531
			-214.6	0.0041	-214.2	-0.000765404
			-214.4	-0.00241	-214	-0.00268
			-214.2	-0.00434	-213.8	0.01684
			-214	0.00169	-213.6	0.00459
			-213.8	-0.00603	-213.4	-0.000765404
			-213.6	0.0147	-213.2	-0.01722
			-213.4	0.01591	-213	-0.01531
			-213.2	0.01133	-212.8	-0.01454
			-213	0.00844	-212.6	0.00765
			-212.8	-0.00313	-212.4	-0.00536
			-212.6	0.00723	-212.2	-0.0176
			-212.4	0.01109	-212	0.00804
			-212.2	0.000723066	-211.8	0.00421
			-212	0.00578	-211.6	-0.02564
			-211.8	-0.00362	-211.4	-0.01416
			-211.6	0.00795	-211.2	0.01569
			-211.4	-0.00121	-211	0.00498
			-211.2	-0.00482	-210.8	0.00689
			-211	0.03591	-210.6	-0.00574
			-210.8	0.02	-210.4	-0.0111
			-210.6	0.01543	-210.2	0.0088
			-210.4	0.02314	-210	0.0199
			-210.2	0.01133	-209.8	0.00498
			-210	0.00386	-209.6	-0.0287
			-209.8	0.0053	-209.4	-0.01301
			-209.6	0.000482044	-209.2	-0.02717
			-209.4	0.01639	-209	-0.01072
			-209.2	-0.00217	-208.8	0.01186
			-209	-0.00313	-208.6	0.02334
			-208.8	0.00627	-208.4	0
			-208.6	0.0053	-208.2	0.02411
			-208.4	0.00458	-208	-0.01301
			-208.2	0.00868	-207.8	-0.00689
			-208	0.0041	-207.6	0.01072
			-207.8	0.00458	-207.4	-0.02028
			-207.6	0.01422	-207.2	0.01301
			-207.4	0.0053	-207	0.02411
			-207.2	0.00771	-206.8	-0.00765
			-207	0.00241	-206.6	0.01799
			-206.8	0.00892	-206.4	0.00459
			-206.6	0.00651	-206.2	-0.00191
			-206.4	0.000241022	-206	-0.01684
			-206.2	0.01109	-205.8	0.03023
			-206	-0.0053	-205.6	0.00383
			-205.8	-0.00362	-205.4	0.03176
			-205.6	0.01663	-205.2	-0.00574
			-205.4	-0.02	-205	0.02143
			-205.2	0.0053	-204.8	0.00498
			-205	0.02266	-204.6	0.02602
			-204.8	0.0094	-204.4	0.00574
			-204.6	0.01422	-204.2	-0.00612
			-204.4	0.000482044	-204	0.000382702
			-204.2	0.00651	-203.8	-0.00268
			-204	0.00844	-203.6	0.02143
			-203.8	0.01302	-203.4	0.00727
			-203.6	0.02362	-203.2	-0.00191
			-203.4	0.02434	-203	-0.02143
			-203.2	0.00386	-202.8	-0.00383
			-203	-0.01085	-202.6	0.01454
			-202.8	-0.00554	-202.4	0.04363
			-202.6	-0.00193	-202.2	0.00842
			-202.4	0.00169	-202	-0.00612
			-202.2	0.00386	-201.8	-0.000382702
			-202	0.02386	-201.6	0.02181
			-201.8	0.00771	-201.4	0.00842
			-201.6	0.00771	-201.2	-0.03176
			-201.4	0.01302	-201	0.01722
			-201.2	-0.00603	-200.8	-0.00383
			-201	0.000964088	-200.6	-0.01531
			-200.8	0.02266	-200.4	-0.01033
			-200.6	0.00964	-200.2	0.00536
			-200.4	0.01928	-200	-0.01378
			-200.2	0.01976	-199.8	-0.00153
			-200	0.00121	-199.6	-0.02449
			-199.8	-0.01109	-199.4	0.00727
			-199.6	0.01133	-199.2	0.00689
			-199.4	0.01494	-199	0.00115
			-199.2	0.00747	-198.8	-0.03138
			-199	0.02338	-198.6	0.01493
			-198.8	-0.00362	-198.4	-0.01875
			-198.6	-0.01639	-198.2	-0.000382702
			-198.4	0.0041	-198	0.0333
			-198.2	-0.00193	-197.8	0.00344
			-198	0.00916	-197.6	0.00536
			-197.8	0.01422	-197.4	0.00268
			-197.6	0.00723	-197.2	0.01684
			-197.4	0.00916	-197	0.01186
			-197.2	0.01663	-196.8	-0.00612
			-197	-0.00386	-196.6	-0.01914
			-196.8	-0.000241022	-196.4	-0.01416
			-196.6	0.00964	-196.2	-0.00459
			-196.4	0.00313	-196	0.00498
			-196.2	0.01253	-195.8	0.00498
			-196	0.01109	-195.6	-0.00842
			-195.8	0.01036	-195.4	0.01531
			-195.6	0.02531	-195.2	0.02143
			-195.4	0.02507	-195	-0.01339
			-195.2	0.00506	-194.8	0.00344
			-195	0.00121	-194.6	-0.0088
			-194.8	0.00723	-194.4	-0.00153
			-194.6	-0.000723066	-194.2	-0.000382702
			-194.4	0.00844	-194	0.00306
			-194.2	-0.00217	-193.8	0.00459
			-194	-0.000723066	-193.6	-0.01033
			-193.8	0.00554	-193.4	0.03406
			-193.6	0.00458	-193.2	0.01148
			-193.4	-0.00578	-193	0.01569
			-193.2	0.00723	-192.8	-0.000765404
			-193	0.00675	-192.6	-0.02794
			-192.8	-0.00892	-192.4	-0.01952
			-192.6	0.00121	-192.2	0.01378
			-192.4	-0.00892	-192	0.01454
			-192.2	-0.00362	-191.8	0.01301
			-192	0.00554	-191.6	-0.00191
			-191.8	0.01109	-191.4	-0.01952
			-191.6	0.0106	-191.2	-0.00651
			-191.4	0.00169	-191	0.000382702
			-191.2	-0.00554	-190.8	-0.01148
			-191	0.01543	-190.6	-0.01225
			-190.8	0.01832	-190.4	-0.01952
			-190.6	0.0106	-190.2	-0.00268
			-190.4	0.02025	-190	0.00306
			-190.2	0.01615	-189.8	0.00344
			-190	0.00434	-189.6	-0.01493
			-189.8	0.02434	-189.4	-0.00344
			-189.6	-0.00337	-189.2	0.02832
			-189.4	-0.00892	-189	0.00995
			-189.2	-0.00121	-188.8	-0.03176
			-189	0.0053	-188.6	0.01722
			-188.8	-0.000723066	-188.4	-0.00842
			-188.6	0.00145	-188.2	-0.00306
			-188.4	0.02	-188	-0.00651
			-188.2	0.02555	-187.8	0.00498
			-188	0.03278	-187.6	-0.0023
			-187.8	0.02242	-187.4	0.01493
			-187.6	0.000723066	-187.2	0.00268
			-187.4	0.00241	-187	0.01722
			-187.2	-0.00554	-186.8	0.01684
			-187	0.01639	-186.6	0.02373
			-186.8	0.02434	-186.4	-0.00612
			-186.6	0.0106	-186.2	0.01799
			-186.4	0.00651	-186	0.0398
			-186.2	0.01109	-185.8	0.00459
			-186	0.01181	-185.6	0.02334
			-185.8	0.01663	-185.4	0.02717
			-185.6	0.01302	-185.2	0.00995
			-185.4	0.01398	-185	0.02449
			-185.2	0.00651	-184.8	0.02449
			-185	-0.00988	-184.6	-0.01072
			-184.8	-0.00386	-184.4	-0.00268
			-184.6	0.01012	-184.2	0.01454
			-184.4	0.01591	-184	-0.00153
			-184.2	0.01277	-183.8	-0.02296
			-184	0.00337	-183.6	-0.01186
			-183.8	0.01759	-183.4	-0.00612
			-183.6	-0.00362	-183.2	-0.01875
			-183.4	0.01133	-183	0.00421
			-183.2	0.000482044	-182.8	0.01378
			-183	0.00241	-182.6	-0.00498
			-182.8	0.0041	-182.4	0.02373
			-182.6	-0.00578	-182.2	0.03483
			-182.4	0.01663	-182	0.00153
			-182.2	0.01133	-181.8	0.00842
			-182	0.01976	-181.6	-0.02564
			-181.8	0.00916	-181.4	0.02334
			-181.6	-0.00217	-181.2	-0.000765404
			-181.4	0.01639	-181	0.00268
			-181.2	0.0135	-180.8	0.00306
			-181	0.01036	-180.6	-0.01646
			-180.8	0.01326	-180.4	-0.000382702
			-180.6	0.00217	-180.2	0.02028
			-180.4	-0.00337	-180	0.01263
			-180.2	0.01904	-179.8	0
			-180	0.01277	-179.6	0.000382702
			-179.8	0.00482	-179.4	0.02602
			-179.6	-0.00554	-179.2	-0.00651
			-179.4	0.0188	-179	0.00191
			-179.2	-0.0041	-178.8	-0.01378
			-179	0.00747	-178.6	-0.000382702
			-178.8	0.01302	-178.4	-0.01493
			-178.6	-0.0053	-178.2	-0.00383
			-178.4	0.01302	-178	-0.0176
			-178.2	0.00627	-177.8	-0.00191
			-178	0.00627	-177.6	-0.03597
			-177.8	0.00699	-177.4	-0.00153
			-177.6	0.01784	-177.2	-0.01416
			-177.4	0.00482	-177	0.0023
			-177.2	0.01229	-176.8	0.02028
			-177	0.01904	-176.6	-0.02296
			-176.8	-0.00241	-176.4	0.00191
			-176.6	0.00386	-176.2	0.01684
			-176.4	0.000723066	-176	0
			-176.2	0.02675	-175.8	-0.00689
			-176	0.01446	-175.6	-0.0023
			-175.8	0.00819	-175.4	0.00689
			-175.6	0.01085	-175.2	-0.01531
			-175.4	0.00554	-175	0.01875
			-175.2	0.00844	-174.8	0.0023
			-175	0.00771	-174.6	0.00804
			-174.8	0.00482	-174.4	-0.00842
			-174.6	0.00506	-174.2	0.00498
			-174.4	0.01615	-174	-0.00421
			-174.2	0.01181	-173.8	-0.01033
			-174	0.000964088	-173.6	-0.00842
			-173.8	0.00747	-173.4	0.01186
			-173.6	0.01205	-173.2	-0.00115
			-173.4	0.00988	-173	0.03674
			-173.2	0.000482044	-172.8	0.01301
			-173	-0.00145	-172.6	0.0176
			-172.8	0.0041	-172.4	0.00651
			-172.6	0.0053	-172.2	-0.01378
			-172.4	0.00434	-172	0
			-172.2	0.0053	-171.8	0.01033
			-172	0.000482044	-171.6	0.00536
			-171.8	0.00868	-171.4	-0.00268
			-171.6	0.00482	-171.2	-0.02794
			-171.4	0.02362	-171	0.00842
			-171.2	0.00265	-170.8	-0.01454
			-171	0.00482	-170.6	-0.0111
			-170.8	0.00169	-170.4	-0.01569
			-170.6	0.00434	-170.2	-0.00268
			-170.4	0.000482044	-170	-0.01875
			-170.2	0.00578	-169.8	-0.00689
			-170	0.00651	-169.6	-0.01684
			-169.8	-0.00265	-169.4	-0.01263
			-169.6	0.00121	-169.2	0.01225
			-169.4	0.0094	-169	0.02449
			-169.2	-0.01205	-168.8	-0.02373
			-169	-0.00241	-168.6	-0.000382702
			-168.8	0.01639	-168.4	-0.01225
			-168.6	0.000482044	-168.2	0.000382702
			-168.4	0.01784	-168	0.00957
			-168.2	0.01036	-167.8	0.000765404
			-168	0.00988	-167.6	0.000765404
			-167.8	0.00386	-167.4	0.01722
			-167.6	0.00988	-167.2	-0.00651
			-167.4	0.01181	-167	0.02909
			-167.2	0.01326	-166.8	0.01033
			-167	0.00217	-166.6	0.00765
			-166.8	0.01398	-166.4	0.00536
			-166.6	0.01711	-166.2	0.0287
			-166.4	0.01494	-166	-0.00727
			-166.2	0.00386	-165.8	0.00727
			-166	-0.000482044	-165.6	0.01646
			-165.8	0.00145	-165.4	0.00651
			-165.6	-0.00169	-165.2	0.00995
			-165.4	0.02338	-165	0.02641
			-165.2	0.01687	-164.8	-0.01875
			-165	-0.00747	-164.6	0.00306
			-164.8	0.00506	-164.4	-0.00306
			-164.6	0.01759	-164.2	-0.00153
			-164.4	0.01976	-164	-0.01416
			-164.2	0.01012	-163.8	0.01837
			-164	0.01157	-163.6	-0.00306
			-163.8	0.00627	-163.4	0.00153
			-163.6	0.01711	-163.2	0.01531
			-163.4	0.00554	-163	0.01569
			-163.2	-0.00723	-162.8	0.00536
			-163	0.02531	-162.6	0.01263
			-162.8	0.00964	-162.4	-0.00574
			-162.6	-0.0053	-162.2	-0.01072
			-162.4	0.00434	-162	0.01148
			-162.2	0.00169	-161.8	0.01607
			-162	0.00386	-161.6	-0.00765
			-161.8	0.01567	-161.4	0.03215
			-161.6	0.00699	-161.2	-0.00191
			-161.4	0.01181	-161	0.01416
			-161.2	0.00145	-160.8	0
			-161	-0.00723	-160.6	0.00842
			-160.8	0.00892	-160.4	0.01722
			-160.6	0.00362	-160.2	-0.00727
			-160.4	0.01277	-160	-0.00536
			-160.2	0.00892	-159.8	-0.00842
			-160	0.00723	-159.6	-0.00115
			-159.8	0.01518	-159.4	0.01148
			-159.6	0.00193	-159.2	-0.00918
			-159.4	0.00844	-159	0.0199
			-159.2	-0.00169	-158.8	0.01225
			-159	0.00675	-158.6	-0.01148
			-158.8	0.01808	-158.4	-0.00459
			-158.6	-0.01446	-158.2	0.00498
			-158.4	-0.00506	-158	-0.000765404
			-158.2	0.0147	-157.8	0.00612
			-158	0.000964088	-157.6	0.00689
			-157.8	0.00723	-157.4	0.00153
			-157.6	-0.00169	-157.2	0.00842
			-157.4	-0.00121	-157	0.00765
			-157.2	0.00747	-156.8	0.000765404
			-157	0.02724	-156.6	0.01875
			-156.8	0.0041	-156.4	0.00153
			-156.6	-0.000723066	-156.2	-0.00498
			-156.4	0.0041	-156	0.000382702
			-156.2	0.00964	-155.8	0.00421
			-156	0.000964088	-155.6	0.02334
			-155.8	0.00289	-155.4	0.02258
			-155.6	-0.00289	-155.2	-0.00344
			-155.4	0.01326	-155	-0.00574
			-155.2	0.01302	-154.8	0.00115
			-155	0.00651	-154.6	0.01722
			-154.8	0.0188	-154.4	0.00344
			-154.6	0.0106	-154.2	-0.00153
			-154.4	0.00868	-154	-0.00804
			-154.2	0.00506	-153.8	0.01148
			-154	-0.0053	-153.6	0.00115
			-153.8	0.00241	-153.4	-0.00268
			-153.6	0.01711	-153.2	-0.01339
			-153.4	0.01109	-153	-0.01301
			-153.2	0.00362	-152.8	-0.02411
			-153	0.01012	-152.6	-0.01875
			-152.8	0.00892	-152.4	-0.0199
			-152.6	-0.00121	-152.2	0.00689
			-152.4	0.01277	-152	0.0023
			-152.2	0.03013	-151.8	0.01454
			-152	-0.01157	-151.6	0.01799
			-151.8	-0.00482	-151.4	0.02334
			-151.6	0.00289	-151.2	-0.02334
			-151.4	-0.01012	-151	-0.00765
			-151.2	0.01494	-150.8	0.000382702
			-151	0.0188	-150.6	0.01416
			-150.8	0.01398	-150.4	0.00957
			-150.6	0.01494	-150.2	0.0199
			-150.4	0.01157	-150	0.01033
			-150.2	0.01663	-149.8	-0.0088
			-150	0.01398	-149.6	0.00574
			-149.8	0.00554	-149.4	-0.00651
			-149.6	0.00289	-149.2	-0.01531
			-149.4	0.00241	-149	-0.01225
			-149.2	-0.00675	-148.8	-0.01569
			-149	0.00193	-148.6	-0.03062
			-148.8	0.01012	-148.4	0.01531
			-148.6	0.00892	-148.2	0.01837
			-148.4	0.01639	-148	0.01646
			-148.2	0.01205	-147.8	-0.00498
			-148	0.00699	-147.6	-0.00383
			-147.8	-0.000723066	-147.4	0.01301
			-147.6	0.01326	-147.2	0.00344
			-147.4	0.01639	-147	0.0088
			-147.2	0.01687	-146.8	-0.00459
			-147	0.00217	-146.6	0.03483
			-146.8	0.00651	-146.4	-0.00268
			-146.6	0.00627	-146.2	-0.0111
			-146.4	0.000964088	-146	0.00306
			-146.2	0.00482	-145.8	0.01837
			-146	0.00482	-145.6	-0.00115
			-145.8	0.01904	-145.4	0.02909
			-145.6	0.01663	-145.2	0.00574
			-145.4	0.00169	-145	0.02258
			-145.2	0.00386	-144.8	0.000382702
			-145	0.00362	-144.6	0.01072
			-144.8	0.01832	-144.4	0.00191
			-144.6	0.0135	-144.2	-0.00689
			-144.4	0.00916	-144	-0.01914
			-144.2	0.01687	-143.8	0.0088
			-144	-0.01205	-143.6	-0.02449
			-143.8	-0.000964088	-143.4	0.01225
			-143.6	-0.000241022	-143.2	0.000765404
			-143.4	0	-143	-0.01569
			-143.2	0.01711	-142.8	0.01646
			-143	0.03374	-142.6	0.01263
			-142.8	0.00434	-142.4	0.01263
			-142.6	0.0041	-142.2	0.01072
			-142.4	0.01109	-142	0.00306
			-142.2	0.0053	-141.8	-0.000765404
			-142	0.01832	-141.6	-0.00306
			-141.8	0.00892	-141.4	-0.00804
			-141.6	-0.00964	-141.2	-0.0199
			-141.4	0.0041	-141	-0.03636
			-141.2	0.01181	-140.8	-0.00498
			-141	0.01253	-140.6	0.02028
			-140.8	0.01976	-140.4	-0.00498
			-140.6	0.01277	-140.2	0.03138
			-140.4	-0.0106	-140	0.01416
			-140.2	-0.00795	-139.8	0.0375
			-140	-0.01543	-139.6	0.02296
			-139.8	-0.000964088	-139.4	-0.00268
			-139.6	0.02266	-139.2	0.03023
			-139.4	0.0135	-139	-0.01072
			-139.2	-0.01277	-138.8	0.00115
			-139	0.00434	-138.6	0.00957
			-138.8	0.00771	-138.4	-0.00306
			-138.6	0.02049	-138.2	-0.01072
			-138.4	-0.00723	-138	-0.0222
			-138.2	0.00337	-137.8	-0.00957
			-138	-0.00337	-137.6	-0.00153
			-137.8	0.01494	-137.4	0.02564
			-137.6	0.02338	-137.2	0.00689
			-137.4	0.01253	-137	-0.01339
			-137.2	0.00771	-136.8	0.03444
			-137	-0.000482044	-136.6	0.02985
			-136.8	0.00916	-136.4	-0.00153
			-136.6	0.00795	-136.2	0.02143
			-136.4	0.00578	-136	0.00344
			-136.2	0.00603	-135.8	-0.00498
			-136	0.01109	-135.6	-0.01225
			-135.8	0.000723066	-135.4	0.02028
			-135.6	0.00916	-135.2	-0.000382702
			-135.4	0.0094	-135	0.00574
			-135.2	0.00771	-134.8	-0.00383
			-135	0.01494	-134.6	0.00995
			-134.8	0.00193	-134.4	-0.0287
			-134.6	-0.00289	-134.2	-0.00957
			-134.4	0.00554	-134	0.01033
			-134.2	0.0094	-133.8	0.01033
			-134	0.01302	-133.6	0.01301
			-133.8	0.01157	-133.4	0.01416
			-133.6	0.00193	-133.2	-0.00804
			-133.4	-0.00988	-133	0.00995
			-133.2	0.01012	-132.8	0.01148
			-133	0.01012	-132.6	0.01225
			-132.8	-0.01181	-132.4	-0.02564
			-132.6	-0.00578	-132.2	-0.01493
			-132.4	-0.01133	-132	0.00498
			-132.2	-0.0094	-131.8	0.01186
			-132	0.00506	-131.6	0.00498
			-131.8	0.01494	-131.4	-0.00115
			-131.6	0.01784	-131.2	0.00421
			-131.4	0.01856	-131	-0.00115
			-131.2	0.01904	-130.8	0.00957
			-131	-0.000241022	-130.6	0.0222
			-130.8	0.00723	-130.4	-0.0176
			-130.6	0.0106	-130.2	0.02296
			-130.4	0.00434	-130	0.00612
			-130.2	0.0094	-129.8	0.00689
			-130	-0.00627	-129.6	0.01033
			-129.8	0.000241022	-129.4	0.01493
			-129.6	0.00217	-129.2	0.0023
			-129.4	0.00868	-129	0.00383
			-129.2	0.00482	-128.8	0.00306
			-129	0.0135	-128.6	0
			-128.8	0.01229	-128.4	0.01722
			-128.6	0.02458	-128.2	-0.01301
			-128.4	0.00964	-128	-0.00957
			-128.2	0.00289	-127.8	0.01378
			-128	0.00362	-127.6	-0.01684
			-127.8	-0.00723	-127.4	0.00191
			-127.6	0.0106	-127.2	0.01454
			-127.4	-0.00819	-127	0.00727
			-127.2	-0.000241022	-126.8	0.00383
			-127	0.01012	-126.6	0.00651
			-126.8	0.000482044	-126.4	-0.01493
			-126.6	0.000241022	-126.2	0.0222
			-126.4	0.01615	-126	0.00306
			-126.2	0.01398	-125.8	0.03215
			-126	0.01277	-125.6	0.02411
			-125.8	0.02868	-125.4	0.02488
			-125.6	0.0188	-125.2	-0.01072
			-125.4	0.01422	-125	-0.00727
			-125.2	0.00819	-124.8	-0.00727
			-125	0.01085	-124.6	-0.00574
			-124.8	-0.00337	-124.4	0.0176
			-124.6	0.00482	-124.2	-0.0088
			-124.4	0.00868	-124	-0.02564
			-124.2	0.02025	-123.8	0.00306
			-124	-0.00217	-123.6	0
			-123.8	-0.01036	-123.4	0.03942
			-123.6	-0.00337	-123.2	0.0111
			-123.4	0.00265	-123	0.02947
			-123.2	0	-122.8	0.031
			-123	0.01398	-122.6	0.01225
			-122.8	0.00675	-122.4	0.031
			-122.6	-0.00121	-122.2	0.00421
			-122.4	0.00289	-122	0.00421
			-122.2	0.02531	-121.8	0.00383
			-122	0.01904	-121.6	-0.01646
			-121.8	0.02169	-121.4	-0.00153
			-121.6	-0.00458	-121.2	-0.00115
			-121.4	0.00121	-121	0.02449
			-121.2	0.00313	-120.8	0.00268
			-121	0.01639	-120.6	-0.01225
			-120.8	0.00578	-120.4	-0.03636
			-120.6	0.00337	-120.2	-0.01722
			-120.4	0.00554	-120	0.02717
			-120.2	-0.00458	-119.8	0.01225
			-120	-0.00964	-119.6	-0.02143
			-119.8	0.00482	-119.4	0.00421
			-119.6	-0.00145	-119.2	-0.00689
			-119.4	-0.00482	-119	-0.01263
			-119.2	-0.00554	-118.8	-0.00804
			-119	-0.000964088	-118.6	-0.02028
			-118.8	0.01639	-118.4	0.02526
			-118.6	0.00723	-118.2	0.01607
			-118.4	0.00916	-118	0.00536
			-118.2	0.01832	-117.8	0.00957
			-118	0.02916	-117.6	-0.01454
			-117.8	-0.000964088	-117.4	0.00344
			-117.6	0.00916	-117.2	0.00536
			-117.4	0.02458	-117	0.01837
			-117.2	0.02073	-116.8	0.0088
			-117	0.000241022	-116.6	0.02105
			-116.8	0.01687	-116.4	-0.01454
			-116.6	0.01446	-116.2	0.03138
			-116.4	0.02097	-116	-0.01072
			-116.2	0.01036	-115.8	0.01875
			-116	0.00675	-115.6	0.00765
			-115.8	0.00988	-115.4	-0.0111
			-115.6	0.02772	-115.2	0.01493
			-115.4	0.01494	-115	-0.02258
			-115.2	0.02555	-114.8	-0.03291
			-115	-0.00121	-114.6	-0.02296
			-114.8	0.00578	-114.4	0.01454
			-114.6	0.01277	-114.2	-0.00727
			-114.4	0.01784	-114	-0.00344
			-114.2	-0.00892	-113.8	0.00727
			-114	-0.00844	-113.6	0.01186
			-113.8	0.00747	-113.4	-0.01531
			-113.6	0.01446	-113.2	-0.00344
			-113.4	0.00169	-113	0.02067
			-113.2	0.01109	-112.8	-0.00536
			-113	0.00771	-112.6	0.000382702
			-112.8	0.01109	-112.4	-0.01072
			-112.6	0.0147	-112.2	-0.00842
			-112.4	-0.00362	-112	-0.02832
			-112.2	-0.00723	-111.8	0.00918
			-112	-0.00482	-111.6	0.00574
			-111.8	0.00434	-111.4	-0.01454
			-111.6	0.00868	-111.2	0.00153
			-111.4	0.00386	-111	0.00574
			-111.2	-0.00265	-110.8	0.00268
			-111	0.01711	-110.6	0.01493
			-110.8	0.00868	-110.4	0.00918
			-110.6	0	-110.2	-0.01186
			-110.4	0.0053	-110	0.00612
			-110.2	0.00699	-109.8	0.01607
			-110	0.00145	-109.6	0.01684
			-109.8	-0.00578	-109.4	0.0111
			-109.6	-0.00964	-109.2	0.00115
			-109.4	-0.00916	-109	-0.000382702
			-109.2	0.01422	-108.8	0.01684
			-109	0.00554	-108.6	0.00344
			-108.8	0.01253	-108.4	-0.00421
			-108.6	0.01615	-108.2	0.01033
			-108.4	0.02314	-108	0.00191
			-108.2	0.00868	-107.8	-0.00957
			-108	0.00819	-107.6	0
			-107.8	-0.00193	-107.4	0.02411
			-107.6	0.00651	-107.2	0.00268
			-107.4	0.00313	-107	0.01148
			-107.2	0.0106	-106.8	0.01263
			-107	-0.000241022	-106.6	-0.02067
			-106.8	0.00265	-106.4	0.00765
			-106.6	0.00795	-106.2	0.04478
			-106.4	0.01277	-106	-0.00957
			-106.2	0.02025	-105.8	0.03291
			-106	0.01398	-105.6	0.01225
			-105.8	0.00603	-105.4	0.00459
			-105.6	0.02	-105.2	-0.000765404
			-105.4	0.01205	-105	0.000382702
			-105.2	0.02145	-104.8	-0.00268
			-105	0.00723	-104.6	-0.00918
			-104.8	0.00723	-104.4	-0.02755
			-104.6	0.00771	-104.2	-0.00842
			-104.4	-0.00434	-104	-0.01416
			-104.2	-0.00506	-103.8	-0.00957
			-104	-0.00892	-103.6	0.00459
			-103.8	0.00964	-103.4	0.00498
			-103.6	0.00217	-103.2	0.02373
			-103.4	0.00313	-103	0.0176
			-103.2	0.01181	-102.8	0.02067
			-103	0.00241	-102.6	0.00612
			-102.8	0.01036	-102.4	-0.02449
			-102.6	-0.00145	-102.2	-0.02028
			-102.4	0.00819	-102	-0.00306
			-102.2	0.00699	-101.8	0.02488
			-102	-0.00193	-101.6	-0.01914
			-101.8	-0.00578	-101.4	0.0088
			-101.6	0.00819	-101.2	-0.01033
			-101.4	0.000964088	-101	0
			-101.2	0.01567	-100.8	-0.00421
			-101	0.02338	-100.6	0.01072
			-100.8	0.01832	-100.4	0.00574
			-100.6	0.01976	-100.2	0.01263
			-100.4	-0.000482044	-100	-0.00727
			-100.2	-0.0041	-99.8	-0.00459
			-100	0.02266	-99.6	-0.01837
			-99.8	0.01711	-99.4	0.00536
			-99.6	-0.00217	-99.2	-0.0023
			-99.4	0.00241	-99	0.0222
			-99.2	0.00458	-98.8	0.02181
			-99	0.00289	-98.6	0.0023
			-98.8	-0.00193	-98.4	-0.02564
			-98.6	0.00964	-98.2	0.02028
			-98.4	0.01494	-98	0.03176
			-98.2	0.02796	-97.8	0.01148
			-98	0.00819	-97.6	-0.00536
			-97.8	0.0147	-97.4	-0.000382702
			-97.6	0.02844	-97.2	-0.00383
			-97.4	0.02338	-97	0.00459
			-97.2	0.02073	-96.8	-0.0088
			-97	0.0041	-96.6	0.02373
			-96.8	0.00771	-96.4	-0.00268
			-96.6	0.00217	-96.2	-0.00115
			-96.4	0	-96	-0.0222
			-96.2	0.02314	-95.8	-0.00727
			-96	0.00386	-95.6	-0.01148
			-95.8	0.0188	-95.4	0.02641
			-95.6	0.00795	-95.2	-0.01799
			-95.4	-0.01085	-95	-0.00995
			-95.2	0.01711	-94.8	-0.00842
			-95	-0.00506	-94.6	0.01569
			-94.8	0.00868	-94.4	-0.00612
			-94.6	0.00916	-94.2	-0.000382702
			-94.4	-0.00145	-94	0.00612
			-94.2	0.00458	-93.8	-0.00191
			-94	0.00313	-93.6	-0.00383
			-93.8	-0.00121	-93.4	0.00689
			-93.6	0.0294	-93.2	0.01569
			-93.4	0.00578	-93	0.01875
			-93.2	0.00892	-92.8	-0.00651
			-93	0.00578	-92.6	0.03483
			-92.8	0.00193	-92.4	0.00536
			-92.6	0.01229	-92.2	0.02181
			-92.4	0.01109	-92	0.02181
			-92.2	0.01976	-91.8	0.01148
			-92	0.00313	-91.6	0.01148
			-91.8	0.00795	-91.4	0.02679
			-91.6	0.01567	-91.2	-0.00383
			-91.4	0.000723066	-91	-0.01531
			-91.2	0.01253	-90.8	-0.03215
			-91	0.02073	-90.6	0.01607
			-90.8	0.01326	-90.4	-0.02526
			-90.6	0.01374	-90.2	-0.00498
			-90.4	0.01543	-90	0.01033
			-90.2	0.00386	-89.8	0.03674
			-90	0.0135	-89.6	-0.00306
			-89.8	0.00145	-89.4	0.00995
			-89.6	0.00362	-89.2	-0.02028
			-89.4	-0.00386	-89	-0.00344
			-89.2	0.01036	-88.8	0.00536
			-89	0.01759	-88.6	-0.00153
			-88.8	0.01784	-88.4	0.01493
			-88.6	0.01952	-88.2	0.00153
			-88.4	0.00723	-88	-0.01646
			-88.2	0.0053	-87.8	-0.00918
			-88	0.01012	-87.6	0.00957
			-87.8	-0.00145	-87.4	-0.0023
			-87.6	-0.00145	-87.2	0.000765404
			-87.4	0.00121	-87	0.02717
			-87.2	0.01181	-86.8	0.00957
			-87	0.000723066	-86.6	0.03865
			-86.8	-0.00554	-86.4	0.01339
			-86.6	0.00434	-86.2	0.00918
			-86.4	-0.000482044	-86	0.00306
			-86.2	0.02314	-85.8	0.02985
			-86	0.01422	-85.6	0.00536
			-85.8	0.0106	-85.4	0.00842
			-85.6	0.01663	-85.2	-0.02832
			-85.4	0.00651	-85	-0.03253
			-85.2	0.0041	-84.8	0.01799
			-85	0.00313	-84.6	0.0287
			-84.8	0.00651	-84.4	0
			-84.6	0.01904	-84.2	0.0111
			-84.4	0.0188	-84	0.01301
			-84.2	0.00482	-83.8	-0.00804
			-84	-0.00844	-83.6	-0.0023
			-83.8	0.00627	-83.4	0.00536
			-83.6	-0.00386	-83.2	-0.03559
			-83.4	-0.01181	-83	0.01072
			-83.2	0.01615	-82.8	0.00918
			-83	0.00771	-82.6	0.03368
			-82.8	0.00675	-82.4	-0.00268
			-82.6	0.01639	-82.2	-0.000382702
			-82.4	0.00651	-82	0.01148
			-82.2	0.01181	-81.8	0.00459
			-82	-0.000482044	-81.6	0.02105
			-81.8	-0.01109	-81.4	-0.00268
			-81.6	0.000482044	-81.2	0.00995
			-81.4	0.00651	-81	0.00995
			-81.2	-0.00313	-80.8	0.00804
			-81	0.00193	-80.6	-0.00995
			-80.8	-0.01109	-80.4	0.00344
			-80.6	0.00747	-80.2	0.02296
			-80.4	0.00337	-80	-0.00536
			-80.2	0.00145	-79.8	-0.00957
			-80	-0.000964088	-79.6	-0.01531
			-79.8	-0.01036	-79.4	0.01033
			-79.6	0.00434	-79.2	0.00536
			-79.4	-0.000964088	-79	-0.01569
			-79.2	0.00795	-78.8	-0.00383
			-79	0.01277	-78.6	0.04707
			-78.8	0.00603	-78.4	0.02067
			-78.6	0.00699	-78.2	0.02526
			-78.4	0.01157	-78	-0.0111
			-78.2	-0.00554	-77.8	0.01263
			-78	-0.00964	-77.6	-0.00918
			-77.8	0.00506	-77.4	0.00651
			-77.6	-0.00506	-77.2	0.00536
			-77.4	0.00434	-77	0.01646
			-77.2	0.01229	-76.8	-0.00459
			-77	0.02434	-76.6	-0.00804
			-76.8	0.00289	-76.4	0.00918
			-76.6	0.00771	-76.2	0.00344
			-76.4	-0.000482044	-76	-0.00651
			-76.2	-0.00289	-75.8	-0.00727
			-76	0.01735	-75.6	0.01684
			-75.8	0.01085	-75.4	-0.0111
			-75.6	0.000482044	-75.2	0.00115
			-75.4	0.02025	-75	-0.000382702
			-75.2	0.0147	-74.8	0.01225
			-75	-0.00386	-74.6	0.00153
			-74.8	-0.000723066	-74.4	-0.00344
			-74.6	0.00313	-74.2	0.01454
			-74.4	0.00362	-74	0.00842
			-74.2	0.01133	-73.8	0.01531
			-74	-0.00795	-73.6	0
			-73.8	-0.00819	-73.4	0.02028
			-73.6	0.01591	-73.2	-0.01225
			-73.4	0.00265	-73	-0.01646
			-73.2	0.00651	-72.8	-0.0111
			-73	-0.00747	-72.6	0.00804
			-72.8	-0.01326	-72.4	0.0023
			-72.6	0.000241022	-72.2	0.00498
			-72.4	0.00386	-72	-0.01072
			-72.2	-0.00506	-71.8	0.00536
			-72	0.00313	-71.6	-0.00957
			-71.8	0.00313	-71.4	-0.01531
			-71.6	-0.00193	-71.2	-0.00804
			-71.4	0.01326	-71	0.03559
			-71.2	0.00554	-70.8	0.01263
			-71	0.01639	-70.6	0.00153
			-70.8	0.00193	-70.4	0.02258
			-70.6	0.01567	-70.2	0.00153
			-70.4	0.01518	-70	0.01301
			-70.2	0.00169	-69.8	0.000765404
			-70	-0.01784	-69.6	0.00115
			-69.8	-0.02314	-69.4	-0.01033
			-69.6	0.000723066	-69.2	-0.01416
			-69.4	0.01277	-69	0.00153
			-69.2	0.02386	-68.8	-0.01339
			-69	0.00578	-68.6	0.01722
			-68.8	0.01012	-68.4	0.01837
			-68.6	0.00362	-68.2	-0.00574
			-68.4	-0.00554	-68	-0.01148
			-68.2	0.00265	-67.8	0.01186
			-68	0	-67.6	-0.01416
			-67.8	-0.00289	-67.4	0.01952
			-67.6	0.00386	-67.2	0.00344
			-67.4	-0.00362	-67	0.01072
			-67.2	0.00313	-66.8	0.000382702
			-67	0.00892	-66.6	0.03444
			-66.8	0.02627	-66.4	-0.00383
			-66.6	0.02242	-66.2	0.0199
			-66.4	0.00313	-66	0.00804
			-66.2	0.00892	-65.8	-0.00191
			-66	-0.00169	-65.6	0.01339
			-65.8	-0.00482	-65.4	0.00536
			-65.6	0.00819	-65.2	-0.00957
			-65.4	0.01157	-65	0.02258
			-65.2	0.00506	-64.8	-0.00383
			-65	0.01277	-64.6	0.02449
			-64.8	0.00193	-64.4	-0.01072
			-64.6	-0.00458	-64.2	0.01493
			-64.4	0.0041	-64	-0.01072
			-64.2	0.00651	-63.8	-0.02411
			-64	-0.00145	-63.6	-0.03712
			-63.8	0.00217	-63.4	-0.00918
			-63.6	0.01374	-63.2	-0.00804
			-63.4	0.00964	-63	0.0111
			-63.2	-0.000482044	-62.8	0.01186
			-63	0.00241	-62.6	0.0111
			-62.8	0.01036	-62.4	0.01416
			-62.6	0.01277	-62.2	-0.00727
			-62.4	-0.00362	-62	-0.00765
			-62.2	0.01976	-61.8	0.000382702
			-62	-0.00482	-61.6	-0.01493
			-61.8	0.00892	-61.4	-0.00306
			-61.6	0.02169	-61.2	0.00153
			-61.4	0.01494	-61	0.01186
			-61.2	0.0147	-60.8	0
			-61	0.01928	-60.6	0.02526
			-60.8	0.00988	-60.4	0.00995
			-60.6	0.01446	-60.2	-0.04057
			-60.4	0.01133	-60	0.00306
			-60.2	0.00265	-59.8	-0.00421
			-60	0.02483	-59.6	-0.01646
			-59.8	0	-59.4	0.01263
			-59.6	0.02627	-59.2	0.00804
			-59.4	0.02169	-59	-0.01148
			-59.2	-0.00169	-58.8	-0.0088
			-59	0.00362	-58.6	0.01454
			-58.8	0.00386	-58.4	-0.00804
			-58.6	-0.00289	-58.2	0.01339
			-58.4	-0.00337	-58	-0.00383
			-58.2	0.02724	-57.8	-0.000765404
			-58	0.01543	-57.6	0.02411
			-57.8	0.01133	-57.4	0.0111
			-57.6	0.00844	-57.2	-0.0111
			-57.4	0.01205	-57	-0.00689
			-57.2	0.00578	-56.8	0.00574
			-57	-0.0041	-56.6	-0.01454
			-56.8	-0.00482	-56.4	0.000765404
			-56.6	0.00554	-56.2	0.01072
			-56.4	0.00868	-56	-0.00115
			-56.2	0.01687	-55.8	0.02373
			-56	0.00868	-55.6	0
			-55.8	0.00627	-55.4	-0.00689
			-55.6	0.00193	-55.2	-0.00268
			-55.4	0.01012	-55	-0.00306
			-55.2	0.02892	-54.8	-0.00153
			-55	0.01277	-54.6	-0.01301
			-54.8	0.0053	-54.4	0.00306
			-54.6	0.00121	-54.2	0.01531
			-54.4	-0.00145	-54	0.01607
			-54.2	0.000723066	-53.8	0.00191
			-54	0.01591	-53.6	-0.00995
			-53.8	0.00169	-53.4	-0.00612
			-53.6	-0.00289	-53.2	-0.02028
			-53.4	-0.00795	-53	0.00612
			-53.2	-0.00795	-52.8	0.02679
			-53	-0.000723066	-52.6	0.01875
			-52.8	0.01229	-52.4	-0.00383
			-52.6	0.02772	-52.2	0.01607
			-52.4	0.01832	-52	-0.00536
			-52.2	0.02049	-51.8	-0.01033
			-52	0.00988	-51.6	0.01378
			-51.8	-0.00892	-51.4	0.02296
			-51.6	0.01205	-51.2	-0.00306
			-51.4	0.00506	-51	0.00689
			-51.2	0.00603	-50.8	0.00268
			-51	-0.0041	-50.6	-0.00153
			-50.8	0.00627	-50.4	-0.00459
			-50.6	0.00795	-50.2	0.01531
			-50.4	0.00819	-50	-0.000382702
			-50.2	-0.00699	-49.8	-0.00191
			-50	-0.000723066	-49.6	-0.00918
			-49.8	-0.00169	-49.4	-0.00268
			-49.6	0.00506	-49.2	0.00918
			-49.4	0.02314	-49	0.00153
			-49.2	0.00844	-48.8	0.00536
			-49	0.00988	-48.6	0.01684
			-48.8	-0.0041	-48.4	-0.0287
			-48.6	-0.0053	-48.2	0.01072
			-48.4	0.00795	-48	0.00918
			-48.2	-0.0053	-47.8	-0.01378
			-48	0.00434	-47.6	-0.00918
			-47.8	0	-47.4	0.01263
			-47.6	-0.01326	-47.2	-0.01378
			-47.4	0.00458	-47	-0.01301
			-47.2	0.01229	-46.8	-0.00344
			-47	0.01326	-46.6	0.01607
			-46.8	0.00627	-46.4	-0.0088
			-46.6	0.02338	-46.2	0.00536
			-46.4	0.00627	-46	-0.00383
			-46.2	-0.00578	-45.8	0.00153
			-46	-0.01326	-45.6	-0.0222
			-45.8	-0.00193	-45.4	-0.01454
			-45.6	0.01302	-45.2	0.00498
			-45.4	0.0282	-45	0.02181
			-45.2	0.02507	-44.8	0.0023
			-45	0.03519	-44.6	0.00651
			-44.8	0.0053	-44.4	0.01033
			-44.6	0.00241	-44.2	0.01301
			-44.4	-0.00217	-44	0.00765
			-44.2	0.01277	-43.8	0.000765404
			-44	-0.00988	-43.6	-0.00918
			-43.8	0.00603	-43.4	0.01301
			-43.6	-0.00193	-43.2	0.00421
			-43.4	0.01109	-43	0.00268
			-43.2	0.000964088	-42.8	-0.01225
			-43	0.01759	-42.6	0.00842
			-42.8	0.01326	-42.4	0.00804
			-42.6	0.01446	-42.2	-0.00651
			-42.4	-0.00121	-42	0.02067
			-42.2	0.00217	-41.8	0.01952
			-42	0.000964088	-41.6	0.02679
			-41.8	0.01157	-41.4	0.02181
			-41.6	0.01976	-41.2	0.01914
			-41.4	-0.000482044	-41	0.00153
			-41.2	0.00795	-40.8	-0.00842
			-41	0.02555	-40.6	0.00957
			-40.8	0.00795	-40.4	-0.00383
			-40.6	0.00795	-40.2	-0.00153
			-40.4	-0.00747	-40	0.00727
			-40.2	-0.00723	-39.8	0.00651
			-40	-0.01085	-39.6	-0.00191
			-39.8	-0.00554	-39.4	-0.00268
			-39.6	0.00675	-39.2	0.01875
			-39.4	0.0282	-39	0.00612
			-39.2	0.00988	-38.8	-0.00574
			-39	0.00265	-38.6	0.01569
			-38.8	0.00121	-38.4	0.00115
			-38.6	-0.00362	-38.2	-0.00115
			-38.4	0.01085	-38	0.02679
			-38.2	0.02651	-37.8	0.01033
			-38	-0.000241022	-37.6	-0.01416
			-37.8	-0.00121	-37.4	0.02526
			-37.6	0.000482044	-37.2	0.00765
			-37.4	0.00265	-37	-0.00115
			-37.2	-0.01277	-36.8	-0.01952
			-37	-0.01157	-36.6	-0.02067
			-36.8	-0.00723	-36.4	0.01837
			-36.6	0.00145	-36.2	0.00536
			-36.4	0.01229	-36	0.00191
			-36.2	-0.01133	-35.8	0.00918
			-36	0.01663	-35.6	-0.00191
			-35.8	-0.01085	-35.4	0.01531
			-35.6	0.01012	-35.2	0.03291
			-35.4	0.01253	-35	0.03483
			-35.2	0.000723066	-34.8	0.01378
			-35	0	-34.6	-0.000765404
			-34.8	0.00892	-34.4	0.0111
			-34.6	0.02025	-34.2	0.01914
			-34.4	0.00265	-34	-0.01875
			-34.2	-0.00337	-33.8	0.03827
			-34	0.01109	-33.6	0.0023
			-33.8	-0.00458	-33.4	0.01952
			-33.6	0.00771	-33.2	-0.00344
			-33.4	0.00868	-33	0.02334
			-33.2	-0.00121	-32.8	0.00842
			-33	0.01326	-32.6	0.0111
			-32.8	0.01494	-32.4	-0.00804
			-32.6	0.01253	-32.2	-0.01531
			-32.4	0.00747	-32	0.01225
			-32.2	0.00578	-31.8	0.01263
			-32	0.01591	-31.6	-0.00459
			-31.8	0.00386	-31.4	0.01186
			-31.6	0.01735	-31.2	0.01263
			-31.4	0.00386	-31	0.00268
			-31.2	0.00819	-30.8	0.00765
			-31	0.00362	-30.6	0.03674
			-30.8	-0.00651	-30.4	-0.00498
			-30.6	0.0041	-30.2	0.02296
			-30.4	0.00169	-30	-0.00498
			-30.2	-0.00675	-29.8	0.01493
			-30	0.00289	-29.6	0.00268
			-29.8	0.01036	-29.4	0.01684
			-29.6	-0.000964088	-29.2	-0.00918
			-29.4	0.00482	-29	-0.01148
			-29.2	0.01253	-28.8	-0.01952
			-29	-0.000241022	-28.6	-0.00918
			-28.8	-0.00795	-28.4	0.00383
			-28.6	0.00169	-28.2	0.02028
			-28.4	0.01398	-28	0.00115
			-28.2	0.00844	-27.8	0.02143
			-28	0.00675	-27.6	0.01607
			-27.8	-0.000482044	-27.4	0.00268
			-27.6	0.01784	-27.2	0.031
			-27.4	0.02193	-27	0.00574
			-27.2	0.00554	-26.8	-0.02449
			-27	0.01711	-26.6	0.01225
			-26.8	0.00313	-26.4	0.00268
			-26.6	0.000723066	-26.2	0.00153
			-26.4	0.00289	-26	-0.00421
			-26.2	0.00554	-25.8	-0.00459
			-26	0.0053	-25.6	-0.00612
			-25.8	0.03157	-25.4	0.00344
			-25.6	0.00313	-25.2	-0.00459
			-25.4	0.0106	-25	-0.00842
			-25.2	0.01181	-24.8	-0.00957
			-25	0.01374	-24.6	0.00115
			-24.8	-0.01494	-24.4	0.00918
			-24.6	-0.00145	-24.2	0.000382702
			-24.4	0.00868	-24	0.0176
			-24.2	0.01109	-23.8	0.01531
			-24	0	-23.6	-0.00689
			-23.8	0	-23.4	0.00689
			-23.6	0.01639	-23.2	-0.00727
			-23.4	0.02169	-23	-0.000382702
			-23.2	0.01085	-22.8	-0.00957
			-23	0.00699	-22.6	0.00574
			-22.8	0.00554	-22.4	-0.02296
			-22.6	-0.00747	-22.2	0.0176
			-22.4	-0.00578	-22	0.00421
			-22.2	-0.00699	-21.8	-0.00957
			-22	0.00795	-21.6	-0.0176
			-21.8	0.02314	-21.4	-0.000765404
			-21.6	0.0147	-21.2	0.00268
			-21.4	-0.00578	-21	0.04401
			-21.2	-0.01253	-20.8	0.000765404
			-21	0.00289	-20.6	-0.00651
			-20.8	-0.00193	-20.4	-0.01875
			-20.6	0.00844	-20.2	0.00727
			-20.4	0.00386	-20	-0.00498
			-20.2	0.00337	-19.8	0.01263
			-20	0.0147	-19.6	-0.00268
			-19.8	0.01711	-19.4	0.00383
			-19.6	0.00482	-19.2	0.01722
			-19.4	-0.00265	-19	0.01416
			-19.2	0.00482	-18.8	-0.01837
			-19	0.01326	-18.6	0.00765
			-18.8	0.0053	-18.4	0.02526
			-18.6	0.01229	-18.2	-0.00153
			-18.4	0.01229	-18	0.01569
			-18.2	-0.01277	-17.8	0.02641
			-18	0.01422	-17.6	0.00651
			-17.8	0.00892	-17.4	0.00191
			-17.6	-0.000482044	-17.2	0.000382702
			-17.4	-0.0041	-17	0.00727
			-17.2	-0.000723066	-16.8	-0.02602
			-17	-0.00506	-16.6	0.01378
			-16.8	0.01109	-16.4	-0.00804
			-16.6	0.00265	-16.2	0.00421
			-16.4	0.00386	-16	0.00383
			-16.2	0.01085	-15.8	-0.00344
			-16	0.01205	-15.6	-0.00574
			-15.8	0.00458	-15.4	0.00115
			-15.6	0.00675	-15.2	0.00689
			-15.4	0.00458	-15	0.00918
			-15.2	0.01711	-14.8	0.02449
			-15	0.02025	-14.6	0.01378
			-14.8	0.00723	-14.4	0.01722
			-14.6	-0.00675	-14.2	0.03215
			-14.4	0.0147	-14	-0.01148
			-14.2	0.00627	-13.8	0.000382702
			-14	0.00868	-13.6	-0.00574
			-13.8	0.01133	-13.4	-0.01799
			-13.6	0.000723066	-13.2	0.00957
			-13.4	-0.00506	-13	0.03023
			-13.2	0.00651	-12.8	0.01033
			-13	0.02169	-12.6	0.000382702
			-12.8	0.00747	-12.4	-0.00344
			-12.6	0.01133	-12.2	-0.02411
			-12.4	0.01735	-12	0.01186
			-12.2	0.01784	-11.8	0.00842
			-12	0.01711	-11.6	0.01531
			-11.8	0.00675	-11.4	0.00651
			-11.6	0.00313	-11.2	-0.000382702
			-11.4	0.01085	-11	-0.000382702
			-11.2	0.02145	-10.8	-0.00459
			-11	0.02458	-10.6	0.0023
			-10.8	0.0094	-10.4	0.01454
			-10.6	0.00506	-10.2	0.02755
			-10.4	0.02386	-10	0.00115
			-10.2	-0.00145	-9.8	-0.01378
			-10	0.00844	-9.6	-0.00498
			-9.8	0.00844	-9.4	-0.02832
			-9.6	0.0094	-9.2	-0.01416
			-9.4	0.01157	-9	0.02258
			-9.2	0.01181	-8.8	-0.0023
			-9	0.00603	-8.6	0.00651
			-8.8	0.00434	-8.4	0.00115
			-8.6	-0.00458	-8.2	-0.01378
			-8.4	-0.00217	-8	-0.01072
			-8.2	-0.00193	-7.8	0.00268
			-8	-0.000964088	-7.6	0.01148
			-7.8	-0.00362	-7.4	0.01301
			-7.6	0.01663	-7.2	0.00421
			-7.4	0.02266	-7	0.00689
			-7.2	0.01253	-6.8	-0.01493
			-7	0.03037	-6.6	0.01454
			-6.8	0.0094	-6.4	0.00918
			-6.6	-0.00337	-6.2	0.00612
			-6.4	0.01567	-6	-0.00498
			-6.2	0.01326	-5.8	-0.00421
			-6	0.01133	-5.6	-0.01263
			-5.8	0.0094	-5.4	0.02641
			-5.6	0.02025	-5.2	-0.0023
			-5.4	0.00892	-5	0.00957
			-5.2	0.01205	-4.8	0.00421
			-5	-0.00651	-4.6	0.00957
			-4.8	0.00651	-4.4	-0.00383
			-4.6	0.00651	-4.2	-0.01378
			-4.4	0.00362	-4	-0.01531
			-4.2	-0.00651	-3.8	0.0088
			-4	0.01422	-3.6	0.01569
			-3.8	0.01615	-3.4	-0.01646
			-3.6	0.00265	-3.2	-0.00612
			-3.4	0.0135	-3	0.00727
			-3.2	0.00675	-2.8	0.00268
			-3	-0.00458	-2.6	-0.0088
			-2.8	0.00988	-2.4	-0.00842
			-2.6	0.00506	-2.2	0.03444
			-2.4	0.00892	-2	0.00459
			-2.2	0.00819	-1.8	0.01952
			-2	0.02916	-1.6	-0.00574
			-1.8	0.04483	-1.4	-0.01454
			-1.6	0.03398	-1.2	0.00957
			-1.4	0.02386	-1	-0.01569
			-1.2	0.00723	-0.8	-0.04899
			-1	0.000723066	-0.6	-0.04439
			-0.8	-0.00337	-0.4	-0.02794
			-0.6	0.00844	-0.2	0.07463
			-0.4	0.04146	0	0.21202
			-0.2	0.08653	0.2	0.38729
			0	0.14389	0.4	0.64141
			0.2	0.23066	0.6	0.83199
			0.4	0.29959	0.8	0.94642
			0.6	0.35358	1	0.9977
			0.8	0.4242	1.2	1
			1	0.49819	1.4	0.99464
			1.2	0.56568	1.6	0.96824
			1.4	0.63606	1.8	0.9667
			1.6	0.70234	2	0.93035
			1.8	0.75271	2.2	0.92537
			2	0.80718	2.4	0.9315
			2.2	0.83803	2.6	0.89897
			2.4	0.86551	2.8	0.88136
			2.6	0.91179	3	0.86912
			2.8	0.92601	3.2	0.87524
			3	0.96529	3.4	0.89897
			3.2	1	3.6	0.91236
			3.4	0.99542	3.8	0.91351
			3.6	0.99325	4	0.87447
			3.8	0.97011	4.2	0.79717
			4	0.96192	4.4	0.70111
			4.2	0.93926	4.6	0.61194
			4.4	0.92119	4.8	0.53502
			4.6	0.86744	5	0.54076
			4.8	0.82646	5.2	0.5465
			5	0.81682	5.4	0.56984
			5.2	0.73994	5.6	0.62533
			5.4	0.64281	5.8	0.65978
			5.6	0.56664	6	0.63222
			5.8	0.46831	6.2	0.58247
			6	0.38106	6.4	0.5021
			6.2	0.28682	6.6	0.47455
			6.4	0.19981	6.8	0.42556
			6.6	0.12895	7	0.39878
			6.8	0.03206	7.2	0.40375
			7	-0.0887	7.4	0.43092
			7.2	-0.18149	7.6	0.4734
			7.4	-0.27428	7.8	0.50287
			7.6	-0.37021	8	0.50478
			7.8	-0.44444	8.2	0.48374
			8	-0.50012	8.4	0.45388
			8.2	-0.57219	8.6	0.39074
			8.4	-0.64208	8.8	0.34367
			8.6	-0.7115	9	0.32989
			8.8	-0.77368	9.2	0.31649
			9	-0.82791	9.4	0.33142
			9.2	-0.85587	9.6	0.34252
			9.4	-0.89275	9.8	0.41217
			9.6	-0.89708	10	0.40873
			9.8	-0.88624	10.2	0.39418
			10	-0.88262	10.4	0.31152
			10.2	-0.88094	10.6	0.28626
			10.4	-0.88624	10.8	0.25756
			10.6	-0.87828	11	0.20398
			10.8	-0.85756	11.2	0.20589
			11	-0.81369	11.4	0.27976
			11.2	-0.78043	11.6	0.2943
			11.4	-0.75127	11.8	0.30004
			11.6	-0.6804	12	0.30693
			11.8	-0.63027	12.2	0.3142
			12	-0.55845	12.4	0.29315
			12.2	-0.49506	12.6	0.26636
			12.4	-0.41287	12.8	0.23307
			12.6	-0.34563	13	0.20551
			12.8	-0.2967	13.2	0.19671
			13	-0.20897	13.4	0.21623
			13.2	-0.16438	13.6	0.25526
			13.4	-0.09255	13.8	0.27593
			13.6	-0.02434	14	0.27708
			13.8	0.03423	14.2	0.24799
			14	0.10002	14.4	0.21623
			14.2	0.15618	14.6	0.20207
			14.4	0.2227	14.8	0.17298
			14.6	0.28224	15	0.17643
			14.8	0.33623	15.2	0.18905
			15	0.39937	15.4	0.19326
			15.2	0.4524	15.6	0.24455
			15.4	0.47771	15.8	0.2411
			15.6	0.51772	16	0.21278
			15.8	0.53868	16.2	0.17796
			16	0.5717	16.4	0.15691
			16.2	0.6081	16.6	0.13088
			16.4	0.62184	16.8	0.12935
			16.6	0.63292	17	0.1439
			16.8	0.62376	17.2	0.16265
			17	0.61412	17.4	0.17107
			17.2	0.61533	17.6	0.16341
			17.4	0.61653	17.8	0.1902
			17.6	0.59388	18	0.1615
			17.8	0.5705	18.2	0.18064
			18	0.57628	18.4	0.12629
			18.2	0.52085	18.6	0.12323
			18.4	0.46035	18.8	0.11098
			18.6	0.44734	19	0.14887
			18.8	0.40588	19.2	0.13203
			19	0.35213	19.4	0.15882
			19.2	0.29453	19.6	0.16915
			19.4	0.24488	19.8	0.16533
			19.6	0.18727	20	0.1328
			19.8	0.12581	20.2	0.14275
			20	0.06556	20.4	0.09529
			20.2	0.00892	20.6	0.08343
			20.4	-0.04796	20.8	0.08573
			20.6	-0.10123	21	0.11175
			20.8	-0.1545	21.2	0.10486
			21	-0.18944	21.4	0.15002
			21.2	-0.25211	21.6	0.1393
			21.4	-0.30055	21.8	0.14925
			21.6	-0.32803	22	0.12514
			21.8	-0.37527	22.2	0.11711
			22	-0.4013	22.4	0.07463
			22.2	-0.4389	22.6	0.07157
			22.4	-0.46228	22.8	0.04937
			22.6	-0.47337	23	0.07884
			22.8	-0.49675	23.2	0.0907
			23	-0.49144	23.4	0.1129
			23.2	-0.50205	23.6	0.093
			23.4	-0.50446	23.8	0.10639
			23.6	-0.5341	24	0.09835
			23.8	-0.50494	24.2	0.08496
			24	-0.49361	24.4	0.08152
			24.2	-0.48783	24.6	0.06965
			24.4	-0.46059	24.8	0.06468
			24.6	-0.41504	25	0.06429
			24.8	-0.39865	25.2	0.06582
			25	-0.37551	25.4	0.062
			25.2	-0.3531	25.6	0.09568
			25.4	-0.29043	25.8	0.06582
			25.6	-0.2738	26	0.05473
			25.8	-0.22222	26.2	0.06238
			26	-0.17643	26.4	0.06353
			26.2	-0.13931	26.6	0.07042
			26.4	-0.0899	26.8	0.03253
			26.6	-0.03061	27	0.05511
			26.8	0.00627	27.2	0.05013
			27	0.04628	27.4	0.06812
			27.2	0.09472	27.6	0.05894
			27.4	0.12316	27.8	0.07922
			27.6	0.16438	28	0.04363
			27.8	0.21306	28.2	0.05817
			28	0.22704	28.4	0.03904
			28.2	0.26512	28.6	0.06353
			28.4	0.30465	28.8	0.0421
			28.6	0.32827	29	0.08075
			28.8	0.33092	29.2	0.06697
			29	0.36467	29.4	0.09759
			29.2	0.396	29.6	0.06544
			29.4	0.41142	29.8	0.03827
			29.6	0.40371	30	0.02296
			29.8	0.41769	30.2	0.03406
			30	0.41094	30.4	0.02258
			30.2	0.43047	30.6	0.00918
			30.4	0.41793	30.8	0.00268
			30.6	0.39311	31	0.02794
			30.8	0.36467	31.2	0.04171
			31	0.34876	31.4	0.0333
			31.2	0.3437	31.6	0.05741
			31.4	0.32707	31.8	0.04937
			31.6	0.28826	32	0.02258
			31.8	0.28224	32.2	0.03597
			32	0.25982	32.4	0.03368
			32.2	0.21475	32.6	0.02526
			32.4	0.17329	32.8	0.03674
			32.6	0.13835	33	0.06123
			32.8	0.10195	33.2	0.01837
			33	0.06001	33.4	0.03138
			33.2	0.01567	33.6	0.02028
			33.4	-0.02892	33.8	0.01722
			33.6	-0.0617	34	0.02794
			33.8	-0.0887	34.2	0.02105
			34	-0.1222	34.4	0.01033
			34.2	-0.13883	34.6	-0.00191
			34.4	-0.17546	34.8	0.03023
			34.6	-0.21788	35	0.02411
			34.8	-0.24488	35.2	0.03942
			35	-0.25645	35.4	0.0509
			35.2	-0.29911	35.6	0.02564
			35.4	-0.31429	35.8	0.03215
			35.6	-0.31261	36	0.0176
			35.8	-0.34755	36.2	0.02028
			36	-0.36756	36.4	0.01148
			36.2	-0.35647	36.6	0.04133
			36.4	-0.36033	36.8	0.01454
			36.6	-0.34514	37	-0.0023
			36.8	-0.35792	37.2	0.02143
			37	-0.35647	37.4	0.03674
			37.2	-0.34322	37.6	-0.00115
			37.4	-0.32128	37.8	0.01033
			37.6	-0.28971	38	-0.000382702
			37.8	-0.28947	38.2	0.00115
			38	-0.25693	38.4	-0.000382702
			38.2	-0.23235	38.6	0.03253
			38.4	-0.22584	38.8	0.00995
			38.6	-0.1786	39	0.02449
			38.8	-0.17956	39.2	0.01186
			39	-0.14678	39.4	0.01875
			39.2	-0.10677	39.6	0.02334
			39.4	-0.07664	39.8	0.00344
			39.6	-0.04965	40	0.00306
			39.8	-0.00723	40.2	0.0287
			40	0.03302	40.4	0.00727
			40.2	0.05905	40.6	0.01186
			40.4	0.0805	40.8	0.03176
			40.6	0.11352	41	-0.00344
			40.8	0.12461	41.2	0.00765
			41	0.16799	41.4	0.01837
			41.2	0.19282	41.6	0.00344
			41.4	0.20463	41.8	0.01225
			41.6	0.23765	42	-0.01569
			41.8	0.24271	42.2	-0.00536
			42	0.2497	42.4	0.00153
			42.2	0.27959	42.6	-0.000382702
			42.4	0.28224	42.8	-0.02258
			42.6	0.28585	43	-0.00727
			42.8	0.30031	43.2	0.02143
			43	0.30682	43.4	0.000765404
			43.2	0.32249	43.6	-0.01569
			43.4	0.31116	43.8	-0.00765
			43.6	0.3008	44	0.0023
			43.8	0.28874	44.2	0.0176
			44	0.28272	44.4	-0.00727
			44.2	0.26271	44.6	-0.00191
			44.4	0.25428	44.8	0.01799
			44.6	0.23186	45	0.02488
			44.8	0.19282	45.2	-0.000382702
			45	0.17763	45.4	0.01952
			45.2	0.16173	45.6	-0.00153
			45.4	0.11015	45.8	-0.02755
			45.6	0.10725	46	0.00421
			45.8	0.08508	46.2	0.01684
			46	0.06556	46.4	0.0023
			46.2	0.03374	46.6	-0.000382702
			46.4	-0.01735	46.8	-0.00383
			46.6	-0.03664	47	0.01378
			46.8	-0.06459	47.2	-0.00498
			47	-0.08894	47.4	0.02143
			47.2	-0.10268	47.6	0.01837
			47.4	-0.12172	47.8	-0.00918
			47.6	-0.14678	48	0.0023
			47.8	-0.17137	48.2	0.01186
			48	-0.20318	48.4	0.00498
			48.2	-0.2162	48.6	0.03827
			48.4	-0.23572	48.8	0.00536
			48.6	-0.23283	49	0.00689
			48.8	-0.23668	49.2	0.02028
			49	-0.26994	49.4	0.01646
			49.2	-0.2538	49.6	-0.01339
			49.4	-0.25789	49.8	-0.00918
			49.6	-0.24512	50	-0.0111
			49.8	-0.25139	50.2	0.0111
			50	-0.23451	50.4	-0.01875
			50.2	-0.24343	50.6	-0.00995
			50.4	-0.23933	50.8	-0.000765404
			50.6	-0.21692	51	0.01684
			50.8	-0.20222	51.2	-0.000382702
			51	-0.19209	51.4	0.00574
			51.2	-0.18077	51.6	-0.00804
			51.4	-0.15932	51.8	0.00421
			51.6	-0.12822	52	0.00306
			51.8	-0.10725	52.2	-0.01225
			52	-0.0846	52.4	-0.01339
			52.2	-0.07399	52.6	0.00918
			52.4	-0.03929	52.8	0.00651
			52.6	-0.03037	53	0.01416
			52.8	-0.00651	53.2	-0.00804
			53	0.00506	53.4	-0.00153
			53.2	0.04459	53.6	-0.01875
			53.4	0.06604	53.8	0.01378
			53.6	0.0887	54	-0.00727
			53.8	0.09882	54.2	0.00612
			54	0.1046	54.4	-0.00268
			54.2	0.13401	54.6	-0.0176
			54.4	0.13859	54.8	0.00765
			54.6	0.15739	55	0.01607
			54.8	0.18221	55.2	-0.01531
			55	0.19378	55.4	-0.0088
			55.2	0.19933	55.6	-0.01837
			55.4	0.19836	55.8	-0.00995
			55.6	0.20077	56	-0.00765
			55.8	0.2027	56.2	-0.01569
			56	0.20511	56.4	0.02488
			56.2	0.22029	56.6	-0.00995
			56.4	0.21403	56.8	-0.0023
			56.6	0.20149	57	0.01914
			56.8	0.2068	57.2	-0.01531
			57	0.18968	57.4	-0.00957
			57.2	0.17113	57.6	0.01301
			57.4	0.1757	57.8	-0.01569
			57.6	0.17281	58	-0.00842
			57.8	0.14196	58.2	0.00191
			58	0.13039	58.4	-0.01684
			58.2	0.14992	58.6	0.00421
			58.4	0.1075	58.8	0.01493
			58.6	0.09303	59	0.00651
			58.8	0.07423	59.2	0.00995
			59	0.05953	59.4	0.03062
			59.2	0.04194	59.6	0.01148
			59.4	0.01205	59.8	0.00344
			59.6	-0.00603	60	-0.01875
			59.8	-0.03856	60.2	-0.01378
			60	-0.02748	60.4	-0.0088
			60.2	-0.04338	60.6	0.01952
			60.4	-0.07375	60.8	-0.01799
			60.6	-0.09062	61	-0.00536
			60.8	-0.11665	61.2	-0.01339
			61	-0.12895	61.4	-0.00115
			61.2	-0.14654	61.6	-0.01072
			61.4	-0.16028	61.8	-0.00804
			61.6	-0.16872	62	0.00153
			61.8	-0.16655	62.2	-0.02334
			62	-0.18848	62.4	-0.031
			62.2	-0.16944	62.6	-0.00536
			62.4	-0.16944	62.8	-0.00727
			62.6	-0.18053	63	0.01952
			62.8	-0.18486	63.2	-0.0023
			63	-0.17595	63.4	0.02449
			63.2	-0.18077	63.6	0.01072
			63.4	-0.17884	63.8	-0.00689
			63.6	-0.18125	64	-0.0199
			63.8	-0.16076	64.2	0.01072
			64	-0.14341	64.4	0.01148
			64.2	-0.14654	64.6	0.00957
			64.4	-0.14751	64.8	0.00804
			64.6	-0.11617	65	0.02602
			64.8	-0.10484	65.2	0.01799
			65	-0.08629	65.4	0.01914
			65.2	-0.07014	65.6	-0.00727
			65.4	-0.04724	65.8	-0.00153
			65.6	-0.02844	66	-0.0023
			65.8	-0.01639	66.2	-0.00344
			66	-0.01277	66.4	-0.01493
			66.2	-0.00193	66.6	-0.00306
			66.4	0.0282	66.8	-0.01416
			66.6	0.03543	67	0.00268
			66.8	0.0658	67.2	-0.00957
			67	0.06218	67.4	-0.00268
			67.2	0.09207	67.6	-0.00995
			67.4	0.10075	67.8	-0.0222
			67.6	0.09954	68	-0.0023
			67.8	0.11569	68.2	-0.03215
			68	0.13015	68.4	-0.01263
			68.2	0.12172	68.6	-0.01875
			68.4	0.12702	68.8	-0.01607
			68.6	0.14413	69	-0.00536
			68.8	0.16124	69.2	-0.01531
			69	0.15401	69.4	-0.04133
			69.2	0.16944	69.6	-0.01684
			69.4	0.16679	69.8	-0.01378
			69.6	0.15715	70	-0.00574
			69.8	0.1545	70.2	0.00421
			70	0.15811	70.4	0.00191
			70.2	0.14052	70.6	0.00383
			70.4	0.11858	70.8	0.00459
			70.6	0.11473	71	-0.00153
			70.8	0.12244	71.2	-0.00574
			71	0.10846	71.4	0.0023
			71.2	0.09569	71.6	-0.01607
			71.4	0.0858	71.8	-0.02334
			71.6	0.07472	72	-0.01646
			71.8	0.05302	72.2	0.0023
			72	0.03953	72.4	0.00574
			72.2	0.0417	72.6	0.02373
			72.4	0.01398	72.8	-0.02794
			72.6	0.000723066	73	-0.00498
			72.8	-0.0106	73.2	-0.00765
			73	-0.02892	73.4	-0.00727
			73.2	-0.04941	73.6	-0.00306
			73.4	-0.05327	73.8	-0.00842
			73.6	-0.05833	74	-0.01952
			73.8	-0.07761	74.2	-0.00383
			74	-0.07375	74.4	0.01799
			74.2	-0.09617	74.6	0.02028
			74.4	-0.09665	74.8	0.01607
			74.6	-0.11328	75	-0.01531
			74.8	-0.10243	75.2	0.00191
			75	-0.1422	75.4	-0.000382702
			75.2	-0.11111	75.6	-0.00689
			75.4	-0.1222	75.8	-0.01646
			75.6	-0.12051	76	-0.0287
			75.8	-0.10388	76.2	0.01531
			76	-0.11497	76.4	-0.0023
			76.2	-0.11882	76.6	-0.03062
			76.4	-0.10774	76.8	-0.01263
			76.6	-0.11882	77	-0.0287
			76.8	-0.10533	77.2	-0.00268
			77	-0.09834	77.4	0
			77.2	-0.08412	77.6	-0.01339
			77.4	-0.08677	77.8	-0.01646
			77.6	-0.06218	78	0.00153
			77.8	-0.05785	78.2	-0.01875
			78	-0.05302	78.4	-0.01875
			78.2	-0.03832	78.6	-0.00957
			78.4	-0.04772	78.8	-0.03138
			78.6	-0.01856	79	-0.02067
			78.8	-0.0135	79.2	0.01339
			79	0.01253	79.4	-0.01454
			79.2	0.02169	79.6	-0.00918
			79.4	0.02338	79.8	0.01416
			79.6	0.0417	80	0.02258
			79.8	0.0564	80.2	-0.0176
			80	0.05471	80.4	-0.01837
			80.2	0.05086	80.6	0.00306
			80.4	0.05375	80.8	-0.00344
			80.6	0.07303	81	0.00574
			80.8	0.07809	81.2	0.00344
			81	0.08677	81.4	0.00804
			81.2	0.10099	81.6	-0.01339
			81.4	0.09472	81.8	0.01301
			81.6	0.08894	82	-0.0222
			81.8	0.10364	82.2	-0.0176
			82	0.09858	82.4	-0.0333
			82.2	0.09279	82.6	-0.00268
			82.4	0.10123	82.8	0.000765404
			82.6	0.07423	83	0.000382702
			82.8	0.10027	83.2	-0.0199
			83	0.08267	83.4	-0.00804
			83.2	0.09617	83.6	-0.02143
			83.4	0.08171	83.8	-0.0088
			83.6	0.08484	84	0.00536
			83.8	0.08002	84.2	-0.03597
			84	0.07664	84.4	0.00383
			84.2	0.07207	84.6	0.0199
			84.4	0.05519	84.8	-0.00306
			84.6	0.0376	85	0.01378
			84.8	0.04097	85.2	0.00918
			85	0.04049	85.4	-0.01722
			85.2	0.02772	85.6	-0.02143
			85.4	0.02242	85.8	0.01493
			85.6	0.000723066	86	0.00842
			85.8	0.00289	86.2	-0.02411
			86	-0.01543	86.4	-0.0333
			86.2	-0.01567	86.6	-0.02641
			86.4	-0.0135	86.8	-0.01607
			86.6	-0.02362	87	-0.01339
			86.8	-0.05134	87.2	-0.02641
			87	-0.05037	87.4	-0.01301
			87.2	-0.04676	87.6	0.02334
			87.4	-0.05375	87.8	-0.01301
			87.6	-0.08267	88	-0.01799
			87.8	-0.06459	88.2	-0.0111
			88	-0.08002	88.4	-0.02602
			88.2	-0.09352	88.6	-0.00536
			88.4	-0.08291	88.8	-0.0088
			88.6	-0.0952	89	-0.01378
			88.8	-0.0752	89.2	-0.01072
			89	-0.0805	89.4	-0.01952
			89.2	-0.06122	89.6	-0.01339
			89.4	-0.06821	89.8	0.01148
			89.6	-0.0617	90	-0.02181
			89.8	-0.0658	90.2	-0.02755
			90	-0.05736	90.4	-0.00191
			90.2	-0.07014	90.6	-0.01952
			90.4	-0.06676	90.8	-0.03215
			90.6	-0.04025	91	-0.00115
			90.8	-0.03712	91.2	0.01148
			91	-0.04194	91.4	0
			91.2	-0.04628	91.6	-0.01186
			91.4	-0.03374	91.8	0.01722
			91.6	-0.01205	92	-0.01454
			91.8	0.00458	92.2	-0.00459
			92	-0.00627	92.4	0.000382702
			92.2	0.000964088	92.6	0.0023
			92.4	-0.00121	92.8	-0.0176
			92.6	0.02073	93	0.01569
			92.8	0.02266	93.2	0.00689
			93	0.03953	93.4	-0.00995
			93.2	0.04411	93.6	-0.00651
			93.4	0.04628	93.8	-0.0088
			93.6	0.03977	94	-0.03176
			93.8	0.0523	94.2	-0.00689
			94	0.04965	94.4	-0.000382702
			94.2	0.06725	94.6	-0.00421
			94.4	0.08797	94.8	-0.02181
			94.6	0.0752	95	-0.01072
			94.8	0.08532	95.2	-0.01225
			95	0.07231	95.4	-0.01186
			95.2	0.06821	95.6	-0.02679
			95.4	0.06532	95.8	-0.03291
			95.6	0.07568	96	-0.02602
			95.8	0.08773	96.2	0.00765
			96	0.0699	96.4	-0.02488
			96.2	0.07664	96.6	-0.02717
			96.4	0.08556	96.8	-0.00383
			96.6	0.09255	97	-0.00421
			96.8	0.06267	97.2	-0.01186
			97	0.06869	97.4	-0.00727
			97.2	0.06291	97.6	0.00995
			97.4	0.0564	97.8	0.01416
			97.6	0.04218	98	-0.00727
			97.8	0.0376	98.2	-0.04707
			98	0.03037	98.4	-0.02143
			98.2	0.01832	98.6	-0.01607
			98.4	0.01253	98.8	-0.00957
			98.6	0.0053	99	-0.01072
			98.8	-0.00362	99.2	0.000765404
			99	0.00554	99.4	-0.0176
			99.2	-0.00554	99.6	-0.0333
			99.4	-0.01012	99.8	-0.00918
			99.6	-0.03061	100	0.00727
			99.8	-0.03977	100.2	0.01646
			100	-0.02844	100.4	0.00344
			100.2	-0.02579	100.6	0.00536
			100.4	-0.03977	100.8	-0.00804
			100.6	-0.06194	101	-0.01339
			100.8	-0.05495	101.2	-0.00804
			101	-0.07182	101.4	0.00765
			101.2	-0.07279	101.6	0.0111
			101.4	-0.06387	101.8	-0.01569
			101.6	-0.06267	102	-0.00421
			101.8	-0.07158	102.2	-0.0111
			102	-0.06556	102.4	-0.00421
			102.2	-0.06411	102.6	-0.02067
			102.4	-0.0523	102.8	-0.00651
			102.6	-0.04748	103	-0.00957
			102.8	-0.04266	103.2	-0.01186
			103	-0.0417	103.4	0.00574
			103.2	-0.02603	103.6	-0.03674
			103.4	-0.0323	103.8	0.000765404
			103.6	-0.03206	104	0.000765404
			103.8	-0.0294	104.2	0.00612
			104	-0.03206	104.4	-0.00536
			104.2	-0.01904	104.6	0.00191
			104.4	0.01205	104.8	-0.0176
			104.6	-0.0188	105	0.00306
			104.8	-0.00916	105.2	-0.00344
			105	0.00506	105.4	0
			105.2	-0.00458	105.6	0.00574
			105.4	0.00651	105.8	0.02143
			105.6	0.01012	106	-0.02602
			105.8	0.02989	106.2	0.02334
			106	0.01928	106.4	-0.01799
			106.2	0.03423	106.6	-0.02181
			106.4	0.03471	106.8	-0.00536
			106.6	0.02266	107	-0.00957
			106.8	0.03543	107.2	-0.01646
			107	0.03302	107.4	0.00842
			107.2	0.04242	107.6	-0.02067
			107.4	0.03254	107.8	-0.01952
			107.6	0.03109	108	0.0088
			107.8	0.03808	108.2	0.05281
			108	0.04579	108.4	-0.01339
			108.2	0.04796	108.6	-0.02832
			108.4	0.04242	108.8	-0.0111
			108.6	0.04555	109	-0.00153
			108.8	0.05471	109.2	-0.00957
			109	0.05592	109.4	-0.00612
			109.2	0.05206	109.6	-0.00804
			109.4	0.05809	109.8	0.00804
			109.6	0.047	110	-0.00918
			109.8	0.03398	110.2	0.00651
			110	0.04579	110.4	0.00344
			110.2	0.04459	110.6	-0.00804
			110.4	0.0376	110.8	-0.02105
			110.6	0.03157	111	0.0023
			110.8	0.00193	111.2	-0.02526
			111	0.01422	111.4	-0.01378
			111.2	0.01205	111.6	-0.04363
			111.4	0.01109	111.8	-0.01722
			111.6	0.00892	112	0.01416
			111.8	-0.00217	112.2	0.02488
			112	0.00434	112.4	-0.01914
			112.2	-0.01133	112.6	-0.03942
			112.4	-0.01398	112.8	-0.04018
			112.6	0.000241022	113	-0.0111
			112.8	-0.02193	113.2	-0.00536
			113	-0.0241	113.4	-0.000382702
			113.2	-0.02507	113.6	-0.01837
			113.4	-0.01133	113.8	-0.00306
			113.6	-0.00844	114	0.01301
			113.8	-0.03206	114.2	0.00842
			114	-0.02121	114.4	-0.00115
			114.2	-0.01687	114.6	0.00612
			114.4	-0.01832	114.8	-0.01722
			114.6	-0.0323	115	0.000382702
			114.8	-0.04266	115.2	-0.00995
			115	-0.04242	115.4	0.01148
			115.2	-0.0282	115.6	-0.02373
			115.4	-0.02121	115.8	-0.000382702
			115.6	-0.02748	116	-0.01339
			115.8	-0.04025	116.2	-0.00574
			116	-0.02675	116.4	-0.02488
			116.2	-0.02699	116.6	-0.01531
			116.4	-0.03832	116.8	-0.01454
			116.6	-0.02772	117	0.00651
			116.8	-0.02169	117.2	-0.00804
			117	-0.00603	117.4	0.01378
			117.2	-0.01446	117.6	-0.01531
			117.4	-0.00819	117.8	-0.00995
			117.6	-0.02651	118	-0.00651
			117.8	0.000723066	118.2	0.01378
			118	-0.0041	118.4	-0.00536
			118.2	0.00482	118.6	-0.02373
			118.4	0.00145	118.8	-0.00459
			118.6	0.00868	119	0.0023
			118.8	0.03133	119.2	-0.00421
			119	0.02531	119.4	0.02488
			119.2	0.00844	119.6	-0.01837
			119.4	0.0147	119.8	-0.00765
			119.6	0.0106	120	0.00306
			119.8	0.00892	120.2	-0.00612
			120	0.01928	120.4	-0.00421
			120.2	0.03085	120.6	-0.02258
			120.4	0.04266	120.8	-0.01186
			120.6	0.04242	121	-0.0176
			120.8	0.05206	121.2	-0.00459
			121	0.05327	121.4	-0.00612
			121.2	0.04531	121.6	0.0023
			121.4	0.05302	121.8	0.02717
			121.6	0.01615	122	-0.00918
			121.8	0.02097	122.2	0.00765
			122	0.05278	122.4	-0.00383
			122.2	0.02772	122.6	0.0023
			122.4	0.01976	122.8	-0.00918
			122.6	0.04483	123	-0.0023
			122.8	0.04073	123.2	-0.01225
			123	0.02266	123.4	0.01493
			123.2	0.02097	123.6	-0.01875
			123.4	0.03519	123.8	-0.0088
			123.6	0.0282	124	-0.00306
			123.8	0.00458	124.2	-0.02373
			124	0.01446	124.4	-0.00689
			124.2	0.01808	124.6	-0.00268
			124.4	0.02386	124.8	-0.01301
			124.6	0.01374	125	-0.02717
			124.8	0.02025	125.2	-0.01186
			125	-0.01109	125.4	-0.00498
			125.2	-0.02	125.6	0.000765404
			125.4	-0.00337	125.8	-0.00689
			125.6	-0.00844	126	-0.02755
			125.8	-0.01302	126.2	-0.01952
			126	-0.00627	126.4	-0.02755
			126.2	-0.02483	126.6	0.01875
			126.4	-0.01229	126.8	-0.000382702
			126.6	-0.00627	127	-0.01263
			126.8	-0.02965	127.2	0.00344
			127	-0.03013	127.4	0.01186
			127.2	-0.02603	127.6	-0.00191
			127.4	-0.01976	127.8	-0.00536
			127.6	-0.02555	128	-0.00498
			127.8	-0.0229	128.2	-0.00383
			128	-0.0229	128.4	-0.01186
			128.2	-0.02724	128.6	-0.01033
			128.4	-0.02266	128.8	-0.02947
			128.6	-0.01109	129	-0.00115
			128.8	-0.00145	129.2	-0.00995
			129	-0.01109	129.4	-0.01607
			129.2	-0.03495	129.6	-0.00804
			129.4	-0.00627	129.8	-0.00344
			129.6	-0.01133	130	-0.01454
			129.8	-0.00747	130.2	-0.00918
			130	-0.00747	130.4	0.00191
			130.2	-0.00651	130.6	-0.00612
			130.4	-0.00386	130.8	-0.03406
			130.6	-0.00506	131	0.00153
			130.8	-0.00554	131.2	-0.00765
			131	-0.00868	131.4	-0.00306
			131.2	0.01253	131.6	-0.03904
			131.4	0.02217	131.8	0.01072
			131.6	0.01494	132	0.01301
			131.8	0.01422	132.2	-0.01799
			132	0.01591	132.4	-0.01225
			132.2	0.01808	132.6	-0.02067
			132.4	0.02796	132.8	-0.00574
			132.6	0.0323	133	0.0287
			132.8	0.0294	133.2	-0.03291
			133	0.02989	133.4	0.01684
			133.2	0.01205	133.6	-0.00612
			133.4	0.02169	133.8	-0.00268
			133.6	0.01518	134	0.02143
			133.8	0.0188	134.2	-0.00344
			134	0.03278	134.4	0.00612
			134.2	0.02796	134.6	-0.00536
			134.4	0.03326	134.8	-0.00536
			134.6	0.02603	135	0.0088
			134.8	0.02651	135.2	-0.01799
			135	0.01326	135.4	-0.00306
			135.2	0.02531	135.6	0.01225
			135.4	0.03181	135.8	-0.01033
			135.6	0.00892	136	-0.0111
			135.8	0.03302	136.2	-0.01531
			136	0.00916	136.4	-0.00536
			136.2	0.02217	136.6	-0.01186
			136.4	0.01422	136.8	-0.01722
			136.6	0.02627	137	-0.01148
			136.8	0.0094	137.2	-0.01301
			137	0.00506	137.4	-0.01684
			137.2	0.0135	137.6	0.01033
			137.4	0.00988	137.8	-0.01416
			137.6	-0.00844	138	-0.00459
			137.8	0.00699	138.2	-0.03636
			138	-0.00554	138.4	-0.00115
			138.2	-0.01229	138.6	-0.00306
			138.4	0.00217	138.8	-0.01148
			138.6	-0.00193	139	0.000765404
			138.8	-0.00603	139.2	-0.03597
			139	0.00241	139.4	0.01339
			139.2	0.0053	139.6	-0.0176
			139.4	0.01036	139.8	0.02679
			139.6	-0.00265	140	0.01569
			139.8	-0.01036	140.2	0.00421
			140	0.01832	140.4	-0.00842
			140.2	0.00313	140.6	0.00153
			140.4	-0.00506	140.8	-0.03062
			140.6	-0.01567	141	-0.02411
			140.8	-0.00578	141.2	-0.00421
			141	-0.01494	141.4	-0.01454
			141.2	-0.02	141.6	-0.01952
			141.4	-0.01784	141.8	0.0176
			141.6	-0.01302	142	-0.01263
			141.8	-0.00627	142.2	0.0088
			142	-0.0053	142.4	-0.01684
			142.2	-0.00265	142.6	-0.01378
			142.4	-0.00145	142.8	-0.0023
			142.6	-0.02507	143	-0.00115
			142.8	-0.01012	143.2	-0.03138
			143	-0.000723066	143.4	0.00995
			143.2	0.00651	143.6	0.00957
			143.4	-0.00193	143.8	0.00344
			143.6	-0.00193	144	-0.00459
			143.8	-0.0041	144.2	0.00995
			144	0.00892	144.4	-0.04401
			144.2	-0.0053	144.6	0.01952
			144.4	-0.00892	144.8	-0.02985
			144.6	0.01181	145	0.0023
			144.8	0.0053	145.2	-0.02067
			145	-0.00482	145.4	-0.00957
			145.2	0.02266	145.6	-0.00918
			145.4	0.02748	145.8	0.03176
			145.6	0.01277	146	-0.01263
			145.8	0.02892	146.2	-0.00612
			146	0.02338	146.4	-0.00536
			146.2	0.01976	146.6	0.01569
			146.4	0.0053	146.8	-0.0199
			146.6	0.02724	147	-0.00995
			146.8	0.02025	147.2	-0.02373
			147	0.01374	147.4	-0.03521
			147.2	0.000723066	147.6	-0.00689
			147.4	0.00964	147.8	0.01225
			147.6	0.01302	148	-0.01148
			147.8	0.01832	148.2	0.01378
			148	0.02675	148.4	-0.0287
			148.2	0.02989	148.6	-0.00842
			148.4	0.02555	148.8	0.00191
			148.6	0.03712	149	-0.01148
			148.8	0.01976	149.2	-0.01148
			149	0.00699	149.4	0.00306
			149.2	0.01543	149.6	-0.02717
			149.4	0.01277	149.8	-0.03062
			149.6	0.00771	150	-0.03789
			149.8	0.01615	150.2	-0.02067
			150	0.01784	150.4	-0.01493
			150.2	0.01952	150.6	-0.01569
			150.4	0.00892	150.8	-0.01416
			150.6	-0.00265	151	-0.00498
			150.8	0.00482	151.2	-0.000765404
			151	-0.0041	151.4	0.01837
			151.2	0.00434	151.6	0.01607
			151.4	0.01446	151.8	0.03827
			151.6	0.01253	152	-0.02526
			151.8	-0.00554	152.2	-0.01875
			152	-0.02097	152.4	-0.01301
			152.2	-0.01759	152.6	-0.01799
			152.4	0.00434	152.8	-0.00804
			152.6	0.01229	153	0.01033
			152.8	0.00795	153.2	-0.0088
			153	-0.01494	153.4	-0.01416
			153.2	-0.00578	153.6	0.01493
			153.4	-0.03447	153.8	0.00536
			153.6	-0.00988	154	0.01607
			153.8	-0.0106	154.2	0.01531
			154	-0.00337	154.4	-0.01225
			154.2	-0.00844	154.6	-0.00727
			154.4	0.01085	154.8	-0.00957
			154.6	-0.00844	155	-0.00459
			154.8	0	155.2	-0.02755
			155	-0.000482044	155.4	0.01378
			155.2	-0.0094	155.6	-0.00689
			155.4	0.00362	155.8	-0.03138
			155.6	0.01567	156	-0.02832
			155.8	0.00337	156.2	-0.01033
			156	0.00578	156.4	-0.00727
			156.2	0.00554	156.6	0.0111
			156.4	-0.00819	156.8	-0.01454
			156.6	0.01518	157	0.00612
			156.8	0.01832	157.2	-0.0176
			157	0.01446	157.4	0.0088
			157.2	-0.000964088	157.6	-0.03559
			157.4	0.00482	157.8	0.000765404
			157.6	0.01784	158	-0.0333
			157.8	0.0053	158.2	-0.01454
			158	0.00916	158.4	-0.00804
			158.2	0.01253	158.6	0.00689
			158.4	0.01374	158.8	-0.00842
			158.6	0.00362	159	0.01914
			158.8	0.02169	159.2	-0.02334
			159	0.00627	159.4	0.01569
			159.2	0.01687	159.6	-0.00995
			159.4	0.0135	159.8	0.0088
			159.6	0.01494	160	-0.00727
			159.8	0.01759	160.2	0.00421
			160	0.01663	160.4	-0.03291
			160.2	0.0041	160.6	-0.02258
			160.4	0.00819	160.8	0.00115
			160.6	0.02579	161	0.0023
			160.8	0.03061	161.2	0.00383
			161	0.00554	161.4	-0.00957
			161.2	-0.000723066	161.6	-0.02067
			161.4	0.00506	161.8	0.01378
			161.6	0.01784	162	0.00268
			161.8	0.0106	162.2	-0.0023
			162	0.01928	162.4	-0.02105
			162.2	0.00482	162.6	-0.01607
			162.4	0.00723	162.8	-0.00536
			162.6	0.00627	163	-0.00651
			162.8	-0.00241	163.2	-0.01952
			163	0.01302	163.4	0.000765404
			163.2	0.00699	163.6	-0.00765
			163.4	0.01012	163.8	-0.00383
			163.6	-0.00603	164	-0.01454
			163.8	-0.00675	164.2	-0.02296
			164	-0.00771	164.4	-0.02564
			164.2	-0.00241	164.6	0.01607
			164.4	0.00964	164.8	-0.02909
			164.6	0.00988	165	0.00306
			164.8	-0.01181	165.2	0.00574
			165	0.00217	165.4	-0.00689
			165.2	0.00819	165.6	-0.01799
			165.4	-0.01181	165.8	-0.01033
			165.6	-0.00145	166	-0.03215
			165.8	-0.000241022	166.2	-0.00957
			166	0.00313	166.4	0.00765
			166.2	-0.00145	166.6	0.02602
			166.4	-0.01157	166.8	0.02067
			166.6	-0.00627	167	0.01952
			166.8	-0.00217	167.2	0.00842
			167	-0.01759	167.4	0.01799
			167.2	-0.00482	167.6	0.00498
			167.4	-0.00651	167.8	-0.00421
			167.6	-0.01085	168	0.01454
			167.8	-0.01302	168.2	0.0088
			168	0.00771	168.4	0.00612
			168.2	0.00747	168.6	0.00995
			168.4	-0.00217	168.8	-0.03215
			168.6	-0.00603	169	0.01072
			168.8	0.01036	169.2	-0.01531
			169	-0.00554	169.4	-0.02143
			169.2	0.00675	169.6	0.0088
			169.4	0.00795	169.8	0.03062
			169.6	0.02266	170	-0.01225
			169.8	-0.00554	170.2	0.01339
			170	-0.00458	170.4	-0.00689
			170.2	-0.0053	170.6	-0.000382702
			170.4	-0.00916	170.8	-0.00842
			170.6	-0.00265	171	0.01684
			170.8	0.0053	171.2	-0.0199
			171	0.01494	171.4	0.01569
			171.2	0.01253	171.6	-0.0088
			171.4	-0.0053	171.8	-0.01454
			171.6	0.00313	172	-0.01569
			171.8	0.01687	172.2	0.00651
			172	0.02362	172.4	-0.01952
			172.2	0.01832	172.6	-0.0222
			172.4	0.00603	172.8	-0.03827
			172.6	0.01012	173	-0.0287
			172.8	-0.000482044	173.2	-0.02143
			173	-0.0041	173.4	-0.00574
			173.2	0.01109	173.6	0.00268
			173.4	0.01205	173.8	-0.01722
			173.6	0.00434	174	-0.01607
			173.8	0.01615	174.2	-0.01416
			174	0.02	174.4	0.00115
			174.2	0.01205	174.6	0.00153
			174.4	0.01663	174.8	0.01186
			174.6	0.00771	175	-0.01148
			174.8	0.00819	175.2	0.00115
			175	0.01591	175.4	-0.00191
			175.2	0.0094	175.6	0.01952
			175.4	0.01085	175.8	-0.03176
			175.6	0.01446	176	-0.01607
			175.8	0.00482	176.2	-0.00536
			176	0.01856	176.4	-0.00191
			176.2	0.00964	176.6	0.01493
			176.4	-0.00337	176.8	0.00306
			176.6	0.00386	177	0.00191
			176.8	0.00603	177.2	-0.02296
			177	0.01157	177.4	-0.01301
			177.2	0.000964088	177.6	0.000382702
			177.4	0.01036	177.8	0.00842
			177.6	0.02	178	0.00957
[truncated: 8,003 more rows]
